# Supplementary material for: The functional synergism of microRNA clustering provides therapeutically relevant epigenetic interference in glioblastoma
Source: Nat Commun. 2019 Jan 25;10:442. doi: 10.1038/s41467-019-08390-z (PMC6347618; doi:10.1038/s41467-019-08390-z)
Supplement: Supplementary file 4 — Supplementary Data 1 [file 41467_2019_8390_MOESM4_ESM.xlsx]

## Sheet: mirna expression GBM vs Brain
ID	logFold cange GBM/Brain	AveExpr	t	P.Value	adj.P.Val	B
hsa-miR-129	-3.30365	6.73667	-18.3844	4.77e-59	2.55e-56	123.614
hsa-miR-769-5p	-1.29757	6.52224	-16.0459	1.04e-47	2.78e-45	97.6915
hsa-miR-139	-4.02172	7.03868	-15.8067	1.41e-46	2.51e-44	95.1039
hsa-miR-433	-1.05842	5.98347	-15.523	3.05e-45	4.08e-43	92.0534
hsa-miR-491	-2.00834	6.72963	-15.4763	5.05e-45	5.39e-43	91.5541
hsa-miR-218	-3.28074	6.74254	-14.8393	4.6e-42	4.09e-40	84.7919
hsa-miR-137	-3.74843	6.7207	-14.6257	4.4e-41	3.36e-39	82.5512
hsa-miR-485-5p	-0.657853	5.99918	-14.0942	1.14e-38	7.61e-37	77.0384
hsa-miR-628	-0.955851	6.34629	-14.0806	1.31e-38	7.79e-37	76.8986
hsa-miR-21	4.78018	14.0338	13.0694	3.91e-34	2.09e-32	66.6825
hsa-miR-128a	-2.65623	7.26512	-12.9066	1.98e-33	9.62e-32	65.0744
hsa-miR-128b	-3.08608	7.67401	-12.4909	1.19e-31	4.89e-30	61.0159
hsa-miR-132	-2.0718	7.91595	-12.499	1.1e-31	4.89e-30	61.0945
hsa-miR-27a	2.67256	10.0717	12.4635	1.55e-31	5.93e-30	60.7517
hsa-miR-323	-1.41225	6.24944	-12.2055	1.9e-30	6.75e-29	58.2731
hsa-miR-330	-1.61043	6.70937	-12.0721	6.84e-30	2.28e-28	57.0027
hsa-miR-329	-1.04805	6.10042	-11.9228	2.85e-29	8.94e-28	55.5909
hsa-miR-138	-2.47471	6.66238	-11.1936	2.59e-26	7.68e-25	48.8459
hsa-miR-23a	2.25762	10.1014	11.052	9.43e-26	2.65e-24	47.5665
hsa-miR-490	-0.581364	5.97307	-10.8323	6.87e-25	1.84e-23	45.6017
hsa-miR-124a	-5.95271	9.52371	-10.7439	1.52e-24	3.86e-23	44.8189
hsa-miR-7	-3.7142	7.637	-10.6698	2.94e-24	7.13e-23	44.1658
hsa-miR-326	-0.547474	5.9749	-10.4651	1.8e-23	4.17e-22	42.3756
hsa-miR-410	-2.18871	7.24008	-10.3045	7.31e-23	1.63e-21	40.9882
hsa-miR-582	-0.729731	6.02687	-10.052	6.46e-22	1.38e-20	38.8353
hsa-miR-383	-1.04529	6.07814	-9.88414	2.69e-21	5.53e-20	37.4244
hsa-miR-381	-1.11742	6.43647	-9.65059	1.91e-20	3.78e-19	35.4889
hsa-miR-25	1.91434	9.7689	9.50568	6.35e-20	1.21e-18	34.3045
hsa-miR-432	-1.31152	6.99611	-9.44888	1.01e-19	1.86e-18	33.8437
hsa-miR-106b	1.8828	10.7467	9.17056	9.7e-19	1.73e-17	31.6148
hsa-miR-203	-0.37856	5.89411	-9.14883	1.15e-18	1.99e-17	31.4427
hsa-miR-539	-0.280726	5.84155	-8.79877	1.84e-17	3.07e-16	28.7137
hsa-miR-379	-1.88725	7.2652	-8.61758	7.48e-17	1.21e-15	27.3325
hsa-miR-411	-1.03152	6.30504	-8.60613	8.17e-17	1.28e-15	27.2459
hsa-miR-95	-1.06572	6.53451	-8.49336	1.93e-16	2.95e-15	26.3981
hsa-miR-342	-1.28258	9.25986	-8.32797	6.73e-16	9.98e-15	25.1703
hsa-miR-758	-0.877411	6.42943	-7.8968	1.59e-14	2.3e-13	22.0579
hsa-miR-93	1.50369	8.73359	7.88094	1.79e-14	2.51e-13	21.9459
hsa-miR-15a	1.47292	9.51362	7.78643	3.51e-14	4.81e-13	21.2822
hsa-miR-15b	1.72248	11.0112	7.77199	3.89e-14	5.12e-13	21.1813
hsa-miR-338	-3.43981	9.53737	-7.77047	3.93e-14	5.12e-13	21.1708
hsa-miR-29c	-1.68144	10.0705	-7.70164	6.41e-14	8.14e-13	20.6922
hsa-miR-107	-0.984104	10.9312	-7.66407	8.35e-14	1.04e-12	20.4325
hsa-miR-504	-0.760828	6.03143	-7.59989	1.31e-13	1.59e-12	19.991
hsa-miR-154*	-1.066	6.29973	-7.58577	1.44e-13	1.71e-12	19.8944
hsa-miR-656	-0.265534	5.83436	-7.58062	1.5e-13	1.74e-12	19.8591
hsa-miR-598	-0.686413	6.44301	-7.57226	1.59e-13	1.8e-12	19.802
hsa-miR-154	-0.706299	6.31368	-7.55179	1.83e-13	2.04e-12	19.6622
hsa-miR-155	1.94964	8.46209	7.54304	1.94e-13	2.12e-12	19.6026
hsa-miR-299-5p	-1.05889	6.60352	-7.49263	2.76e-13	2.94e-12	19.2601
hsa-miR-409-5p	-0.388887	6.0747	-7.009	7.15e-12	7.48e-11	16.0702
hsa-miR-153	-0.412687	5.87288	-6.88837	1.57e-11	1.61e-10	15.3021
hsa-miR-149	-1.75482	8.99965	-6.70919	4.93e-11	4.97e-10	14.1819
hsa-miR-136	-1.7964	7.70908	-6.53065	1.51e-10	1.49e-09	13.0906
hsa-miR-210	2.13911	9.08481	6.51128	1.7e-10	1.65e-09	12.9737
hsa-miR-92b	1.37497	8.16848	6.45989	2.33e-10	2.22e-09	12.665
hsa-miR-496	-0.0971319	5.75207	-6.43188	2.77e-10	2.59e-09	12.4977
hsa-miR-324-5p	-1.0296	8.0549	-6.4121	3.12e-10	2.87e-09	12.3799
hsa-miR-127	-1.78263	8.10974	-6.36873	4.06e-10	3.68e-09	12.1226
hsa-miR-16	1.16874	11.3903	6.32814	5.2e-10	4.62e-09	11.8833
hsa-miR-219	-3.40414	9.90618	-6.29527	6.33e-10	5.54e-09	11.6904
hsa-miR-92	1.21304	10.1552	6.29193	6.46e-10	5.56e-09	11.6708
hsa-miR-340	-0.731989	6.60552	-6.25089	8.26e-10	7e-09	11.4313
hsa-miR-485-3p	-0.954776	6.3989	-6.17126	1.33e-09	1.11e-08	10.9705
hsa-miR-376a*	-0.177337	5.82975	-6.15278	1.48e-09	1.21e-08	10.8643
hsa-miR-29b	-1.5484	11.0553	-6.13766	1.62e-09	1.31e-08	10.7776
hsa-let-7i	1.27337	10.6219	6.09893	2.03e-09	1.62e-08	10.5564
hsa-miR-103	-0.905165	10.667	-6.06649	2.45e-09	1.93e-08	10.3721
hsa-miR-448	-0.106251	5.73234	-6.04699	2.75e-09	2.13e-08	10.2617
hsa-miR-133b	-0.632114	6.25726	-5.98019	4.04e-09	3.08e-08	9.88584
hsa-miR-331	-0.922045	9.93253	-5.96395	4.44e-09	3.34e-08	9.79498
hsa-miR-130b	1.4031	8.5571	5.859	8.08e-09	5.99e-08	9.21334
hsa-miR-142-3p	1.6651	9.42615	5.81921	1.01e-08	7.4e-08	8.99515
hsa-miR-339	1.10674	7.98779	5.66576	2.38e-08	1.72e-07	8.16615
hsa-miR-130a	0.943983	10.6973	5.64712	2.63e-08	1.88e-07	8.06677
hsa-miR-133a	-0.483251	6.12164	-5.50676	5.65e-08	3.97e-07	7.32795
hsa-miR-1	-0.373238	5.92007	-5.47274	6.78e-08	4.7e-07	7.15135
hsa-miR-377	-1.50315	7.73155	-5.43137	8.45e-08	5.78e-07	6.93796
hsa-miR-495	-0.534276	6.26237	-5.4178	9.08e-08	6.14e-07	6.86824
hsa-miR-20a	1.3651	9.9914	5.41025	9.45e-08	6.31e-07	6.82954
hsa-miR-106a	1.23357	9.81324	5.38152	1.1e-07	7.25e-07	6.68272
hsa-miR-17-5p	1.15632	9.0391	5.31788	1.54e-07	1e-06	6.35996
hsa-miR-380-3p	-0.196035	5.8323	-5.18712	3.02e-07	1.94e-06	5.70768
hsa-miR-24	0.773206	11.5335	5.15041	3.64e-07	2.32e-06	5.52721
hsa-miR-320	0.968889	10.4305	5.01884	7.06e-07	4.43e-06	4.88994
hsa-miR-605	0.719057	6.66961	5.01555	7.17e-07	4.45e-06	4.87419
hsa-miR-148a	1.7114	8.30981	4.98184	8.48e-07	5.2e-06	4.7134
hsa-miR-517c	-0.276852	5.82278	-4.95366	9.74e-07	5.91e-06	4.57976
hsa-miR-33	-1.02721	7.62182	-4.90125	1.26e-06	7.56e-06	4.33308
hsa-miR-193a	1.03564	7.58046	4.77054	2.36e-06	1.4e-05	3.7283
hsa-miR-505	0.160892	5.9517	4.75836	2.51e-06	1.47e-05	3.67268
hsa-miR-345	0.486645	7.07305	4.72689	2.91e-06	1.69e-05	3.52965
hsa-miR-142-5p	0.985495	7.76115	4.70831	3.18e-06	1.82e-05	3.44562
hsa-miR-18a	0.774851	7.8171	4.70654	3.2e-06	1.82e-05	3.43764
hsa-miR-487b	-0.93856	8.75776	-4.65514	4.07e-06	2.29e-05	3.20682
hsa-miR-17-3p	0.825844	7.78951	4.61804	4.84e-06	2.69e-05	3.04169
hsa-miR-195	1.25329	11.1878	4.60895	5.05e-06	2.78e-05	3.00145
hsa-miR-30a-5p	1.05603	10.9102	4.60263	5.2e-06	2.83e-05	2.97347
hsa-miR-369-5p	-0.233553	6.00432	-4.59347	5.42e-06	2.93e-05	2.93303
hsa-miR-424	1.15086	8.5096	4.52789	7.33e-06	3.91e-05	2.64554
hsa-miR-487a	-0.642624	6.90022	-4.50402	8.17e-06	4.32e-05	2.54183
hsa-miR-660	0.491221	6.92281	4.5004	8.3e-06	4.35e-05	2.52616
hsa-miR-590	0.571603	7.11142	4.47528	9.3e-06	4.82e-05	2.41769
hsa-miR-19b	1.07482	10.5701	4.46853	9.59e-06	4.92e-05	2.38863
hsa-miR-497	0.901205	7.93728	4.43673	1.11e-05	5.63e-05	2.25228
hsa-miR-29a	-0.885252	12.4565	-4.42315	1.18e-05	5.92e-05	2.19435
hsa-miR-28	0.595406	7.42902	4.41813	1.2e-05	6e-05	2.17297
hsa-miR-10b	1.97443	8.61955	4.40272	1.29e-05	6.31e-05	2.10745
hsa-miR-450	0.43382	6.14687	4.40425	1.28e-05	6.31e-05	2.11395
hsa-miR-196b	0.989342	6.47806	4.38569	1.39e-05	6.74e-05	2.03536
hsa-miR-19a	1.03954	9.10416	4.37075	1.48e-05	7.14e-05	1.9723
hsa-miR-550	0.446872	6.51384	4.29115	2.1e-05	0.000100354	1.63971
hsa-miR-629	0.579395	6.70567	4.21374	2.94e-05	0.000138989	1.32177
hsa-miR-527	0.438795	6.60665	4.1802	3.39e-05	0.000159009	1.18568
hsa-miR-592	-0.360961	6.03861	-4.1779	3.43e-05	0.000159176	1.1764
hsa-miR-512-3p	-0.273589	6.2552	-4.11924	4.39e-05	0.000202277	0.940982
hsa-miR-32	0.570723	7.00588	4.1061	4.64e-05	0.000211931	0.888677
hsa-miR-520d*	0.443292	6.61258	4.05	5.87e-05	0.000265547	0.667123
hsa-miR-223	1.24458	9.88717	4.01139	6.88e-05	0.000308834	0.516344
hsa-miR-20b	0.8386	8.36227	3.99729	7.29e-05	0.000324529	0.461591
hsa-miR-492	0.245639	6.05288	3.99135	7.47e-05	0.000329785	0.438573
hsa-miR-488	-0.260874	6.10169	-3.98509	7.67e-05	0.000335567	0.414379
hsa-miR-532	0.563984	6.91575	3.97523	7.98e-05	0.000346524	0.376325
hsa-miR-134	-0.590544	6.99784	-3.97204	8.09e-05	0.000348232	0.364035
hsa-miR-135a	1.12189	6.983	3.95758	8.58e-05	0.000366405	0.308426
hsa-miR-145	-0.899902	10.4901	-3.9283	9.66e-05	0.000409315	0.19641
hsa-miR-34a	1.30272	10.0299	3.86147	0.000126286	0.000530998	-0.0563249
hsa-miR-801	1.14004	8.68833	3.80286	0.000159259	0.000664408	-0.274582
hsa-miR-362	0.429349	6.70304	3.79692	0.00016302	0.000669638	-0.296526
hsa-miR-454-3p	0.48051	6.63195	3.79848	0.000162028	0.000669638	-0.290786
hsa-miR-30a-3p	0.563316	7.20128	3.79165	0.000166426	0.000678409	-0.31596
hsa-miR-577	-0.100678	5.78917	-3.7624	0.000186593	0.000754854	-0.423408
hsa-miR-502	0.192053	6.14034	3.69346	0.000243607	0.000978092	-0.673527
hsa-miR-610	0.565933	7.0056	3.66998	0.000266504	0.00106204	-0.757683
hsa-miR-100	0.781187	10.688	3.65026	0.000287291	0.0011364	-0.827998
hsa-miR-373*	0.358577	6.38876	3.57473	0.000381832	0.00149925	-1.09394
hsa-miR-146b	0.873785	7.98509	3.5697	0.00038906	0.00151268	-1.11144
hsa-miR-99a	0.827514	10.1436	3.56843	0.000390918	0.00151268	-1.11589
hsa-miR-409-3p	-0.605833	7.33618	-3.56159	0.000401006	0.00154056	-1.13967
hsa-miR-422a	0.228137	6.14038	3.48264	0.000536501	0.00204637	-1.41099
hsa-miR-625	-0.327933	6.66817	-3.47927	0.000543148	0.00205703	-1.42245
hsa-miR-500	0.333042	6.51994	3.45574	0.000591708	0.00222515	-1.50211
hsa-miR-611	0.114818	5.9431	3.43872	0.000629338	0.00235011	-1.55943
hsa-miR-542-3p	0.399859	6.42862	3.42576	0.000659456	0.00244548	-1.60287
hsa-miR-146a	0.477527	7.0917	3.41964	0.000674154	0.00248275	-1.62334
hsa-miR-328	-0.552555	6.43559	-3.4116	0.000693908	0.00253799	-1.65016
hsa-miR-196a	0.79241	6.46611	3.39718	0.000730734	0.0026545	-1.69816
hsa-miR-422b	0.540116	7.85237	3.38408	0.000765729	0.00276283	-1.74155
hsa-miR-200a*	0.369028	6.50573	3.34041	0.000894034	0.00320412	-1.88512
hsa-miR-222	-1.27513	9.65778	-3.33312	0.00091728	0.00326552	-1.90889
hsa-miR-551b	0.645722	7.30933	3.3304	0.000926116	0.00327514	-1.91776
hsa-miR-34b	0.87004	7.85968	3.25758	0.00119387	0.00419425	-2.15249
hsa-miR-211	-0.233848	5.93421	-3.19455	0.00148177	0.00517166	-2.35163
hsa-miR-221	-0.876451	7.79597	-3.18002	0.00155663	0.00539765	-2.39698
hsa-miR-152	0.683262	7.82295	3.16632	0.00163043	0.0055811	-2.43958
hsa-miR-18b	0.219322	6.24715	3.16742	0.00162443	0.0055811	-2.43619
hcmv-miR-US25-1	0.18757	6.05861	3.15282	0.0017063	0.00580361	-2.48139
hsa-miR-663	0.749776	8.20308	3.1318	0.00183096	0.00618819	-2.54614
hsa-miR-296	0.534263	6.7747	3.12104	0.00189797	0.00637433	-2.57913
hsa-miR-10a	0.849086	6.95004	3.0974	0.00205315	0.00685238	-2.6512
hsa-miR-125a	-0.527258	10.7123	-2.97988	0.00301269	0.0099924	-3.00167
hsa-miR-423	0.165797	6.17458	2.93865	0.00343662	0.0113281	-3.12152
hsa-miR-26b	0.626477	8.95906	2.92936	0.00353935	0.0115532	-3.1483
hsa-miR-542-5p	0.393891	6.53779	2.92857	0.00354817	0.0115532	-3.15056
hsa-miR-367	0.107877	5.95212	2.91909	0.00365618	0.0117757	-3.17781
hsa-miR-494	0.798776	9.32108	2.91713	0.00367882	0.0117757	-3.18342
hsa-miR-503	0.218818	6.18973	2.9168	0.00368268	0.0117757	-3.18437
hsa-miR-215	0.23453	6.48645	2.88861	0.00402392	0.0127903	-3.2648
hsa-miR-585	-0.0517459	5.81457	-2.87803	0.00415914	0.0131419	-3.29476
hsa-miR-185	-0.41253	8.69646	-2.86004	0.00439877	0.0137438	-3.34551
hsa-miR-374	0.595158	8.45304	2.85987	0.00440109	0.0137438	-3.34599
hsa-miR-602	0.268317	6.46809	2.83345	0.00477603	0.0148279	-3.41996
hsa-miR-382	-0.277434	6.60165	-2.83104	0.00481161	0.014852	-3.42667
hsa-miR-614	0.0765714	5.91442	2.81391	0.00507176	0.0155651	-3.47425
hsa-miR-34c	0.497458	6.24466	2.77405	0.00572687	0.0174751	-3.58383
hsa-miR-346	-0.177718	5.96604	-2.73722	0.00639923	0.0194158	-3.68373
hsa-miR-101	-0.55219	10.2717	-2.66367	0.00795881	0.0240113	-3.87933
hsa-miR-135b	0.40748	6.14129	2.62306	0.0089593	0.0268779	-3.98512
ebv-miR-BART7	0.29525	6.47151	2.61746	0.00910555	0.0269616	-3.99957
hsa-miR-23b	-0.548214	10.5394	-2.61621	0.00913867	0.0269616	-4.00281
hsa-miR-425-3p	-0.126604	5.98493	-2.61648	0.00913145	0.0269616	-4.0021
hsa-miR-370	1.2498	9.76163	2.57787	0.0102034	0.0299376	-4.10096
hsa-miR-521	-0.117922	5.83313	-2.56191	0.0106786	0.0311605	-4.14141
hsa-miR-526b	0.135021	6.08657	2.55513	0.0108861	0.0315935	-4.15851
hsa-miR-199a*	0.936012	7.70541	2.54963	0.0110573	0.0319169	-4.17236
hsa-miR-376a	-0.811152	8.11074	-2.53704	0.0114582	0.0328962	-4.20396
hsa-miR-560	0.362699	6.75372	2.53432	0.0115464	0.0329722	-4.21076
kshv-miR-K12-9	-0.0305628	5.6793	-2.46662	0.013947	0.0396155	-4.37778
hsa-miR-214	0.807336	7.47488	2.45149	0.0145405	0.0410828	-4.41452
hsa-miR-519e*	0.304597	6.76221	2.44297	0.0148846	0.0418335	-4.43511
kshv-miR-K12-3	0.465056	7.52719	2.42511	0.0156289	0.0436955	-4.47803
hsa-miR-518f*	0.176519	6.22583	2.39112	0.0171366	0.047661	-4.55886
hsa-miR-105	-0.0538148	5.77718	-2.3659	0.0183365	0.0507342	-4.61811
hsa-miR-141	0.258902	6.23184	2.34211	0.0195354	0.0537727	-4.67344
hsa-miR-498	0.278643	6.45546	2.27972	0.0230112	0.0630152	-4.81595
hsa-miR-182	1.0328	7.80347	2.27073	0.0235543	0.0641734	-4.83618
hsa-miR-144	0.574397	7.02422	2.25259	0.0246836	0.066571	-4.87675
hsa-miR-188	0.524512	7.57443	2.25372	0.0246118	0.066571	-4.87423
hsa-miR-452	0.508305	7.53679	2.24551	0.0251369	0.0674529	-4.89249
hsa-miR-224	0.267364	5.97753	2.2345	0.0258561	0.0690359	-4.91687
ebv-miR-BART13	0.392942	8.13039	2.16947	0.0304802	0.0809507	-5.05854
hsa-miR-524*	0.125539	6.00547	2.16761	0.0306218	0.0809507	-5.06252
hsa-miR-200b	0.217632	6.1446	2.1544	0.0316483	0.0832521	-5.09079
hsa-miR-299-3p	-0.278973	6.56301	-2.14481	0.0324113	0.0848412	-5.11119
hsa-miR-454-5p	0.0710634	5.85891	2.1409	0.0327267	0.085249	-5.11948
hsa-miR-96	0.1994	5.95947	2.11911	0.0345341	0.0895203	-5.16541
hsa-miR-574	0.541736	7.81467	2.10865	0.0354318	0.0914037	-5.1873
hsa-miR-650	0.303992	7.35793	2.10241	0.0359768	0.0923636	-5.20031
hsa-miR-484	0.240657	7.04301	2.10001	0.0361884	0.0924623	-5.2053
hsa-miR-630	0.866843	7.99083	2.07792	0.0381856	0.0966404	-5.25099
hsa-miR-635	0.0462495	5.83723	2.07854	0.0381287	0.0966404	-5.24972
hsa-miR-526a	0.177811	6.24097	2.06982	0.0389412	0.0980879	-5.26763
hsa-miR-199b	0.41333	6.43901	2.06573	0.0393273	0.0985952	-5.276
hsa-miR-9*	0.734437	13.6814	2.05801	0.0400658	0.0995693	-5.29177
hsa-miR-98	-0.342995	7.89275	-2.05777	0.0400888	0.0995693	-5.29226
hsa-miR-192	0.290534	7.10048	2.03766	0.042068	0.104001	-5.33305
hsa-miR-190	-0.119062	5.93056	-2.02119	0.0437502	0.107168	-5.36616
hsa-miR-194	0.195482	6.62097	2.02218	0.0436479	0.107168	-5.36419
kshv-miR-K12-5	0.0314304	5.74995	2.0187	0.044009	0.10731	-5.37114
hsa-miR-369-3p	-0.0745818	5.80193	-2.00066	0.0459263	0.111369	-5.40706
hsa-miR-518c*	0.190507	6.46038	1.99914	0.0460911	0.111369	-5.41008
hsa-miR-648	0.187103	6.23082	1.9591	0.0506124	0.121743	-5.4886
hsa-miR-493-3p	0.34774	6.2955	1.94673	0.0520823	0.124717	-5.51255
ebv-miR-BHRF1-2*	0.038464	5.79713	1.93763	0.0531859	0.126195	-5.53006
hsa-miR-193b	0.381058	8.71975	1.93863	0.0530637	0.126195	-5.52814
hsa-miR-636	0.210434	6.28052	1.93582	0.0534085	0.126195	-5.53354
hsa-miR-627	0.0861474	6.05259	1.92451	0.0548129	0.128943	-5.55518
hsa-let-7c	0.340314	12.83	1.86912	0.0621441	0.145548	-5.65936
hsa-miR-640	0.142739	6.07388	1.86126	0.0632471	0.147484	-5.67389
hsa-miR-198	0.42823	7.4171	1.83424	0.0671651	0.15594	-5.72342
kshv-miR-K12-3*	-0.028575	5.70431	-1.83175	0.0675365	0.156123	-5.72795
hcmv-miR-US25-2-3p	0.032092	5.77219	1.81724	0.0697309	0.160501	-5.75421
hsa-miR-513	0.508241	7.51511	1.80525	0.07159	0.164073	-5.77577
hsa-miR-365	-0.242865	7.08121	-1.7722	0.0769212	0.175538	-5.83441
hsa-miR-544	-0.0274093	5.73878	-1.75323	0.0801274	0.182077	-5.86761
kshv-miR-K12-10b	0.179828	6.16659	1.74683	0.081232	0.183805	-5.87872
hsa-miR-183	0.457971	6.47432	1.74338	0.0818331	0.184383	-5.8847
hsa-miR-552	-0.0343091	5.79664	-1.73903	0.0825964	0.185321	-5.89222
hsa-miR-189	-0.087365	6.00631	-1.72017	0.0859712	0.192086	-5.9246
hsa-miR-606	0.0254811	5.71205	1.71807	0.0863544	0.192139	-5.92819
hsa-miR-643	0.0216554	5.75439	1.70873	0.0880731	0.19515	-5.94408
hsa-miR-452*	0.11207	5.86288	1.69876	0.0899378	0.198052	-5.96094
hsa-miR-768-5p	0.321883	8.45983	1.69777	0.0901247	0.198052	-5.96261
hsa-miR-27b	-0.352449	9.25472	-1.6767	0.0941764	0.206107	-5.9979
hsa-miR-520b	0.175874	6.18291	1.67395	0.0947159	0.206442	-6.00247
hsa-miR-30d	0.253371	10.2262	1.65979	0.0975332	0.211718	-6.02591
hsa-miR-566	0.0627524	5.99587	1.63218	0.103222	0.22316	-6.07106
hsa-miR-143	-0.363396	9.68204	-1.6248	0.104785	0.225626	-6.08299
hsa-miR-604	0.0410373	5.83959	1.61815	0.10621	0.227776	-6.09369
hsa-miR-181c	-0.348273	8.37357	-1.60935	0.10812	0.229311	-6.1078
hsa-miR-200a	0.151684	6.06092	1.60892	0.108214	0.229311	-6.10849
hsa-miR-617	0.100859	6.09957	1.61072	0.107822	0.229311	-6.10562
hsa-miR-30e-3p	0.212691	7.40868	1.59096	0.112201	0.236819	-6.13704
hsa-miR-516-5p	0.131002	6.0276	1.58349	0.113892	0.239441	-6.14882
hsa-miR-30c	0.300545	9.23367	1.57969	0.11476	0.240322	-6.15479
hsa-miR-519a	0.0225661	5.7711	1.56565	0.118013	0.246168	-6.17673
hsa-miR-608	0.033706	5.80906	1.55792	0.119836	0.248997	-6.18873
hcmv-miR-UL148D	0.129961	6.139	1.55284	0.121044	0.250534	-6.19658
hsa-miR-184	0.127636	6.29435	1.54694	0.12246	0.252485	-6.20566
hsa-miR-520e	0.0887256	5.99546	1.54103	0.123891	0.253478	-6.21473
hsa-miR-770-5p	-0.24015	7.77982	-1.54158	0.123758	0.253478	-6.21389
hsa-miR-567	0.0375568	5.8761	1.5223	0.128516	0.261466	-6.24324
hsa-miR-662	0.15605	6.18474	1.52127	0.128774	0.261466	-6.2448
hsa-miR-615	0.207358	6.08956	1.51584	0.130142	0.263242	-6.253
hsa-miR-581	-0.0204658	5.73413	-1.5119	0.131142	0.264263	-6.25893
kshv-miR-K12-12	0.207877	6.03722	1.50861	0.131981	0.264954	-6.26387
hsa-miR-18a*	0.0828479	5.92486	1.50375	0.133228	0.26605	-6.27115
hsa-miR-199a	0.424062	6.89522	1.5026	0.133523	0.26605	-6.27286
hsa-miR-197	-0.326972	7.93813	-1.49292	0.136039	0.270055	-6.28727
hsa-miR-508	-0.0734391	5.93519	-1.489	0.137068	0.271091	-6.29308
hsa-miR-655	-0.025814	5.74921	-1.4781	0.13996	0.275788	-6.30915
kshv-miR-K12-10a	0.158798	6.18711	1.47066	0.141963	0.278706	-6.32006
hsa-miR-182*	0.0790587	5.91715	1.46605	0.143212	0.28013	-6.32679
hsa-miR-181a	-0.302559	9.81871	-1.46137	0.144493	0.281602	-6.3336
hsa-let-7e	-0.284292	11.676	-1.45118	0.147307	0.286043	-6.34836
hsa-miR-631	0.180445	6.29595	1.44416	0.149269	0.288804	-6.35846
hsa-miR-583	0.120784	6.08431	1.43252	0.152571	0.294127	-6.37511
hsa-miR-624	0.0301482	5.81314	1.4264	0.154326	0.29644	-6.3838
hsa-miR-526b*	0.0364617	5.81716	1.4216	0.155718	0.29804	-6.39061
hsa-miR-361	-0.188291	8.92505	-1.40811	0.15967	0.299334	-6.40958
hsa-miR-449b	0.0365995	5.83356	1.40782	0.159757	0.299334	-6.41
hsa-miR-451	0.611846	9.87107	1.4101	0.159084	0.299334	-6.4068
hsa-miR-579	0.0246697	5.74217	1.41496	0.157655	0.299334	-6.39998
hsa-miR-632	0.0445081	5.90989	1.40783	0.159755	0.299334	-6.40998
hsa-miR-659	0.171531	6.49768	1.41054	0.158952	0.299334	-6.40618
ebv-miR-BART8-3p	0.0957958	6.0441	1.39744	0.162851	0.304065	-6.42447
hsa-miR-217	0.130885	5.87413	1.39307	0.16417	0.305443	-6.43054
hsa-miR-520c	0.0346148	5.81385	1.3912	0.164734	0.305443	-6.43312
hcmv-miR-US5-1	0.0542053	5.88396	1.38674	0.16609	0.306893	-6.43929
hsa-miR-514	-0.0229789	5.76914	-1.38219	0.16748	0.307505	-6.44555
hsa-miR-548d	0.0220833	5.75843	1.38189	0.167573	0.307505	-6.44596
hsa-miR-200c	0.178583	6.26641	1.36018	0.174338	0.318823	-6.47557
hsa-miR-191	-0.15005	7.61304	-1.34708	0.178515	0.325348	-6.49321
hcmv-miR-US4	0.252916	6.92054	1.33798	0.181463	0.328478	-6.50537
hsa-miR-425-5p	-0.15126	8.05979	-1.33857	0.181271	0.328478	-6.50458
ebv-miR-BART11-3p	0.0738552	6.0452	1.33181	0.18348	0.331007	-6.51355
hsa-miR-31	-0.271853	6.46554	-1.32701	0.185063	0.332679	-6.51991
hsa-miR-623	0.201325	6.62126	1.32523	0.185652	0.332679	-6.52226
hsa-miR-368	-0.273785	6.82138	-1.3112	0.190344	0.339946	-6.54066
hsa-miR-525	0.0731403	5.95664	1.30598	0.192113	0.341961	-6.54746
hsa-miR-523	0.0872555	5.9605	1.30199	0.193471	0.343235	-6.55263
hcmv-miR-US33	0.107932	6.6112	1.29121	0.19718	0.346392	-6.56654
hsa-miR-30b	0.209969	7.86648	1.28743	0.198494	0.346392	-6.5714
hsa-miR-455	0.133782	6.24769	1.28759	0.198437	0.346392	-6.57118
hsa-miR-483	0.172731	6.07205	1.29324	0.196479	0.346392	-6.56394
hsa-miR-572	0.256746	7.108	1.28894	0.197966	0.346392	-6.56945
ebv-miR-BHRF1-1	0.102189	5.96892	1.275	0.202856	0.351962	-6.58724
hsa-miR-516-3p	0.0456652	5.89044	1.27458	0.203004	0.351962	-6.58778
hsa-miR-186	0.169206	7.50604	1.27231	0.203806	0.352209	-6.59064
ebv-miR-BART5	0.0324509	5.80614	1.25517	0.209958	0.36167	-6.61221
hsa-miR-622	0.199568	6.66652	1.24243	0.214616	0.368504	-6.62805
hsa-miR-596	0.0347641	5.81579	1.23372	0.21784	0.372841	-6.63877
hsa-miR-802	-0.0154557	5.71661	-1.22483	0.221171	0.377333	-6.64965
hsa-miR-421	0.120293	6.94382	1.21881	0.223447	0.380002	-6.65698
hsa-miR-181b	-0.219586	9.94188	-1.21135	0.226288	0.383611	-6.66599
ebv-miR-BART11-5p	-0.015318	5.73566	-1.20273	0.229604	0.388002	-6.67635
hsa-miR-571	0.0479005	5.88581	1.19602	0.232211	0.39117	-6.68437
hsa-miR-584	-0.100523	6.43513	-1.18534	0.236401	0.396974	-6.69702
hsa-miR-565	0.242766	8.05454	1.17202	0.241702	0.404605	-6.71265
hsa-let-7b	0.210401	14.0037	1.15382	0.249082	0.415656	-6.73373
hsa-miR-658	0.0459151	5.9304	1.15109	0.250202	0.416225	-6.73686
hsa-miR-580	0.0169843	5.74372	1.12979	0.259062	0.429625	-6.76105
hsa-miR-612	0.0175565	5.75837	1.11684	0.264558	0.43738	-6.77554
hsa-miR-302a*	0.0226641	5.78643	1.09622	0.273468	0.450716	-6.79826
ebv-miR-BART2	0.051351	5.83204	1.0927	0.275008	0.45186	-6.80209
hsa-miR-613	0.0393853	5.81556	1.08476	0.27851	0.456209	-6.81071
hsa-miR-561	-0.0172788	5.73588	-1.06808	0.285961	0.466982	-6.82859
hsa-miR-647	0.0875469	5.85603	1.06455	0.287553	0.468151	-6.83234
hsa-miR-493-5p	0.0729087	6.09811	1.05725	0.290869	0.47211	-6.84006
hsa-miR-449	0.0784744	5.9394	1.04881	0.29473	0.475486	-6.8489
hsa-miR-9	0.413201	12.0554	1.05066	0.293882	0.475486	-6.84697
hsa-miR-373	0.0532543	6.03583	1.03984	0.298876	0.480723	-6.85824
hsa-miR-126*	0.149027	6.67732	1.03342	0.301867	0.484075	-6.86487
hsa-miR-187	0.047686	5.95762	1.02353	0.306514	0.489031	-6.875
hsa-miR-576	-0.0193242	5.75002	-1.02295	0.306789	0.489031	-6.8756
hsa-miR-621	-0.0148721	5.71586	-1.01387	0.311096	0.494421	-6.8848
hsa-miR-520d	0.0390241	5.89478	0.999721	0.317891	0.50372	-6.899
hsa-miR-645	0.0212478	5.82595	0.987302	0.323934	0.511778	-6.91129
hsa-miR-573	0.0130666	5.72931	0.985082	0.325022	0.511982	-6.91347
hsa-miR-642	-0.0135398	5.73921	-0.975517	0.329738	0.517883	-6.92281
hsa-miR-769-3p	-0.0875256	6.31431	-0.959948	0.337509	0.528532	-6.93783
hsa-miR-204	0.41149	8.52344	0.945051	0.345053	0.538246	-6.95197
hsa-miR-371	0.0532481	5.90847	0.943729	0.345728	0.538246	-6.95321
kshv-miR-K12-1	0.0210229	5.85375	0.940449	0.347406	0.539287	-6.95629
hsa-miR-600	-0.0111512	5.71686	-0.933286	0.351087	0.543422	-6.96298
ebv-miR-BART1-5p	-0.0146082	5.76398	-0.916617	0.35975	0.550493	-6.97834
hsa-miR-302b*	0.0153393	5.77777	0.916562	0.359779	0.550493	-6.97839
hsa-miR-375	-0.0442693	5.81109	-0.917866	0.359096	0.550493	-6.9772
hsa-miR-653	0.0161609	5.78242	0.920491	0.357725	0.550493	-6.9748
ebv-miR-BART6-3p	0.0126832	5.73354	0.897021	0.370105	0.564674	-6.99605
hsa-miR-520f	0.0344721	5.82081	0.893722	0.371866	0.565745	-6.999
hsa-miR-553	-0.0152062	5.75134	-0.890314	0.373691	0.566907	-7.00203
kshv-miR-K12-2	0.0226171	5.80385	0.886864	0.375545	0.568104	-7.00508
hsa-miR-520a*	0.0203317	5.80611	0.870104	0.384628	0.577684	-7.01976
hsa-miR-548b	0.0163186	5.77334	0.868239	0.385647	0.577684	-7.02137
hsa-miR-637	0.0236561	5.8302	0.86722	0.386204	0.577684	-7.02225
hsa-miR-651	-0.0119508	5.73709	-0.869223	0.385109	0.577684	-7.02052
hsa-miR-205	0.0726707	6.01872	0.860238	0.390038	0.581788	-7.02827
hcmv-miR-UL112	0.0185882	5.79134	0.857505	0.391544	0.582408	-7.0306
hsa-miR-603	0.011323	5.73778	0.8501	0.395644	0.586872	-7.03691
hsa-miR-302c*	0.0472271	6.15191	0.839963	0.401299	0.59034	-7.04545
hsa-miR-33b	-0.0118456	5.73167	-0.840852	0.400801	0.59034	-7.0447
hsa-miR-507	0.015551	5.82699	0.843424	0.399363	0.59034	-7.04254
hsa-miR-216	0.0429065	5.78543	0.833676	0.40483	0.590871	-7.05069
hsa-miR-324-3p	0.150307	9.6619	0.833412	0.404979	0.590871	-7.05091
hsa-miR-661	0.0168125	5.77912	0.837172	0.402864	0.590871	-7.04778
hsa-miR-609	0.0479781	5.83593	0.828194	0.407924	0.593546	-7.05523
ebv-miR-BART19	0.347111	7.79296	0.815324	0.415244	0.602556	-7.06578
hsa-miR-512-5p	0.0135672	5.80003	0.797866	0.425297	0.61547	-7.07981
ebv-miR-BART18	0.0161032	5.75614	0.79515	0.426873	0.616082	-7.08197
hsa-miR-557	0.147462	7.21709	0.793081	0.428077	0.616154	-7.08361
hsa-miR-126	0.20163	11.4711	0.78224	0.434414	0.623595	-7.09212
hsa-miR-638	0.245421	9.92716	0.777153	0.437407	0.626207	-7.09608
hsa-miR-429	0.0371474	5.81827	0.768002	0.44282	0.631372	-7.10313
hsa-miR-671	0.194216	7.85291	0.76706	0.443379	0.631372	-7.10385
hsa-miR-301	0.184753	8.33062	0.763058	0.44576	0.633074	-7.1069
hsa-miR-639	0.0165166	5.81167	0.754778	0.450709	0.638405	-7.11316
hsa-miR-595	0.10468	6.13695	0.74633	0.455791	0.640506	-7.11949
hsa-miR-633	0.0129417	5.7382	0.749175	0.454076	0.640506	-7.11737
kshv-miR-K12-11	-0.0153316	5.75842	-0.746908	0.455442	0.640506	-7.11906
hsa-miR-551a	-0.0144081	5.7685	-0.730252	0.465551	0.652504	-7.13132
hsa-miR-618	-0.014039	5.75475	-0.723956	0.469405	0.656184	-7.13589
hsa-miR-569	-0.0102251	5.7494	-0.712626	0.476383	0.662475	-7.144
kshv-miR-K12-7	0.0650385	6.06452	0.712621	0.476387	0.662475	-7.14401
hsa-miR-509	-0.11114	6.98395	-0.709673	0.478212	0.663286	-7.1461
hsa-miR-588	-0.00965827	5.75015	-0.702932	0.482399	0.66736	-7.15085
hsv1-miR-H1	0.175316	7.03204	0.70073	0.483772	0.66753	-7.15239
ebv-miR-BART16	0.0654342	5.92153	0.688965	0.49114	0.672484	-7.16054
ebv-miR-BART6-5p	-0.00946608	5.7494	-0.689397	0.490868	0.672484	-7.16024
hsa-miR-564	-0.102718	7.0127	-0.689882	0.490563	0.672484	-7.15991
hsa-miR-559	-0.0104592	5.74112	-0.679957	0.496821	0.678523	-7.16669
hsa-miR-620	-0.0101451	5.74496	-0.661387	0.508645	0.692899	-7.17911
ebv-miR-BART14-3p	0.0107838	5.79204	0.654669	0.512958	0.696867	-7.18352
hsa-miR-556	-0.010058	5.72753	-0.65279	0.514168	0.696867	-7.18474
kshv-miR-K12-9*	0.0249653	5.83261	0.64682	0.518021	0.700313	-7.18861
hsa-miR-181d	-0.128572	9.01877	-0.641509	0.521463	0.703185	-7.19203
hsa-miR-607	-0.00911299	5.7241	-0.638435	0.52346	0.7041	-7.19399
hsa-miR-510	0.0340875	6.04375	0.628815	0.529735	0.710749	-7.20007
hsa-miR-519e	0.0392139	6.00226	0.626058	0.53154	0.711384	-7.20179
hsa-miR-545	0.0201872	5.91459	0.621547	0.534501	0.713559	-7.2046
hsa-miR-212	-0.102978	8.6621	-0.607669	0.543661	0.723978	-7.21311
ebv-miR-BART17-5p	0.0138506	5.83307	0.600217	0.548612	0.727479	-7.2176
hsa-miR-181a*	0.0915118	6.93932	0.599612	0.549015	0.727479	-7.21796
hsa-miR-363	0.139118	8.29332	0.592899	0.553495	0.7316	-7.22195
hsa-miR-151	0.0745976	8.01278	0.578164	0.563393	0.741386	-7.23056
hsa-miR-432*	-0.0256282	5.79811	-0.577746	0.563675	0.741386	-7.2308
hsa-miR-486	-0.154816	7.79391	-0.573168	0.566768	0.743622	-7.23343
ebv-miR-BART12	0.0256611	5.82917	0.551464	0.581542	0.759275	-7.2456
hsa-miR-634	-0.0311177	6.0452	-0.553477	0.580165	0.759275	-7.24449
hsa-let-7f	0.111857	12.3766	0.544808	0.586109	0.761514	-7.24924
hsa-miR-517*	-0.00923997	5.82411	-0.545293	0.585776	0.761514	-7.24898
hsa-miR-501	0.0536192	6.46089	0.535467	0.592546	0.768009	-7.25427
hsa-miR-125b	-0.109484	13.3739	-0.530728	0.595824	0.768234	-7.25679
hsa-miR-378	0.0183853	5.92611	0.526905	0.598475	0.768234	-7.25881
hsa-miR-499	-0.00968181	5.79825	-0.527753	0.597886	0.768234	-7.25837
hsa-miR-626	-0.00700787	5.73412	-0.530287	0.59613	0.768234	-7.25703
ebv-miR-BART1-3p	-0.0119664	5.76503	-0.516592	0.605651	0.77188	-7.26418
hsa-miR-148b	-0.0630827	7.55043	-0.51668	0.60559	0.77188	-7.26413
hsa-miR-30e-5p	0.0889645	8.44845	0.519158	0.603862	0.77188	-7.26285
hsa-miR-548c	0.0107513	5.76447	0.488366	0.625488	0.793941	-7.27833
kshv-miR-K12-6-3p	0.00897013	5.76233	0.487734	0.625935	0.793941	-7.27864
kshv-miR-K12-4-5p	0.0117897	5.86122	0.484948	0.627909	0.794558	-7.27999
hsa-miR-206	0.040977	6.05312	0.480707	0.630919	0.796479	-7.28203
hsa-miR-22	-0.100221	11.4879	-0.471284	0.637627	0.80116	-7.28651
hsa-miR-562	-0.00811832	5.7459	-0.471947	0.637154	0.80116	-7.2862
hsa-miR-518e	-0.015277	5.76994	-0.464711	0.642324	0.805167	-7.28958
ebv-miR-BART10	-0.0149815	5.83	-0.456953	0.647888	0.810239	-7.29314
hsa-miR-191*	0.0355602	6.01185	0.442017	0.658653	0.821451	-7.29984
hsa-miR-380-5p	0.00527871	5.73932	0.440252	0.65993	0.821451	-7.30062
hsa-miR-619	-0.0084518	5.7632	-0.43139	0.666356	0.827521	-7.30447
ebv-miR-BHRF1-3	0.00665765	5.73466	0.420989	0.67393	0.828547	-7.3089
hcmv-miR-UL70-5p	-0.00880285	5.73551	-0.42208	0.673134	0.828547	-7.30844
hsa-miR-337	0.0174052	5.85101	0.419605	0.67494	0.828547	-7.30948
hsa-miR-518d	0.0115126	5.83973	0.427011	0.66954	0.828547	-7.30635
kshv-miR-K12-6-5p	0.00704669	5.73383	0.42298	0.672477	0.828547	-7.30806
hsa-let-7d	-0.0662257	11.5352	-0.411569	0.680817	0.832628	-7.31281
hsa-miR-767-5p	0.0194243	5.98262	0.410798	0.681382	0.832628	-7.31313
hsa-miR-302d	0.00573599	5.76918	0.404256	0.686184	0.83658	-7.31579
hsa-miR-522	0.00766958	5.84487	0.385184	0.700252	0.851787	-7.3233
hcmv-miR-UL36	0.0366679	6.49416	0.380538	0.703695	0.85403	-7.32507
hsa-miR-140	-0.0719255	8.3531	-0.369351	0.71201	0.855963	-7.32926
hsa-miR-517a	0.0167858	5.85561	0.374682	0.708044	0.855963	-7.32728
hsa-miR-518a	0.0155969	5.81347	0.363749	0.716187	0.855963	-7.33131
hsa-miR-519c	0.00619183	5.76533	0.361172	0.718111	0.855963	-7.33224
hsa-miR-593	0.00499212	5.74135	0.364906	0.715324	0.855963	-7.33089
hsa-miR-652	-0.0500666	8.0446	-0.364507	0.715622	0.855963	-7.33103
hsa-miR-654	-0.0231047	6.15392	-0.361769	0.717666	0.855963	-7.33202
hsa-miR-766	0.0665163	6.71331	0.368993	0.712276	0.855963	-7.32939
hsa-miR-376b	0.0582392	6.36964	0.355825	0.72211	0.858812	-7.33415
ebv-miR-BART4	0.0168414	5.86458	0.351748	0.725164	0.860107	-7.33559
hsa-miR-549	0.00515895	5.76021	0.350072	0.72642	0.860107	-7.33618
hsa-miR-489	0.0198164	6.01836	0.342444	0.732149	0.864972	-7.33881
ebv-miR-BART20-3p	-0.00630811	5.75267	-0.331081	0.740711	0.869318	-7.34263
hsa-miR-384	-0.00469371	5.72375	-0.333634	0.738785	0.869318	-7.34179
hsa-miR-589	0.00443275	5.77115	0.331103	0.740694	0.869318	-7.34263
hsa-miR-150	0.0314065	6.31863	0.324145	0.745953	0.869992	-7.3449
hsa-miR-515-3p	0.0109578	5.83677	0.326167	0.744424	0.869992	-7.34424
hsa-miR-597	-0.00470456	5.78712	-0.323855	0.746173	0.869992	-7.34499
hsa-miR-657	0.0133319	5.78191	0.321355	0.748065	0.870298	-7.3458
hsa-miR-555	-0.00414355	5.74396	-0.303783	0.761409	0.883897	-7.35128
ebv-miR-BART17-3p	0.0134913	5.84679	0.291104	0.771083	0.886785	-7.35504
ebv-miR-BART3-3p	0.00446051	5.74185	0.289088	0.772625	0.886785	-7.35563
hsa-miR-122a	-0.00620576	5.79286	-0.297203	0.766425	0.886785	-7.35325
hsa-miR-147	0.00546186	5.78276	0.294778	0.768276	0.886785	-7.35397
hsa-miR-519d	0.0201646	5.8505	0.288735	0.772894	0.886785	-7.35573
hsa-miR-520a	0.0109548	5.81577	0.287471	0.773861	0.886785	-7.35609
hsa-miR-768-3p	0.0558217	9.97757	0.282793	0.777444	0.888983	-7.35742
hsa-miR-558	-0.0033065	5.73938	-0.273399	0.784651	0.895307	-7.36003
hsa-miR-568	0.00709302	5.74568	0.268434	0.788467	0.897743	-7.36137
hcmv-miR-UL70-3p	0.0680283	7.80951	0.25174	0.801338	0.908573	-7.36571
hsa-miR-518f	0.00993968	5.78529	0.251683	0.801382	0.908573	-7.36572
hsa-miR-202*	0.00428752	5.75817	0.245694	0.806012	0.910339	-7.36721
hsa-miR-644	0.00357815	5.74322	0.245259	0.806349	0.910339	-7.36732
hsa-miR-363*	-0.00404213	5.74042	-0.239803	0.810574	0.91213	-7.36864
hsa-miR-601	0.049986	7.77096	0.238799	0.811351	0.91213	-7.36888
hsa-miR-520h	0.00873195	5.77736	0.235904	0.813596	0.912732	-7.36956
ebv-miR-BART15	0.00371276	5.76183	0.222276	0.824183	0.919247	-7.37268
hsa-miR-335	-0.0509669	7.71641	-0.217738	0.827715	0.919247	-7.37367
hsa-miR-412	-0.00439755	5.7435	-0.221589	0.824717	0.919247	-7.37283
hsa-miR-641	0.00469741	5.82484	0.222046	0.824361	0.919247	-7.37273
hsa-miR-767-3p	-0.00624099	5.76063	-0.217358	0.828011	0.919247	-7.37376
hsa-miR-520g	0.00937358	5.80105	0.213867	0.830731	0.920354	-7.37451
hsa-miR-372	-0.00898215	5.78506	-0.208745	0.834726	0.922865	-7.37559
hcmv-miR-US25-2-5p	-0.0109921	6.05215	-0.204922	0.83771	0.92425	-7.37638
ebv-miR-BART14-5p	-0.00372241	5.79001	-0.194433	0.84591	0.931373	-7.37847
hsa-miR-570	-0.00241342	5.73628	-0.180379	0.856922	0.941557	-7.3811
hcmv-miR-US5-2	-0.00244914	5.73075	-0.157714	0.874741	0.947631	-7.38492
hsa-let-7a	-0.0251851	13.951	-0.154604	0.877191	0.947631	-7.38541
hsa-miR-302a	0.00323849	5.83288	0.161759	0.871556	0.947631	-7.38428
hsa-miR-302b	-0.00236055	5.76882	-0.15988	0.873035	0.947631	-7.38458
hsa-miR-515-5p	-0.00241739	5.73656	-0.156527	0.875676	0.947631	-7.38511
hsa-miR-519b	-0.00318321	5.78134	-0.164376	0.869496	0.947631	-7.38385
hsa-miR-525*	0.00502345	5.7876	0.165437	0.868662	0.947631	-7.38367
hsa-miR-548a	-0.00256585	5.73432	-0.153042	0.878422	0.947631	-7.38564
hsa-miR-616	0.00328849	5.74893	0.156143	0.875978	0.947631	-7.38517
hcmv-miR-UL22A	0.00522638	5.90688	0.137579	0.890624	0.954733	-7.38789
hsa-let-7g	-0.0245321	11.1526	-0.137281	0.89086	0.954733	-7.38793
hsa-miR-526c	-0.00355257	5.8629	-0.13564	0.892156	0.954733	-7.38815
kshv-miR-K12-8	-0.00731828	6.15073	-0.136422	0.891538	0.954733	-7.38805
hsa-miR-668	-0.00570701	5.90749	-0.122983	0.902166	0.96214	-7.38979
kshv-miR-K12-4-3p	-0.00290797	5.80275	-0.122331	0.902682	0.96214	-7.38987
hsa-miR-578	0.00185538	5.7448	0.119089	0.905249	0.962954	-7.39026
hsa-miR-431	0.00851005	6.23429	0.109806	0.912604	0.966926	-7.39132
hsa-miR-563	0.00656364	5.77024	0.111796	0.911027	0.966926	-7.3911
hsa-miR-302c	-0.00190912	5.79626	-0.103331	0.917738	0.97044	-7.39201
hsa-miR-675	0.00187494	5.78028	0.100841	0.919714	0.970607	-7.39226
hsa-miR-208	0.00159765	5.70691	0.0958792	0.923652	0.971306	-7.39275
hsa-miR-524	0.00264938	5.77925	0.0954237	0.924014	0.971306	-7.39279
ebv-miR-BART3-5p	-0.0019758	5.77309	-0.0734097	0.941507	0.972688	-7.39464
ebv-miR-BART9	-0.00168708	5.79323	-0.0717901	0.942795	0.972688	-7.39476
ebv-miR-BHRF1-2	-0.00124796	5.75073	-0.0708491	0.943544	0.972688	-7.39483
hsa-miR-506	-0.00350743	5.91562	-0.0881241	0.929811	0.972688	-7.39346
hsa-miR-511	-0.00132998	5.74495	-0.0872325	0.930519	0.972688	-7.39354
hsa-miR-518b	0.00430254	5.8153	0.0739108	0.941109	0.972688	-7.39461
hsa-miR-591	-0.001053	5.75112	-0.0774369	0.938304	0.972688	-7.39434
hsa-miR-646	0.0010537	5.76352	0.073052	0.941792	0.972688	-7.39467
hsa-miR-649	-0.00131435	5.76206	-0.0825657	0.934227	0.972688	-7.39393
hsa-miR-765	-0.0184149	7.5617	-0.0750737	0.940184	0.972688	-7.39452
ebv-miR-BART8-5p	-0.000846771	5.74531	-0.0636989	0.949233	0.97306	-7.39531
hsa-miR-202	0.0159162	8.42398	0.0653962	0.947883	0.97306	-7.3952
hsa-miR-220	-0.00102559	5.7723	-0.0635259	0.949371	0.97306	-7.39532
hsa-miR-554	0.00156426	5.7551	0.0574233	0.954229	0.974299	-7.39569
hsa-miR-575	-0.0162397	8.72842	-0.058486	0.953383	0.974299	-7.39563
hcmv-miR-UL22A*	0.000693857	5.73575	0.0467993	0.96269	0.979194	-7.39624
hsa-miR-325	-0.000856818	5.76917	-0.0488074	0.961091	0.979194	-7.39615
ebv-miR-BART20-5p	0.000681448	5.76421	0.0338559	0.973004	0.981835	-7.39676
hsa-miR-26a	-0.00942249	12.3703	-0.0312003	0.975121	0.981835	-7.39685
hsa-miR-453	0.00185785	5.86207	0.035901	0.971375	0.981835	-7.39669
hsa-miR-517b	-0.0024438	5.89156	-0.0296975	0.976319	0.981835	-7.39689
hsa-miR-587	0.000522321	5.7273	0.0401007	0.968028	0.981835	-7.39653
hsa-miR-99b	0.00629547	8.05417	0.0380706	0.969645	0.981835	-7.39661
hsa-miR-518c	0.000409429	5.7477	0.0253343	0.979798	0.983481	-7.39701
hsa-miR-586	-0.000203838	5.74966	-0.0145048	0.988433	0.990287	-7.39723
hsa-miR-599	-9.59e-05	5.74114	-0.00607795	0.995153	0.995153	-7.39732
