# Supplementary material for: The functional synergism of microRNA clustering provides therapeutically relevant epigenetic interference in glioblastoma
Source: Nat Commun. 2019 Jan 25;10:442. doi: 10.1038/s41467-019-08390-z (PMC6347618; doi:10.1038/s41467-019-08390-z)
Supplement: Supplementary file 5 — Supplementary Data 2 [file 41467_2019_8390_MOESM5_ESM.xlsx]

## Sheet: TargetScan7
	Representative transcript	Gene name	3P-seq tags + 5	Conserved sites total	Conserved 8mer sites	Conserved 7mer-m8 sites	Conserved 7mer-A1 sites	Poorly conserved sites total	Poorly conserved 8mer sites	Poorly conserved 7mer-m8 sites	Poorly conserved 7mer-A1 sites	6mer sites	Representative miRNA	Cumulative weighted context++ score	Total context++ score	Aggregate PCT	Previous TargetScan publication(s)
ZBTB20	ENST00000462705.1	zinc finger and BTB domain containing 20	5	7	2	3	2	0	0	0	0	4	hsa-miR-124-3p.2	-0.19	-0.88	> 0.99	2007
PALM2	ENST00000448454.2	paralemmin 2	35	4	0	2	2	0	0	0	0	0	hsa-miR-124-3p.2	-0.74	-0.83	> 0.99	2007
RHOQ	ENST00000238738.4	ras homolog family member Q	179	4	0	3	1	0	0	0	0	1	hsa-miR-124-3p.2	-0.71	-0.77	> 0.99	2003, 2007
QKI	ENST00000392127.2	QKI, KH domain containing, RNA binding	323	4	1	3	0	0	0	0	0	0	hsa-miR-124-3p.2	-0.67	-0.82	> 0.99	2007
SLC50A1	ENST00000368404.4	solute carrier family 50 (sugar efflux transporter), member 1	3317	3	2	1	0	0	0	0	0	0	hsa-miR-124-3p.2	-1.64	-1.64	> 0.99
KIAA1671	ENST00000401395.1	KIAA1671	549	3	1	1	1	1	0	0	1	1	hsa-miR-124-3p.2	-1.02	-1.04	> 0.99
TEAD1	ENST00000361905.4	TEA domain family member 1 (SV40 transcriptional enhancer factor)	740	3	0	1	2	1	0	1	0	0	hsa-miR-124-3p.2	-0.8	-0.82	> 0.99	2007
OSBPL3	ENST00000313367.2	oxysterol binding protein-like 3	200	3	0	3	0	0	0	0	0	0	hsa-miR-124-3p.2	-0.69	-0.88	> 0.99	2003, 2007
LRRC58	ENST00000295628.3	leucine rich repeat containing 58	940	3	2	1	0	0	0	0	0	0	hsa-miR-124-3p.2	-0.69	-0.7	> 0.99
KIAA1324L	ENST00000450689.2	KIAA1324-like	181	3	1	1	1	0	0	0	0	0	hsa-miR-124-3p.2	-0.56	-0.85	> 0.99	2007
CCDC50	ENST00000392455.3	coiled-coil domain containing 50	961	3	2	1	0	1	0	0	1	2	hsa-miR-124-3p.2	-0.55	-1.05	> 0.99
TROVE2	ENST00000432079.1	TROVE domain family, member 2	380	3	2	0	1	0	0	0	0	0	hsa-miR-124-3p.2	-0.01	-0.9	> 0.99
OTUD4	ENST00000454497.2	OTU domain containing 4	18	3	0	2	1	0	0	0	0	1	hsa-miR-124-3p.2	-0.51	-0.51	0.99	2007
RNF217	ENST00000521654.2	ring finger protein 217	92	3	0	1	2	0	0	0	0	0	hsa-miR-124-3p.2	-0.05	-0.58	0.99
ATMIN	ENST00000299575.4	ATM interactor	129	3	2	0	1	0	0	0	0	0	hsa-miR-124-3p.2	-0.75	-1.09	0.98	2007
CDH11	ENST00000394156.3	cadherin 11, type 2, OB-cadherin (osteoblast)	448	3	1	0	2	0	0	0	0	0	hsa-miR-124-3p.2	-0.39	-0.54	0.98	2007
RWDD4	ENST00000326397.5	RWD domain containing 4	5	2	2	0	0	0	0	0	0	0	hsa-miR-124-3p.2	-1.04	-1.04	0.98	2007
AL626787.1	ENST00000595430.1		5	2	2	0	0	0	0	0	0	0	hsa-miR-124-3p.2	-0.96	-0.96	0.98
ACAA2	ENST00000285093.10	acetyl-CoA acyltransferase 2	189	2	1	1	0	0	0	0	0	0	hsa-miR-124-3p.2	-0.93	-0.93	0.98
KCNJ6	ENST00000609713.1	potassium inwardly-rectifying channel, subfamily J, member 6	5	2	0	1	1	2	0	1	1	2	hsa-miR-124-3p.2	-0.91	-0.91	0.98
MAGT1	ENST00000358075.6	magnesium transporter 1	937	2	2	0	0	1	0	1	0	0	hsa-miR-124-3p.2	-0.83	-0.94	0.98
RPIA	ENST00000283646.4	ribose 5-phosphate isomerase A	415	2	1	1	0	0	0	0	0	0	hsa-miR-124-3p.2	-0.78	-0.82	0.98	2007
ELL2	ENST00000237853.4	elongation factor, RNA polymerase II, 2	397	2	2	0	0	2	0	1	1	0	hsa-miR-124-3p.2	-0.75	-0.77	0.98	2007
C2orf88	ENST00000340623.4	chromosome 2 open reading frame 88	156	2	0	2	0	0	0	0	0	0	hsa-miR-124-3p.2	-0.73	-0.77	0.98	2007
SLC16A1	ENST00000369626.3	solute carrier family 16 (monocarboxylate transporter), member 1	707	2	1	0	1	0	0	0	0	1	hsa-miR-124-3p.2	-0.72	-0.73	0.98	2007
MITF	ENST00000328528.6	microphthalmia-associated transcription factor	593	2	2	0	0	0	0	0	0	0	hsa-miR-124-3p.2	-0.67	-0.69	0.98
PLCXD3	ENST00000377801.3	phosphatidylinositol-specific phospholipase C, X domain containing 3	81	2	1	0	1	0	0	0	0	1	hsa-miR-124-3p.2	-0.57	-0.57	0.98	2007
SURF4	ENST00000545297.1	surfeit 4	3667	2	0	2	0	0	0	0	0	0	hsa-miR-124-3p.2	-0.55	-0.63	0.98	2003, 2007
XYLT1	ENST00000261381.6	xylosyltransferase I	159	2	0	1	1	0	0	0	0	2	hsa-miR-124-3p.2	-0.54	-0.54	0.98	2007
SLC7A8	ENST00000316902.7	solute carrier family 7 (amino acid transporter light chain, L system), member 8	15	2	0	1	1	0	0	0	0	0	hsa-miR-124-3p.2	-0.51	-0.51	0.98	2007
FAM53B	ENST00000337318.3	family with sequence similarity 53, member B	27	2	0	1	1	0	0	0	0	2	hsa-miR-124-3p.2	-0.51	-0.51	0.98	2007
SP3	ENST00000310015.6	Sp3 transcription factor	285	2	0	1	1	1	0	0	1	1	hsa-miR-124-3p.2	-0.49	-0.71	0.98	2007
MYO10	ENST00000513610.1	myosin X	3866	2	2	0	0	1	0	1	0	0	hsa-miR-124-3p.2	-0.47	-0.55	0.98	2007
YOD1	ENST00000315927.4	YOD1 deubiquitinase	55	2	0	1	1	1	0	0	1	1	hsa-miR-124-3p.2	-0.45	-0.66	0.98	2007
MARCH8	ENST00000453424.2	membrane-associated ring finger (C3HC4) 8, E3 ubiquitin protein ligase	48	2	0	1	1	0	0	0	0	1	hsa-miR-124-3p.2	-0.45	-0.45	0.98	2007
TBC1D14	ENST00000448507.1	TBC1 domain family, member 14	1583	2	0	0	2	0	0	0	0	0	hsa-miR-124-3p.2	-0.44	-0.44	0.98	2007
ATP6V0A2	ENST00000330342.3	ATPase, H+ transporting, lysosomal V0 subunit a2	376	2	0	1	1	0	0	0	0	1	hsa-miR-124-3p.2	-0.43	-0.63	0.98	2007
LANCL3	ENST00000378621.3	LanC lantibiotic synthetase component C-like 3 (bacterial)	15	2	1	0	1	0	0	0	0	1	hsa-miR-124-3p.2	-0.42	-0.82	0.98
RALGPS2	ENST00000367635.3	Ral GEF with PH domain and SH3 binding motif 2	201	2	1	1	0	1	0	1	0	0	hsa-miR-124-3p.2	-0.41	-0.47	0.98
AKT2	ENST00000392038.2	v-akt murine thymoma viral oncogene homolog 2	525	2	0	1	1	0	0	0	0	1	hsa-miR-124-3p.2	-0.41	-0.41	0.98
FZD8	ENST00000374694.1	frizzled family receptor 8	791	2	1	0	1	0	0	0	0	0	hsa-miR-124-3p.2	-0.39	-0.6	0.98	2007
MLLT3	ENST00000380338.4	myeloid/lymphoid or mixed-lineage leukemia (trithorax homolog, Drosophila); translocated to, 3	385	2	0	1	1	0	0	0	0	1	hsa-miR-124-3p.2	-0.38	-0.59	0.98	2007
QSER1	ENST00000399302.2	glutamine and serine rich 1	34	2	1	1	0	0	0	0	0	1	hsa-miR-124-3p.2	-0.37	-0.4	0.98	2007
ANKFY1	ENST00000341657.4	ankyrin repeat and FYVE domain containing 1	969	2	1	0	1	1	0	1	0	0	hsa-miR-124-3p.2	-0.34	-0.41	0.98	2007
PPARGC1B	ENST00000309241.5	peroxisome proliferator-activated receptor gamma, coactivator 1 beta	12	2	0	1	1	1	0	1	0	0	hsa-miR-124-3p.2	-0.33	-0.42	0.98	2007
LRRC1	ENST00000370888.1	leucine rich repeat containing 1	343	2	0	2	0	0	0	0	0	0	hsa-miR-124-3p.2	-0.31	-0.46	0.98	2007
KLHL28	ENST00000396128.4	kelch-like family member 28	9	2	1	1	0	0	0	0	0	0	hsa-miR-124-3p.2	-0.3	-0.63	0.98	2007
TTL	ENST00000233336.6	tubulin tyrosine ligase	442	2	0	2	0	1	0	1	0	0	hsa-miR-124-3p.2	-0.29	-0.35	0.98	2007
ZBTB16	ENST00000335953.4	zinc finger and BTB domain containing 16	73	2	0	1	1	0	0	0	0	0	hsa-miR-124-3p.2	-0.28	-0.31	0.98
BEND3	ENST00000369042.1	BEN domain containing 3	13	2	0	1	1	0	0	0	0	0	hsa-miR-124-3p.2	-0.25	-0.39	0.98
CDYL2	ENST00000570137.2	chromodomain protein, Y-like 2	239	2	0	1	1	0	0	0	0	1	hsa-miR-124-3p.2	-0.25	-0.33	0.98
OSBPL5	ENST00000478260.1	oxysterol binding protein-like 5	215	2	0	0	2	0	0	0	0	0	hsa-miR-124-3p.2	-0.24	-0.51	0.98	2007
OSBP	ENST00000263847.1	oxysterol binding protein	101	2	0	2	0	0	0	0	0	0	hsa-miR-124-3p.2	-0.19	-0.56	0.98	2007
PLEKHM3	ENST00000427836.2	pleckstrin homology domain containing, family M, member 3	11	2	1	1	0	0	0	0	0	0	hsa-miR-124-3p.2	-0.07	-0.14	0.98
ELOVL5	ENST00000370918.4	ELOVL fatty acid elongase 5	2233	2	1	1	0	0	0	0	0	0	hsa-miR-124-3p.2	-0.81	-0.81	0.97	2003, 2007
PEA15	ENST00000360472.4	phosphoprotein enriched in astrocytes 15	5239	2	2	0	0	0	0	0	0	0	hsa-miR-124-3p.2	-0.67	-0.8	0.97	2003, 2007
FAM78A	ENST00000372269.3	family with sequence similarity 78, member A	7	2	1	0	1	0	0	0	0	2	hsa-miR-124-3p.2	-0.62	-0.68	0.97	2007
RASSF8	ENST00000541490.1	Ras association (RalGDS/AF-6) domain family (N-terminal) member 8	1290	2	0	1	1	0	0	0	0	0	hsa-miR-124-3p.2	-0.55	-0.56	0.97
ZDHHC8	ENST00000334554.7	zinc finger, DHHC-type containing 8	5	2	1	0	1	0	0	0	0	0	hsa-miR-124-3p.2	-0.48	-0.48	0.97	2007
KIAA0247	ENST00000342745.4	KIAA0247	161	2	0	2	0	0	0	0	0	2	hsa-miR-124-3p.2	-0.42	-0.42	0.97
EPT1	ENST00000260585.7	ethanolaminephosphotransferase 1 (CDP-ethanolamine-specific)	449	2	0	2	0	0	0	0	0	2	hsa-miR-124-3p.2	-0.42	-0.45	0.97	2007
ANTXR2	ENST00000403729.2	anthrax toxin receptor 2	51	2	0	2	0	0	0	0	0	1	hsa-miR-124-3p.2	-0.41	-0.6	0.97	2007
CD164	ENST00000368961.5	CD164 molecule, sialomucin	2038	2	1	1	0	0	0	0	0	0	hsa-miR-124-3p.2	-0.41	-0.74	0.97	2003, 2007
USP14	ENST00000261601.7	ubiquitin specific peptidase 14 (tRNA-guanine transglycosylase)	561	2	0	2	0	0	0	0	0	0	hsa-miR-124-3p.2	-0.38	-0.62	0.97	2007
KIAA1239	ENST00000309447.5	KIAA1239	5	2	0	1	1	0	0	0	0	0	hsa-miR-124-3p.2	-0.36	-0.36	0.97
HIPK1	ENST00000369558.1	homeodomain interacting protein kinase 1	930	2	0	2	0	0	0	0	0	0	hsa-miR-124-3p.2	-0.19	-0.2	0.97	2007
MYO5A	ENST00000399231.3	myosin VA (heavy chain 12, myoxin)	573	2	1	0	1	0	0	0	0	0	hsa-miR-124-3p.2	-0.02	-0.04	0.97
LYSMD3	ENST00000509384.1	LysM, putative peptidoglycan-binding, domain containing 3	92	2	1	1	0	1	0	0	1	0	hsa-miR-124-3p.2	-0.84	-0.89	0.96	2007
PTPN12	ENST00000248594.6	protein tyrosine phosphatase, non-receptor type 12	167	2	1	1	0	0	0	0	0	0	hsa-miR-124-3p.2	-0.81	-0.81	0.96	2007
FAM222B	ENST00000582266.1	family with sequence similarity 222, member B	100	2	0	1	1	0	0	0	0	0	hsa-miR-124-3p.2	-0.62	-0.7	0.96	2007
ACSL1	ENST00000454703.2	acyl-CoA synthetase long-chain family member 1	121	2	0	1	1	1	0	1	0	0	hsa-miR-124-3p.2	-0.59	-0.68	0.96	2007
MBOAT2	ENST00000305997.3	membrane bound O-acyltransferase domain containing 2	1145	2	2	0	0	0	0	0	0	1	hsa-miR-124-3p.2	-0.56	-0.86	0.96	2007
COBLL1	ENST00000375458.2	cordon-bleu WH2 repeat protein-like 1	70	2	1	0	1	1	0	1	0	0	hsa-miR-124-3p.2	-0.55	-0.72	0.96
HMGXB4	ENST00000216106.5	HMG box domain containing 4	966	2	1	1	0	0	0	0	0	0	hsa-miR-124-3p.2	-0.54	-0.54	0.96	2003, 2007
XKR6	ENST00000304437.2	XK, Kell blood group complex subunit-related family, member 6	5	2	0	1	1	0	0	0	0	1	hsa-miR-124-3p.2	-0.51	-0.51	0.96	2007
ELK4	ENST00000357992.4	ELK4, ETS-domain protein (SRF accessory protein 1)	39	2	1	0	1	0	0	0	0	1	hsa-miR-124-3p.2	-0.5	-0.64	0.96
MYCBP	ENST00000397572.2	MYC binding protein	85	2	0	2	0	0	0	0	0	0	hsa-miR-124-3p.2	-0.46	-0.64	0.96	2007
KIAA0895	ENST00000297063.6	KIAA0895	1104	2	0	1	1	0	0	0	0	1	hsa-miR-124-3p.2	-0.45	-0.45	0.96
PIK3C2A	ENST00000265970.7	phosphatidylinositol-4-phosphate 3-kinase, catalytic subunit type 2 alpha	280	2	2	0	0	0	0	0	0	0	hsa-miR-124-3p.2	-0.41	-0.51	0.96
RPS6KB1	ENST00000225577.4	ribosomal protein S6 kinase, 70kDa, polypeptide 1	16	2	1	1	0	0	0	0	0	0	hsa-miR-124-3p.2	-0.41	-0.41	0.96	2007
SLC39A9	ENST00000031146.4	solute carrier family 39, member 9	824	2	1	1	0	0	0	0	0	0	hsa-miR-124-3p.2	-0.4	-0.57	0.96
EYA4	ENST00000367895.5	eyes absent homolog 4 (Drosophila)	242	2	1	1	0	0	0	0	0	0	hsa-miR-124-3p.2	-0.36	-0.4	0.96	2007
THRB	ENST00000396671.2	thyroid hormone receptor, beta	55	2	0	1	1	0	0	0	0	2	hsa-miR-124-3p.2	-0.3	-0.46	0.96	2007
PEG3	ENST00000423103.2	paternally expressed 3	5	2	1	0	1	0	0	0	0	0	hsa-miR-124-3p.2	-0.21	-0.21	0.96	2007
NFIX	ENST00000360105.4	nuclear factor I/X (CCAAT-binding transcription factor)	24	2	0	2	0	0	0	0	0	0	hsa-miR-124-3p.2	-0.19	-0.3	0.96	2007
TFDP2	ENST00000499676.2	transcription factor Dp-2 (E2F dimerization partner 2)	128	2	0	2	0	1	0	1	0	0	hsa-miR-124-3p.2	-0.11	-0.31	0.96
ZNF608	ENST00000504926.1	zinc finger protein 608	22	2	2	0	0	0	0	0	0	0	hsa-miR-124-3p.2	-0.78	-0.78	0.95	2007
SLC41A2	ENST00000258538.3	solute carrier family 41 (magnesium transporter), member 2	224	2	0	1	1	2	1	1	0	0	hsa-miR-124-3p.2	-0.64	-1.07	0.95	2007
SAP30L	ENST00000297109.6	SAP30-like	335	2	0	1	1	0	0	0	0	1	hsa-miR-124-3p.2	-0.24	-0.71	0.95
ZNF507	ENST00000311921.4	zinc finger protein 507	378	2	1	0	1	0	0	0	0	1	hsa-miR-124-3p.2	-0.03	-0.31	0.95
ATP11A	ENST00000487903.1	ATPase, class VI, type 11A	731	2	1	0	1	1	0	0	1	0	hsa-miR-124-3p.2	-0.47	-0.5	0.94	2007
SLC30A4	ENST00000261867.4	solute carrier family 30 (zinc transporter), member 4	19	2	0	2	0	1	0	1	0	0	hsa-miR-124-3p.2	-0.47	-0.53	0.94
FLOT2	ENST00000394906.2	flotillin 2	37	2	0	2	0	0	0	0	0	0	hsa-miR-124-3p.2	-0.36	-0.36	0.94	2007
C5orf28	ENST00000500337.2	chromosome 5 open reading frame 28	1711	2	0	2	0	0	0	0	0	1	hsa-miR-124-3p.2	-0.35	-0.66	0.94
GJA9	ENST00000454994.2	gap junction protein, alpha 9, 59kDa	85	2	0	2	0	0	0	0	0	1	hsa-miR-124-3p.2	-0.34	-0.48	0.94
PURA	ENST00000331327.3	purine-rich element binding protein A	367	2	1	1	0	0	0	0	0	0	hsa-miR-124-3p.2	-0.32	-0.64	0.94
EML5	ENST00000554922.1	echinoderm microtubule associated protein like 5	60	2	2	0	0	1	0	0	1	1	hsa-miR-124-3p.2	-0.27	-0.42	0.94
RLIM	ENST00000332687.6	ring finger protein, LIM domain interacting	662	3	0	2	1	0	0	0	0	1	hsa-miR-124-3p.2	-0.43	-0.44	0.93
RAVER1	ENST00000293677.6	ribonucleoprotein, PTB-binding 1	362	2	1	0	1	0	0	0	0	0	hsa-miR-124-3p.2	-0.5	-0.5	0.93	2007
ANKRD13A	ENST00000261739.4	ankyrin repeat domain 13A	1644	2	0	1	1	0	0	0	0	0	hsa-miR-124-3p.2	-0.38	-0.38	0.93	2007
HN1L	ENST00000248098.3	hematological and neurological expressed 1-like	1302	1	0	0	1	1	0	0	1	0	hsa-miR-124-3p.2	-0.52	-0.56	0.93
KCNK10	ENST00000340700.5	potassium channel, subfamily K, member 10	5	1	1	0	0	1	0	0	1	0	hsa-miR-124-3p.2	-0.36	-0.47	0.93	2007
BAZ2B	ENST00000392782.1	bromodomain adjacent to zinc finger domain, 2B	25	3	1	2	0	0	0	0	0	1	hsa-miR-124-3p.2	-0.22	-0.4	0.92
ITPR3	ENST00000374316.5	inositol 1,4,5-trisphosphate receptor, type 3	176	2	1	1	0	0	0	0	0	0	hsa-miR-124-3p.2	-0.66	-0.67	0.92	2007
MICALCL	ENST00000256186.2	MICAL C-terminal like	62	2	0	0	2	0	0	0	0	0	hsa-miR-124-3p.2	-0.54	-0.54	0.92	2007
ASIC1	ENST00000228468.4	acid-sensing (proton-gated) ion channel 1	111	2	0	0	2	0	0	0	0	0	hsa-miR-124-3p.2	-0.3	-0.4	0.92	2007
LIMCH1	ENST00000313860.7	LIM and calponin homology domains 1	1058	2	1	1	0	0	0	0	0	0	hsa-miR-124-3p.2	-0.02	-0.33	0.92	2007
RALGPS1	ENST00000259351.5	Ral GEF with PH domain and SH3 binding motif 1	34	1	1	0	0	1	0	0	1	2	hsa-miR-124-3p.2	-0.36	-0.4	0.92	2007
LITAF	ENST00000413364.2	lipopolysaccharide-induced TNF factor	11008	2	0	2	0	0	0	0	0	0	hsa-miR-124-3p.2	-0.62	-0.62	0.91
MTX3	ENST00000509852.1	metaxin 3	304	2	1	1	0	0	0	0	0	1	hsa-miR-124-3p.2	-0.53	-0.54	0.91
ZNRF3	ENST00000544604.2	zinc and ring finger 3	179	1	0	1	0	1	0	0	1	0	hsa-miR-124-3p.2	-0.34	-0.43	0.91
BMP6	ENST00000283147.6	bone morphogenetic protein 6	1070	2	1	1	0	0	0	0	0	0	hsa-miR-124-3p.2	-0.74	-0.74	0.9	2007
F11R	ENST00000368026.6	F11 receptor	2844	2	0	2	0	0	0	0	0	0	hsa-miR-124-3p.2	-0.63	-0.63	0.9	2007
TBC1D9B	ENST00000519746.1	TBC1 domain family, member 9B (with GRAM domain)	5042	2	1	1	0	0	0	0	0	0	hsa-miR-124-3p.2	-0.59	-0.59	0.9	2007
GALNT13	ENST00000409237.1	UDP-N-acetyl-alpha-D-galactosamine:polypeptide N-acetylgalactosaminyltransferase 13 (GalNAc-T13)	49	2	0	2	0	1	1	0	0	0	hsa-miR-124-3p.2	-0.36	-0.61	0.9
KLF13	ENST00000307145.3	Kruppel-like factor 13	5	2	2	0	0	0	0	0	0	1	hsa-miR-124-3p.2	-0.31	-0.31	0.9	2007
GXYLT1	ENST00000398675.3	glucoside xylosyltransferase 1	126	2	0	2	0	1	0	1	0	1	hsa-miR-124-3p.2	-0.44	-0.48	0.89
JAG1	ENST00000254958.5	jagged 1	421	2	1	0	1	0	0	0	0	0	hsa-miR-124-3p.2	-0.43	-0.44	0.89	2007
YIPF6	ENST00000462683.1	Yip1 domain family, member 6	888	2	1	1	0	0	0	0	0	0	hsa-miR-124-3p.2	-0.29	-0.55	0.89	2007
RNF213	ENST00000582970.1	ring finger protein 213	630	2	1	0	1	0	0	0	0	0	hsa-miR-124-3p.2	-0.09	-0.26	0.89
SP1	ENST00000426431.2	Sp1 transcription factor	402	1	0	1	0	2	0	1	1	0	hsa-miR-124-3p.2	-0.43	-0.59	0.89	2007
BACE1	ENST00000313005.6	beta-site APP-cleaving enzyme 1	486	1	1	0	0	1	0	0	1	1	hsa-miR-124-3p.2	-0.12	-0.44	0.89	2007
BMPR1A	ENST00000372037.3	bone morphogenetic protein receptor, type IA	125	2	1	0	1	3	1	1	1	1	hsa-miR-124-3p.2	-0.77	-1.07	0.88
GNA13	ENST00000439174.2	guanine nucleotide binding protein (G protein), alpha 13	190	2	0	2	0	1	0	0	1	2	hsa-miR-124-3p.2	-0.63	-0.79	0.88	2007
NR3C2	ENST00000344721.4	nuclear receptor subfamily 3, group C, member 2	425	2	1	1	0	0	0	0	0	0	hsa-miR-124-3p.2	-0.41	-0.41	0.88	2007
VANGL1	ENST00000355485.2	VANGL planar cell polarity protein 1	721	2	0	2	0	0	0	0	0	2	hsa-miR-124-3p.2	-0.36	-0.69	0.88	2007
CTDSPL	ENST00000443503.2	CTD (carboxy-terminal domain, RNA polymerase II, polypeptide A) small phosphatase-like	372	2	1	1	0	0	0	0	0	2	hsa-miR-124-3p.2	-0.35	-0.46	0.88	2007
BRWD3	ENST00000373275.4	bromodomain and WD repeat domain containing 3	506	2	1	0	1	1	1	0	0	1	hsa-miR-124-3p.2	-0.26	-0.4	0.88	2007
SHROOM3	ENST00000296043.6	shroom family member 3	2841	2	1	0	1	0	0	0	0	1	hsa-miR-124-3p.2	-0.24	-0.26	0.88	2007
AGPS	ENST00000264167.4	alkylglycerone phosphate synthase	1610	2	1	0	1	0	0	0	0	0	hsa-miR-124-3p.2	-0.04	-0.44	0.88
ZEB1	ENST00000361642.5	zinc finger E-box binding homeobox 1	59	1	0	0	1	2	0	1	1	0	hsa-miR-124-3p.2	-0.28	-0.6	0.88
EBF1	ENST00000313708.6	early B-cell factor 1	42	1	1	0	0	1	0	0	1	0	hsa-miR-124-3p.2	-0.24	-0.35	0.88	2007
GZF1	ENST00000338121.5	GDNF-inducible zinc finger protein 1	252	2	1	1	0	0	0	0	0	0	hsa-miR-124-3p.2	-0.59	-0.6	0.87	2007
NR5A2	ENST00000367362.3	nuclear receptor subfamily 5, group A, member 2	121	2	0	2	0	0	0	0	0	0	hsa-miR-124-3p.2	-0.34	-0.38	0.87	2007
TLL1	ENST00000061240.2	tolloid-like 1	247	2	1	1	0	1	0	1	0	0	hsa-miR-124-3p.2	-0.31	-0.65	0.87	2007
SNX6	ENST00000396526.3	sorting nexin 6	254	1	1	0	0	0	0	0	0	0	hsa-miR-124-3p.2	-0.65	-0.65	0.87	2007
ANXA7	ENST00000372921.5	annexin A7	1433	1	1	0	0	0	0	0	0	0	hsa-miR-124-3p.2	-0.65	-0.65	0.87	2007
FUT10	ENST00000327671.5	fucosyltransferase 10 (alpha (1,3) fucosyltransferase)	124	1	1	0	0	0	0	0	0	1	hsa-miR-124-3p.2	-0.57	-0.61	0.87
COTL1	ENST00000262428.4	coactosin-like 1 (Dictyostelium)	6558	1	1	0	0	0	0	0	0	0	hsa-miR-124-3p.2	-0.55	-0.55	0.87	2007
VSNL1	ENST00000406397.1	visinin-like 1	89	1	1	0	0	0	0	0	0	0	hsa-miR-124-3p.2	-0.53	-0.53	0.87	2007
TCF3	ENST00000262965.5	transcription factor 3	1267	1	1	0	0	0	0	0	0	0	hsa-miR-124-3p.2	-0.53	-0.53	0.87	2003, 2007
MTMR6	ENST00000381801.5	myotubularin related protein 6	838	1	0	0	1	1	0	1	0	0	hsa-miR-124-3p.2	-0.51	-0.51	0.87	2007
ARHGDIA	ENST00000269321.7	Rho GDP dissociation inhibitor (GDI) alpha	452	1	1	0	0	0	0	0	0	0	hsa-miR-124-3p.2	-0.47	-0.48	0.87	2007
OXSR1	ENST00000311806.3	oxidative stress responsive 1	1790	1	0	1	0	2	0	0	2	0	hsa-miR-124-3p.2	-0.47	-0.47	0.87	2007
PIK3CA	ENST00000263967.3	phosphatidylinositol-4,5-bisphosphate 3-kinase, catalytic subunit alpha	112	1	1	0	0	0	0	0	0	0	hsa-miR-124-3p.2	-0.45	-0.45	0.87
QDPR	ENST00000508623.1	quinoid dihydropteridine reductase	4326	1	1	0	0	0	0	0	0	0	hsa-miR-124-3p.2	-0.45	-0.58	0.87
RAVER2	ENST00000371072.4	ribonucleoprotein, PTB-binding 2	218	1	1	0	0	0	0	0	0	1	hsa-miR-124-3p.2	-0.43	-0.44	0.87	2007
REEP1	ENST00000165698.5	receptor accessory protein 1	49	1	1	0	0	0	0	0	0	1	hsa-miR-124-3p.2	-0.43	-0.43	0.87	2007
ROCK1	ENST00000399799.2	Rho-associated, coiled-coil containing protein kinase 1	7	1	1	0	0	0	0	0	0	1	hsa-miR-124-3p.2	-0.42	-0.42	0.87	2007
NDFIP1	ENST00000253814.4	Nedd4 family interacting protein 1	2478	1	0	1	0	0	0	0	0	1	hsa-miR-124-3p.2	-0.41	-0.48	0.87	2007
UBE2B	ENST00000265339.2	ubiquitin-conjugating enzyme E2B	3421	1	0	1	0	0	0	0	0	1	hsa-miR-124-3p.2	-0.39	-0.54	0.87	2007
RCOR1	ENST00000262241.6	REST corepressor 1	403	1	1	0	0	0	0	0	0	0	hsa-miR-124-3p.2	-0.38	-0.38	0.87	2007
CHST1	ENST00000308064.2	carbohydrate (keratan sulfate Gal-6) sulfotransferase 1	5	1	0	1	0	1	1	0	0	0	hsa-miR-124-3p.2	-0.38	-0.7	0.87	2007
FBXO30	ENST00000237281.4	F-box protein 30	224	1	1	0	0	0	0	0	0	0	hsa-miR-124-3p.2	-0.38	-0.39	0.87	2007
SNIP1	ENST00000296215.6	Smad nuclear interacting protein 1	355	1	1	0	0	0	0	0	0	0	hsa-miR-124-3p.2	-0.38	-0.38	0.87	2007
UBA6	ENST00000322244.5	ubiquitin-like modifier activating enzyme 6	169	1	0	0	1	0	0	0	0	0	hsa-miR-124-3p.2	-0.38	-0.38	0.87	2007
CFL2	ENST00000341223.3	cofilin 2 (muscle)	902	1	0	0	1	1	0	0	1	0	hsa-miR-124-3p.2	-0.37	-0.57	0.87
LPCAT3	ENST00000261407.4	lysophosphatidylcholine acyltransferase 3	1339	1	0	1	0	0	0	0	0	0	hsa-miR-124-3p.2	-0.37	-0.37	0.87	2007
MMP16	ENST00000286614.6	matrix metallopeptidase 16 (membrane-inserted)	12	1	0	0	1	1	0	1	0	0	hsa-miR-124-3p.2	-0.36	-0.42	0.87	2007
C10orf12	ENST00000286067.2	chromosome 10 open reading frame 12	49	1	0	1	0	0	0	0	0	0	hsa-miR-124-3p.2	-0.36	-0.36	0.87	2007
CHSY1	ENST00000254190.3	chondroitin sulfate synthase 1	200	1	1	0	0	0	0	0	0	1	hsa-miR-124-3p.2	-0.36	-0.49	0.87	2007
AP3M1	ENST00000355264.4	adaptor-related protein complex 3, mu 1 subunit	601	1	0	1	0	0	0	0	0	0	hsa-miR-124-3p.2	-0.35	-0.35	0.87	2007
PDXK	ENST00000468090.1	pyridoxal (pyridoxine, vitamin B6) kinase	5653	1	0	1	0	0	0	0	0	0	hsa-miR-124-3p.2	-0.34	-0.34	0.87	2007
MTDH	ENST00000336273.3	metadherin	5192	1	1	0	0	0	0	0	0	1	hsa-miR-124-3p.2	-0.34	-0.34	0.87	2007
ZDHHC3	ENST00000296127.3	zinc finger, DHHC-type containing 3	426	1	0	1	0	1	0	1	0	2	hsa-miR-124-3p.2	-0.34	-0.44	0.87	2007
RNF11	ENST00000242719.3	ring finger protein 11	5881	1	0	1	0	2	0	1	1	0	hsa-miR-124-3p.2	-0.34	-0.54	0.87	2007
TRABD	ENST00000303434.4	TraB domain containing	2527	1	0	0	1	0	0	0	0	0	hsa-miR-124-3p.2	-0.34	-0.34	0.87	2007
SNX18	ENST00000343017.6	sorting nexin 18	174	1	0	1	0	0	0	0	0	0	hsa-miR-124-3p.2	-0.33	-0.33	0.87
DMXL1	ENST00000311085.8	Dmx-like 1	136	1	1	0	0	0	0	0	0	1	hsa-miR-124-3p.2	-0.33	-0.36	0.87	2007
VAT1L	ENST00000302536.2	vesicle amine transport 1-like	123	1	1	0	0	0	0	0	0	1	hsa-miR-124-3p.2	-0.33	-0.33	0.87	2007
SAR1B	ENST00000402673.2	SAR1 homolog B (S. cerevisiae)	1404	1	0	1	0	0	0	0	0	1	hsa-miR-124-3p.2	-0.32	-0.4	0.87
PLEKHA6	ENST00000272203.3	pleckstrin homology domain containing, family A member 6	45	1	1	0	0	1	0	0	1	3	hsa-miR-124-3p.2	-0.32	-0.34	0.87	2007
ROCK2	ENST00000315872.6	Rho-associated, coiled-coil containing protein kinase 2	142	1	1	0	0	0	0	0	0	0	hsa-miR-124-3p.2	-0.32	-0.32	0.87	2007
SEPT11	ENST00000264893.6	septin 11	515	1	1	0	0	0	0	0	0	1	hsa-miR-124-3p.2	-0.31	-0.43	0.87	2007
CHP1	ENST00000334660.5	calcineurin-like EF-hand protein 1	2051	1	0	1	0	0	0	0	0	0	hsa-miR-124-3p.2	-0.31	-0.31	0.87	2007
RAB2A	ENST00000262646.7	RAB2A, member RAS oncogene family	788	1	1	0	0	0	0	0	0	0	hsa-miR-124-3p.2	-0.31	-0.49	0.87
SP2	ENST00000376741.4	Sp2 transcription factor	779	1	0	1	0	0	0	0	0	0	hsa-miR-124-3p.2	-0.3	-0.3	0.87	2007
XKR4	ENST00000327381.6	XK, Kell blood group complex subunit-related family, member 4	5	1	1	0	0	1	0	0	1	3	hsa-miR-124-3p.2	-0.3	-0.3	0.87
PDE7A	ENST00000401827.3	phosphodiesterase 7A	84	1	1	0	0	0	0	0	0	0	hsa-miR-124-3p.2	-0.3	-0.33	0.87
XPO4	ENST00000400602.2	exportin 4	718	1	1	0	0	0	0	0	0	0	hsa-miR-124-3p.2	-0.29	-0.3	0.87	2007
RYK	ENST00000296084.4	receptor-like tyrosine kinase	51	1	0	1	0	2	1	0	1	1	hsa-miR-124-3p.2	-0.29	-0.49	0.87
TACC1	ENST00000330691.6	transforming, acidic coiled-coil containing protein 1	186	1	0	1	0	0	0	0	0	0	hsa-miR-124-3p.2	-0.29	-0.29	0.87	2007
KIAA1024	ENST00000305428.3	KIAA1024	5	1	0	1	0	0	0	0	0	1	hsa-miR-124-3p.2	-0.29	-0.29	0.87	2007
SLC35F5	ENST00000245680.2	solute carrier family 35, member F5	136	1	0	1	0	1	0	0	1	1	hsa-miR-124-3p.2	-0.29	-0.38	0.87	2007
ULK2	ENST00000395544.4	unc-51 like autophagy activating kinase 2	489	1	0	1	0	0	0	0	0	0	hsa-miR-124-3p.2	-0.29	-0.29	0.87	2007
EDC3	ENST00000315127.4	enhancer of mRNA decapping 3	328	1	0	0	1	0	0	0	0	0	hsa-miR-124-3p.2	-0.29	-0.29	0.87	2007
PCDH8	ENST00000377942.3	protocadherin 8	11	1	0	1	0	0	0	0	0	0	hsa-miR-124-3p.2	-0.28	-0.28	0.87	2007
UBOX5	ENST00000217173.2	U-box domain containing 5	76	1	0	0	1	0	0	0	0	0	hsa-miR-124-3p.2	-0.28	-0.28	0.87	2007
PRPF40A	ENST00000410080.1	PRP40 pre-mRNA processing factor 40 homolog A (S. cerevisiae)	459	1	1	0	0	0	0	0	0	0	hsa-miR-124-3p.2	-0.28	-0.39	0.87
ARPP19	ENST00000566423.1	cAMP-regulated phosphoprotein, 19kDa	1316	1	0	0	1	0	0	0	0	0	hsa-miR-124-3p.2	-0.28	-0.28	0.87	2007
ZNF292	ENST00000369577.3	zinc finger protein 292	230	1	1	0	0	0	0	0	0	0	hsa-miR-124-3p.2	-0.28	-0.3	0.87
ZFP36L2	ENST00000282388.3	ZFP36 ring finger protein-like 2	317	1	1	0	0	1	0	1	0	1	hsa-miR-124-3p.2	-0.27	-0.52	0.87
WIPF2	ENST00000323571.4	WAS/WASL interacting protein family, member 2	214	1	0	1	0	1	0	0	1	0	hsa-miR-124-3p.2	-0.27	-0.35	0.87	2007
RAD51L3-RFFL	ENST00000593039.1	Uncharacterized protein	670	1	0	1	0	2	0	1	1	1	hsa-miR-124-3p.2	-0.27	-0.33	0.87
RASAL2	ENST00000448150.3	RAS protein activator like 2	950	1	0	0	1	0	0	0	0	1	hsa-miR-124-3p.2	-0.27	-0.28	0.87
CBLN2	ENST00000585159.1	cerebellin 2 precursor	23	1	0	0	1	0	0	0	0	0	hsa-miR-124-3p.2	-0.27	-0.27	0.87	2007
RYBP	ENST00000477973.2	RING1 and YY1 binding protein	342	1	0	1	0	0	0	0	0	0	hsa-miR-124-3p.2	-0.27	-0.29	0.87	2007
FBXL7	ENST00000504595.1	F-box and leucine-rich repeat protein 7	16	1	0	0	1	0	0	0	0	0	hsa-miR-124-3p.2	-0.26	-0.26	0.87	2007
AKIRIN1	ENST00000432648.3	akirin 1	798	1	0	0	1	0	0	0	0	0	hsa-miR-124-3p.2	-0.26	-0.26	0.87	2007
ZBTB7C	ENST00000535628.2	zinc finger and BTB domain containing 7C	23	1	0	1	0	0	0	0	0	0	hsa-miR-124-3p.2	-0.26	-0.28	0.87
RRAGD	ENST00000369415.4	Ras-related GTP binding D	644	1	1	0	0	1	0	1	0	1	hsa-miR-124-3p.2	-0.26	-0.42	0.87
GGA2	ENST00000309859.4	golgi-associated, gamma adaptin ear containing, ARF binding protein 2	645	1	0	1	0	0	0	0	0	1	hsa-miR-124-3p.2	-0.25	-0.36	0.87	2007
SREK1	ENST00000334121.6	splicing regulatory glutamine/lysine-rich protein 1	316	1	0	1	0	0	0	0	0	1	hsa-miR-124-3p.2	-0.25	-0.29	0.87	2007
AFF3	ENST00000409236.2	AF4/FMR2 family, member 3	296	1	0	0	1	0	0	0	0	0	hsa-miR-124-3p.2	-0.25	-0.26	0.87	2007
RFFL	ENST00000315249.7	ring finger and FYVE-like domain containing E3 ubiquitin protein ligase	670	1	0	1	0	2	0	1	1	1	hsa-miR-124-3p.2	-0.25	-0.29	0.87	2007
P4HA2	ENST00000401867.1	prolyl 4-hydroxylase, alpha polypeptide II	1077	1	0	0	1	0	0	0	0	1	hsa-miR-124-3p.2	-0.25	-0.33	0.87
TMCC3	ENST00000261226.4	transmembrane and coiled-coil domain family 3	70	1	1	0	0	0	0	0	0	0	hsa-miR-124-3p.2	-0.25	-0.25	0.87	2007
TLL2	ENST00000357947.3	tolloid-like 2	5	1	0	0	1	0	0	0	0	1	hsa-miR-506-3p	-0.24	-0.24	0.87	2007
PAPOLG	ENST00000238714.3	poly(A) polymerase gamma	49	1	1	0	0	0	0	0	0	0	hsa-miR-124-3p.2	-0.24	-0.24	0.87	2007
EN2	ENST00000297375.4	engrailed homeobox 2	86	1	1	0	0	0	0	0	0	0	hsa-miR-124-3p.2	-0.24	-0.4	0.87	2007
SERTAD4	ENST00000367012.3	SERTA domain containing 4	296	1	0	1	0	0	0	0	0	0	hsa-miR-124-3p.2	-0.24	-0.24	0.87	2007
RNF216	ENST00000425013.2	ring finger protein 216	649	1	1	0	0	0	0	0	0	0	hsa-miR-124-3p.2	-0.24	-0.34	0.87
RSRC2	ENST00000331738.7	arginine/serine-rich coiled-coil 2	320	1	0	1	0	0	0	0	0	1	hsa-miR-124-3p.2	-0.24	-0.41	0.87	2007
ZCCHC24	ENST00000372336.3	zinc finger, CCHC domain containing 24	359	1	0	1	0	1	0	1	0	0	hsa-miR-124-3p.2	-0.24	-0.27	0.87	2007
IGF2R	ENST00000356956.1	insulin-like growth factor 2 receptor	46	1	0	0	1	0	0	0	0	1	hsa-miR-124-3p.2	-0.24	-0.24	0.87	2007
BSN	ENST00000296452.4	bassoon presynaptic cytomatrix protein	31	1	0	0	1	0	0	0	0	0	hsa-miR-124-3p.2	-0.24	-0.24	0.87	2007
AGO1	ENST00000373204.4	argonaute RISC catalytic component 1	402	1	0	0	1	0	0	0	0	0	hsa-miR-124-3p.2	-0.23	-0.23	0.87	2007
ZNF654	ENST00000309495.5	zinc finger protein 654	456	1	0	0	1	0	0	0	0	1	hsa-miR-124-3p.2	-0.23	-0.23	0.87	2007
FOXK2	ENST00000335255.5	forkhead box K2	450	1	0	0	1	0	0	0	0	0	hsa-miR-124-3p.2	-0.23	-0.23	0.87	2007
SUGT1	ENST00000310528.8	SGT1, suppressor of G2 allele of SKP1 (S. cerevisiae)	430	1	0	1	0	2	0	1	1	0	hsa-miR-124-3p.2	-0.23	-0.59	0.87	2007
CNOT2	ENST00000229195.3	CCR4-NOT transcription complex, subunit 2	1189	1	0	1	0	0	0	0	0	0	hsa-miR-124-3p.2	-0.23	-0.23	0.87	2007
LARP4B	ENST00000316157.3	La ribonucleoprotein domain family, member 4B	705	1	1	0	0	0	0	0	0	0	hsa-miR-124-3p.2	-0.22	-0.33	0.87	2007
MACROD2	ENST00000217246.4	MACRO domain containing 2	5	1	0	1	0	0	0	0	0	0	hsa-miR-124-3p.2	-0.22	-0.22	0.87	2007
C11orf84	ENST00000294244.4	chromosome 11 open reading frame 84	232	1	0	1	0	0	0	0	0	0	hsa-miR-124-3p.2	-0.22	-0.22	0.87	2007
MID1	ENST00000453318.2	midline 1 (Opitz/BBB syndrome)	677	1	0	1	0	0	0	0	0	0	hsa-miR-124-3p.2	-0.22	-0.23	0.87
MAP7	ENST00000354570.3	microtubule-associated protein 7	444	1	0	1	0	1	0	0	1	2	hsa-miR-124-3p.2	-0.22	-0.3	0.87	2007
DLGAP2	ENST00000421627.2	discs, large (Drosophila) homolog-associated protein 2	5	1	0	0	1	0	0	0	0	0	hsa-miR-124-3p.2	-0.21	-0.21	0.87	2007
ARHGEF4	ENST00000392953.3	Rho guanine nucleotide exchange factor (GEF) 4	189	1	0	1	0	0	0	0	0	0	hsa-miR-124-3p.2	-0.21	-0.21	0.87	2007
KCNK3	ENST00000302909.3	potassium channel, subfamily K, member 3	19	1	0	1	0	0	0	0	0	0	hsa-miR-124-3p.2	-0.21	-0.21	0.87
AMOTL1	ENST00000317837.9	angiomotin like 1	712	1	1	0	0	0	0	0	0	0	hsa-miR-124-3p.2	-0.21	-0.34	0.87	2007
NEURL1B	ENST00000369800.5	neuralized homolog 1B (Drosophila)	5	1	0	1	0	0	0	0	0	1	hsa-miR-124-3p.2	-0.21	-0.21	0.87
PDE7B	ENST00000308191.6	phosphodiesterase 7B	148	1	0	0	1	0	0	0	0	0	hsa-miR-506-3p	-0.21	-0.28	0.87	2007
PDGFA	ENST00000354513.5	platelet-derived growth factor alpha polypeptide	25	1	0	0	1	0	0	0	0	0	hsa-miR-124-3p.2	-0.21	-0.27	0.87
PDE3B	ENST00000282096.4	phosphodiesterase 3B, cGMP-inhibited	258	1	0	0	1	0	0	0	0	0	hsa-miR-124-3p.2	-0.2	-0.2	0.87
PTPN1	ENST00000371621.3	protein tyrosine phosphatase, non-receptor type 1	142	1	1	0	0	0	0	0	0	0	hsa-miR-124-3p.2	-0.2	-0.36	0.87	2007
GLI3	ENST00000395925.3	GLI family zinc finger 3	544	1	0	1	0	0	0	0	0	0	hsa-miR-124-3p.2	-0.19	-0.2	0.87	2007
ZBED4	ENST00000216268.5	zinc finger, BED-type containing 4	2276	1	0	1	0	0	0	0	0	1	hsa-miR-124-3p.2	-0.19	-0.19	0.87	2007
CRTC1	ENST00000338797.6	CREB regulated transcription coactivator 1	322	1	0	0	1	0	0	0	0	0	hsa-miR-124-3p.2	-0.18	-0.19	0.87
SH2B3	ENST00000341259.2	SH2B adaptor protein 3	89	1	0	1	0	0	0	0	0	0	hsa-miR-124-3p.2	-0.18	-0.18	0.87	2007
ATF7IP	ENST00000261168.4	activating transcription factor 7 interacting protein	667	1	1	0	0	1	0	1	0	0	hsa-miR-124-3p.2	-0.18	-0.2	0.87	2007
SHH	ENST00000297261.2	sonic hedgehog	32	1	0	0	1	0	0	0	0	0	hsa-miR-124-3p.2	-0.17	-0.3	0.87
TRIM71	ENST00000383763.5	tripartite motif containing 71, E3 ubiquitin protein ligase	67	1	0	0	1	1	0	1	0	0	hsa-miR-124-3p.2	-0.16	-0.24	0.87
MYH9	ENST00000216181.5	myosin, heavy chain 9, non-muscle	1317	1	0	1	0	0	0	0	0	0	hsa-miR-124-3p.2	-0.15	-0.18	0.87	2007
PDE4D	ENST00000340635.6	phosphodiesterase 4D, cAMP-specific	747	1	1	0	0	1	0	0	1	0	hsa-miR-124-3p.2	-0.14	-0.17	0.87
NFASC	ENST00000401399.1	neurofascin	10	1	0	1	0	0	0	0	0	0	hsa-miR-124-3p.2	-0.14	-0.14	0.87	2007
TMEM178B	ENST00000565468.1	transmembrane protein 178B	129	1	0	1	0	1	0	1	0	1	hsa-miR-124-3p.2	-0.14	-0.14	0.87
TIAL1	ENST00000369093.2	TIA1 cytotoxic granule-associated RNA binding protein-like 1	1342	1	0	0	1	0	0	0	0	0	hsa-miR-506-3p	-0.13	-0.34	0.87	2007
STRN3	ENST00000355683.5	striatin, calmodulin binding protein 3	697	1	0	1	0	0	0	0	0	0	hsa-miR-124-3p.2	-0.13	-0.13	0.87
AGO3	ENST00000373191.4	argonaute RISC catalytic component 3	198	1	0	0	1	0	0	0	0	1	hsa-miR-506-3p	-0.12	-0.27	0.87
SEC62	ENST00000337002.4	SEC62 homolog (S. cerevisiae)	746	1	0	0	1	1	0	1	0	0	hsa-miR-124-3p.2	-0.12	-0.2	0.87	2007
EEA1	ENST00000322349.8	early endosome antigen 1	78	1	0	1	0	1	0	1	0	0	hsa-miR-124-3p.2	-0.11	-0.29	0.87	2007
RAPGEF1	ENST00000372189.3	Rap guanine nucleotide exchange factor (GEF) 1	335	1	1	0	0	0	0	0	0	1	hsa-miR-124-3p.2	-0.11	-0.11	0.87
VPS37B	ENST00000267202.2	vacuolar protein sorting 37 homolog B (S. cerevisiae)	261	1	0	1	0	0	0	0	0	0	hsa-miR-124-3p.2	-0.11	-0.11	0.87	2007
PRKD1	ENST00000331968.5	protein kinase D1	75	1	0	1	0	0	0	0	0	0	hsa-miR-124-3p.2	-0.1	-0.3	0.87	2007
NUDT3	ENST00000607016.1	nudix (nucleoside diphosphate linked moiety X)-type motif 3	190	1	0	1	0	0	0	0	0	0	hsa-miR-124-3p.2	-0.1	-0.23	0.87
AGO2	ENST00000220592.5	argonaute RISC catalytic component 2	350	1	0	0	1	0	0	0	0	0	hsa-miR-124-3p.2	-0.08	-0.65	0.87
SNX9	ENST00000392185.3	sorting nexin 9	210	1	0	1	0	0	0	0	0	0	hsa-miR-124-3p.2	-0.07	-0.12	0.87
DYRK2	ENST00000344096.3	dual-specificity tyrosine-(Y)-phosphorylation regulated kinase 2	1091	1	0	0	1	0	0	0	0	2	hsa-miR-124-3p.2	-0.07	-0.29	0.87
CYLD	ENST00000540145.1	cylindromatosis (turban tumor syndrome)	696	1	0	0	1	1	0	0	1	1	hsa-miR-124-3p.2	-0.07	-0.32	0.87
NEGR1	ENST00000357731.5	neuronal growth regulator 1	28	1	1	0	0	1	0	1	0	1	hsa-miR-124-3p.2	-0.07	-0.43	0.87	2007
NACC2	ENST00000371753.1	NACC family member 2, BEN and BTB (POZ) domain containing	172	1	0	1	0	0	0	0	0	0	hsa-miR-124-3p.2	-0.05	-0.08	0.87
KIAA0368	ENST00000338205.5	KIAA0368	57	1	0	0	1	0	0	0	0	0	hsa-miR-506-3p	-0.05	-0.29	0.87	2007
HDLBP	ENST00000391975.1	high density lipoprotein binding protein	1755	1	0	0	1	1	0	1	0	1	hsa-miR-124-3p.2	-0.05	-0.24	0.87	2007
NFIC	ENST00000589123.1	nuclear factor I/C (CCAAT-binding transcription factor)	26	1	0	1	0	0	0	0	0	0	hsa-miR-124-3p.2	-0.05	-0.05	0.87
ANXA11	ENST00000372231.3	annexin A11	2285	1	1	0	0	0	0	0	0	1	hsa-miR-124-3p.2	-0.05	-0.34	0.87	2007
CDK13	ENST00000181839.4	cyclin-dependent kinase 13	32	1	1	0	0	0	0	0	0	0	hsa-miR-124-3p.2	-0.05	-0.07	0.87
TOR1AIP2	ENST00000367612.3	torsin A interacting protein 2	569	1	0	1	0	0	0	0	0	1	hsa-miR-124-3p.2	-0.04	-0.33	0.87
JAKMIP3	ENST00000298622.4	Janus kinase and microtubule interacting protein 3	5	1	0	1	0	0	0	0	0	0	hsa-miR-124-3p.2	-0.04	-0.04	0.87
FAM107B	ENST00000378470.1	family with sequence similarity 107, member B	403	1	0	0	1	0	0	0	0	0	hsa-miR-506-3p	-0.04	-0.28	0.87	2007
DMD	ENST00000378677.2	dystrophin	211	1	0	1	0	0	0	0	0	0	hsa-miR-124-3p.2	-0.04	-0.26	0.87
RHBDL3	ENST00000269051.4	rhomboid, veinlet-like 3 (Drosophila)	100	1	1	0	0	0	0	0	0	0	hsa-miR-124-3p.2	-0.03	-0.28	0.87	2007
TRAF3	ENST00000560371.1	TNF receptor-associated factor 3	833	1	0	1	0	0	0	0	0	0	hsa-miR-124-3p.2	-0.01	-0.02	0.87
CTD-2228K2.5	ENST00000342584.3	Uncharacterized protein	199	1	1	0	0	0	0	0	0	0	hsa-miR-124-3p.2	-0.01	-0.45	0.87
GPR22	ENST00000304402.4	G protein-coupled receptor 22	5	1	0	0	1	0	0	0	0	0	hsa-miR-124-3p.2	0	-0.26	0.87	2007
KCNH1	ENST00000271751.4	potassium voltage-gated channel, subfamily H (eag-related), member 1	5	1	0	0	1	0	0	0	0	1	hsa-miR-124-3p.2	0	-0.21	0.87
GATSL2	ENST00000426327.3	GATS protein-like 2	5	1	0	0	1	0	0	0	0	0	hsa-miR-124-3p.2	0	-0.21	0.87
SGIP1	ENST00000371036.3	SH3-domain GRB2-like (endophilin) interacting protein 1	180	1	0	1	0	1	0	0	1	0	hsa-miR-124-3p.2	0	-0.26	0.87
C11orf87	ENST00000327419.6	chromosome 11 open reading frame 87	5	2	0	2	0	0	0	0	0	0	hsa-miR-124-3p.2	-0.36	-0.36	0.86
FEM1B	ENST00000306917.4	fem-1 homolog b (C. elegans)	656	2	0	1	1	0	0	0	0	0	hsa-miR-124-3p.2	-0.24	-0.34	0.86
COL12A1	ENST00000322507.8	collagen, type XII, alpha 1	482	2	1	1	0	0	0	0	0	1	hsa-miR-124-3p.2	-0.09	-0.48	0.86	2007
FKBP15	ENST00000238256.3	FK506 binding protein 15, 133kDa	119	1	1	0	0	0	0	0	0	0	hsa-miR-124-3p.2	-0.65	-0.65	0.86
SUCLG2	ENST00000307227.5	succinate-CoA ligase, GDP-forming, beta subunit	88	1	1	0	0	0	0	0	0	1	hsa-miR-124-3p.2	-0.61	-0.61	0.86	2007
TMEM134	ENST00000393877.3	transmembrane protein 134	826	1	1	0	0	0	0	0	0	0	hsa-miR-124-3p.2	-0.57	-0.57	0.86	2007
GAS1	ENST00000298743.7	growth arrest-specific 1	2904	1	1	0	0	1	0	1	0	1	hsa-miR-124-3p.2	-0.57	-0.57	0.86
ANXA5	ENST00000296511.5	annexin A5	9387	1	0	1	0	0	0	0	0	0	hsa-miR-124-3p.2	-0.48	-0.48	0.86	2007
CPNE5	ENST00000244751.2	copine V	13	1	1	0	0	0	0	0	0	0	hsa-miR-124-3p.2	-0.44	-0.44	0.86	2007
FAR1	ENST00000354817.3	fatty acyl CoA reductase 1	814	1	1	0	0	0	0	0	0	0	hsa-miR-124-3p.2	-0.44	-0.45	0.86	2007
MAPK4	ENST00000592595.1	mitogen-activated protein kinase 4	77	1	1	0	0	0	0	0	0	0	hsa-miR-124-3p.2	-0.43	-0.43	0.86	2007
MARCH7	ENST00000259050.4	membrane-associated ring finger (C3HC4) 7, E3 ubiquitin protein ligase	537	1	1	0	0	0	0	0	0	0	hsa-miR-124-3p.2	-0.42	-0.45	0.86	2007
VAMP3	ENST00000054666.6	vesicle-associated membrane protein 3	515	1	0	1	0	1	0	0	1	0	hsa-miR-124-3p.2	-0.41	-0.6	0.86	2007
RRBP1	ENST00000377813.1	ribosome binding protein 1	1290	1	0	1	0	0	0	0	0	0	hsa-miR-124-3p.2	-0.41	-0.41	0.86	2007
GLTP	ENST00000318348.4	glycolipid transfer protein	5	1	1	0	0	0	0	0	0	0	hsa-miR-124-3p.2	-0.41	-0.41	0.86	2007
TMEM109	ENST00000227525.3	transmembrane protein 109	4675	1	1	0	0	0	0	0	0	0	hsa-miR-124-3p.2	-0.41	-0.41	0.86	2007
FAM89A	ENST00000366654.4	family with sequence similarity 89, member A	368	1	0	0	1	0	0	0	0	1	hsa-miR-124-3p.2	-0.4	-0.41	0.86
TCEB1	ENST00000518127.1	transcription elongation factor B (SIII), polypeptide 1 (15kDa, elongin C)	637	1	0	1	0	0	0	0	0	1	hsa-miR-124-3p.2	-0.4	-0.42	0.86
PTPN9	ENST00000306726.2	protein tyrosine phosphatase, non-receptor type 9	644	1	0	1	0	0	0	0	0	0	hsa-miR-124-3p.2	-0.38	-0.39	0.86	2007
IL11	ENST00000264563.2	interleukin 11	483	1	0	1	0	0	0	0	0	0	hsa-miR-124-3p.2	-0.37	-0.37	0.86
TDRP	ENST00000324079.6	testis development related protein	235	1	0	1	0	0	0	0	0	0	hsa-miR-124-3p.2	-0.36	-0.38	0.86
NUDT4	ENST00000337179.5	nudix (nucleoside diphosphate linked moiety X)-type motif 4	41	1	1	0	0	0	0	0	0	0	hsa-miR-124-3p.2	-0.36	-0.36	0.86
EIF3J	ENST00000261868.5	eukaryotic translation initiation factor 3, subunit J	1646	1	0	0	1	0	0	0	0	0	hsa-miR-124-3p.2	-0.35	-0.35	0.86	2007
CDR2L	ENST00000337231.5	cerebellar degeneration-related protein 2-like	28	1	0	1	0	1	0	0	1	0	hsa-miR-124-3p.2	-0.35	-0.35	0.86	2007
PPTC7	ENST00000354300.3	PTC7 protein phosphatase homolog (S. cerevisiae)	817	1	1	0	0	0	0	0	0	1	hsa-miR-124-3p.2	-0.35	-0.35	0.86	2007
CHD1	ENST00000284049.3	chromodomain helicase DNA binding protein 1	35	1	0	1	0	0	0	0	0	0	hsa-miR-124-3p.2	-0.34	-0.34	0.86
PARP16	ENST00000261888.6	poly (ADP-ribose) polymerase family, member 16	97	1	0	1	0	0	0	0	0	0	hsa-miR-124-3p.2	-0.34	-0.34	0.86	2007
SDCBP	ENST00000260130.4	syndecan binding protein (syntenin)	1071	1	0	0	1	0	0	0	0	1	hsa-miR-124-3p.2	-0.34	-0.34	0.86	2007
MIPOL1	ENST00000327441.7	mirror-image polydactyly 1	45	1	0	0	1	0	0	0	0	0	hsa-miR-124-3p.2	-0.34	-0.34	0.86
SASH1	ENST00000367467.3	SAM and SH3 domain containing 1	79	1	1	0	0	2	0	2	0	0	hsa-miR-124-3p.2	-0.34	-0.34	0.86	2007
KATNBL1	ENST00000256544.3	katanin p80 subunit B-like 1	105	1	1	0	0	0	0	0	0	0	hsa-miR-124-3p.2	-0.34	-0.56	0.86	2007
SLC9A6	ENST00000370698.3	solute carrier family 9, subfamily A (NHE6, cation proton antiporter 6), member 6	547	1	1	0	0	0	0	0	0	0	hsa-miR-124-3p.2	-0.33	-0.35	0.86	2007
ZDHHC20	ENST00000320220.9	zinc finger, DHHC-type containing 20	1486	1	1	0	0	0	0	0	0	0	hsa-miR-124-3p.2	-0.33	-0.33	0.86	2007
PAG1	ENST00000220597.4	phosphoprotein associated with glycosphingolipid microdomains 1	53	1	0	0	1	1	0	1	0	0	hsa-miR-124-3p.2	-0.33	-0.33	0.86
ASPA	ENST00000263080.2	aspartoacylase	5	1	0	1	0	2	0	2	0	0	hsa-miR-124-3p.2	-0.32	-0.32	0.86
NEK9	ENST00000238616.5	NIMA-related kinase 9	733	1	0	1	0	1	0	0	1	0	hsa-miR-124-3p.2	-0.32	-0.34	0.86
P4HA1	ENST00000307116.2	prolyl 4-hydroxylase, alpha polypeptide I	38	1	0	1	0	1	0	1	0	0	hsa-miR-124-3p.2	-0.32	-0.43	0.86	2007
TMEM87B	ENST00000283206.4	transmembrane protein 87B	219	1	1	0	0	0	0	0	0	1	hsa-miR-124-3p.2	-0.32	-0.42	0.86
PGRMC2	ENST00000296425.5	progesterone receptor membrane component 2	2089	1	0	1	0	0	0	0	0	0	hsa-miR-124-3p.2	-0.32	-0.37	0.86	2007
ELK3	ENST00000228741.3	ELK3, ETS-domain protein (SRF accessory protein 2)	2719	1	0	1	0	0	0	0	0	0	hsa-miR-124-3p.2	-0.32	-0.32	0.86	2007
SLC31A2	ENST00000259392.3	solute carrier family 31 (copper transporter), member 2	110	1	0	1	0	0	0	0	0	0	hsa-miR-124-3p.2	-0.32	-0.32	0.86	2007
LARP1	ENST00000336314.4	La ribonucleoprotein domain family, member 1	4979	1	0	1	0	0	0	0	0	1	hsa-miR-124-3p.2	-0.32	-0.32	0.86	2007
SCML4	ENST00000369022.2	sex comb on midleg-like 4 (Drosophila)	10	1	0	1	0	0	0	0	0	0	hsa-miR-124-3p.2	-0.31	-0.31	0.86
E2F6	ENST00000362009.4	E2F transcription factor 6	70	1	0	1	0	0	0	0	0	0	hsa-miR-124-3p.2	-0.31	-0.34	0.86	2007
PAPD5	ENST00000357464.3	PAP associated domain containing 5	152	1	0	1	0	1	1	0	0	0	hsa-miR-124-3p.2	-0.31	-0.35	0.86	2007
HIAT1	ENST00000370152.3	hippocampus abundant transcript 1	1473	1	0	0	1	0	0	0	0	0	hsa-miR-124-3p.2	-0.31	-0.31	0.86	2007
UBE2W	ENST00000517608.1	ubiquitin-conjugating enzyme E2W (putative)	102	1	0	1	0	0	0	0	0	0	hsa-miR-124-3p.2	-0.31	-0.31	0.86
IST1	ENST00000329908.8	increased sodium tolerance 1 homolog (yeast)	305	1	1	0	0	0	0	0	0	0	hsa-miR-124-3p.2	-0.31	-0.31	0.86	2007
AK4	ENST00000545314.1	adenylate kinase 4	116	1	1	0	0	0	0	0	0	0	hsa-miR-124-3p.2	-0.3	-0.3	0.86
SMARCAD1	ENST00000354268.4	SWI/SNF-related, matrix-associated actin-dependent regulator of chromatin, subfamily a, containing DEAD/H box 1	371	1	0	1	0	0	0	0	0	0	hsa-miR-124-3p.2	-0.3	-0.3	0.86	2007
THAP2	ENST00000308086.2	THAP domain containing, apoptosis associated protein 2	109	1	0	1	0	0	0	0	0	0	hsa-miR-124-3p.2	-0.3	-0.34	0.86	2007
TMEM168	ENST00000312814.6	transmembrane protein 168	195	1	0	1	0	0	0	0	0	0	hsa-miR-124-3p.2	-0.3	-0.34	0.86	2007
ITPRIP	ENST00000337478.1	inositol 1,4,5-trisphosphate receptor interacting protein	1138	1	0	1	0	0	0	0	0	1	hsa-miR-124-3p.2	-0.29	-0.3	0.86
CPT1A	ENST00000265641.5	carnitine palmitoyltransferase 1A (liver)	869	1	1	0	0	0	0	0	0	0	hsa-miR-124-3p.2	-0.29	-0.31	0.86
ETV1	ENST00000430479.1	ets variant 1	160	1	1	0	0	1	0	0	1	0	hsa-miR-124-3p.2	-0.29	-0.52	0.86	2007
CHIC1	ENST00000373504.6	cysteine-rich hydrophobic domain 1	16	1	0	1	0	0	0	0	0	0	hsa-miR-124-3p.2	-0.29	-0.29	0.86	2007
LRP6	ENST00000261349.4	low density lipoprotein receptor-related protein 6	157	1	1	0	0	0	0	0	0	2	hsa-miR-124-3p.2	-0.28	-0.29	0.86	2007
CAPN2	ENST00000295006.5	calpain 2, (m/II) large subunit	1090	1	0	1	0	0	0	0	0	1	hsa-miR-124-3p.2	-0.28	-0.42	0.86	2007
IDE	ENST00000265986.6	insulin-degrading enzyme	446	1	1	0	0	0	0	0	0	0	hsa-miR-124-3p.2	-0.28	-0.36	0.86
PHACTR2	ENST00000427704.2	phosphatase and actin regulator 2	274	1	0	1	0	1	0	1	0	0	hsa-miR-124-3p.2	-0.27	-0.33	0.86
STT3A	ENST00000392708.4	STT3A, subunit of the oligosaccharyltransferase complex (catalytic)	3595	1	0	1	0	0	0	0	0	0	hsa-miR-124-3p.2	-0.27	-0.32	0.86
GPR37	ENST00000303921.2	G protein-coupled receptor 37 (endothelin receptor type B-like)	395	1	1	0	0	0	0	0	0	1	hsa-miR-124-3p.2	-0.27	-0.56	0.86
SART3	ENST00000228284.3	squamous cell carcinoma antigen recognized by T cells 3	469	1	0	1	0	0	0	0	0	1	hsa-miR-124-3p.2	-0.27	-0.27	0.86	2007
KIF5A	ENST00000455537.2	kinesin family member 5A	5	1	0	0	1	0	0	0	0	0	hsa-miR-124-3p.2	-0.27	-0.27	0.86	2007
LRRC57	ENST00000397130.3	leucine rich repeat containing 57	168	1	0	1	0	0	0	0	0	0	hsa-miR-124-3p.2	-0.26	-0.26	0.86	2007
KCNJ3	ENST00000295101.2	potassium inwardly-rectifying channel, subfamily J, member 3	21	1	0	0	1	0	0	0	0	0	hsa-miR-124-3p.2	-0.26	-0.26	0.86	2007
PRRC1	ENST00000296666.8	proline-rich coiled-coil 1	2351	1	1	0	0	0	0	0	0	0	hsa-miR-124-3p.2	-0.26	-0.35	0.86	2007
B4GALNT3	ENST00000266383.5	beta-1,4-N-acetyl-galactosaminyl transferase 3	5	1	1	0	0	0	0	0	0	0	hsa-miR-124-3p.2	-0.26	-0.26	0.86
FRMD4B	ENST00000398540.3	FERM domain containing 4B	12	1	1	0	0	1	0	1	0	0	hsa-miR-124-3p.2	-0.25	-0.37	0.86
PAQR8	ENST00000442253.2	progestin and adipoQ receptor family member VIII	484	1	0	1	0	0	0	0	0	0	hsa-miR-124-3p.2	-0.25	-0.25	0.86	2007
WIPF3	ENST00000409290.1	WAS/WASL interacting protein family, member 3	168	1	0	1	0	0	0	0	0	0	hsa-miR-124-3p.2	-0.25	-0.32	0.86
BLOC1S6	ENST00000220531.3	biogenesis of lysosomal organelles complex-1, subunit 6, pallidin	1754	1	0	1	0	0	0	0	0	0	hsa-miR-124-3p.2	-0.25	-0.25	0.86	2007
EML6	ENST00000356458.6	echinoderm microtubule associated protein like 6	39	1	0	1	0	0	0	0	0	0	hsa-miR-124-3p.2	-0.24	-0.24	0.86
TUB	ENST00000305253.4	tubby bipartite transcription factor	743	1	1	0	0	0	0	0	0	1	hsa-miR-124-3p.2	-0.24	-0.24	0.86
SLK	ENST00000335753.4	STE20-like kinase	260	1	0	0	1	0	0	0	0	0	hsa-miR-124-3p.2	-0.24	-0.24	0.86	2007
KDM1B	ENST00000388870.2	lysine (K)-specific demethylase 1B	238	1	0	0	1	0	0	0	0	0	hsa-miR-124-3p.2	-0.24	-0.24	0.86	2007
PDE4A	ENST00000380702.2	phosphodiesterase 4A, cAMP-specific	48	1	1	0	0	0	0	0	0	0	hsa-miR-124-3p.2	-0.24	-0.24	0.86	2007
OSBPL6	ENST00000190611.4	oxysterol binding protein-like 6	85	1	1	0	0	0	0	0	0	0	hsa-miR-124-3p.2	-0.24	-0.32	0.86	2007
C1orf198	ENST00000366663.5	chromosome 1 open reading frame 198	1484	1	0	0	1	0	0	0	0	0	hsa-miR-124-3p.2	-0.24	-0.3	0.86	2007
AGFG1	ENST00000310078.8	ArfGAP with FG repeats 1	2019	1	0	0	1	0	0	0	0	0	hsa-miR-124-3p.2	-0.23	-0.23	0.86	2007
DHCR24	ENST00000371269.3	24-dehydrocholesterol reductase	7645	1	0	1	0	0	0	0	0	0	hsa-miR-124-3p.2	-0.23	-0.23	0.86	2007
MYO9B	ENST00000595618.1	myosin IXB	413	1	0	0	1	0	0	0	0	0	hsa-miR-124-3p.2	-0.23	-0.24	0.86	2007
ZDHHC7	ENST00000313732.4	zinc finger, DHHC-type containing 7	4068	1	1	0	0	0	0	0	0	0	hsa-miR-124-3p.2	-0.22	-0.22	0.86	2007
ATP7A	ENST00000343533.5	ATPase, Cu++ transporting, alpha polypeptide	141	1	0	1	0	0	0	0	0	0	hsa-miR-124-3p.2	-0.22	-0.22	0.86	2007
AHR	ENST00000242057.4	aryl hydrocarbon receptor	25	1	0	1	0	0	0	0	0	0	hsa-miR-124-3p.2	-0.22	-0.22	0.86	2007
DIAPH1	ENST00000389054.3	diaphanous-related formin 1	399	1	1	0	0	0	0	0	0	1	hsa-miR-124-3p.2	-0.22	-0.22	0.86	2007
ZCCHC14	ENST00000268616.4	zinc finger, CCHC domain containing 14	64	1	1	0	0	0	0	0	0	0	hsa-miR-124-3p.2	-0.22	-0.24	0.86	2007
DIAPH2	ENST00000324765.8	diaphanous-related formin 2	91	1	0	1	0	0	0	0	0	0	hsa-miR-124-3p.2	-0.22	-0.25	0.86	2007
EXTL3	ENST00000220562.4	exostosin-like glycosyltransferase 3	358	1	1	0	0	0	0	0	0	0	hsa-miR-124-3p.2	-0.21	-0.22	0.86	2007
FRRS1L	ENST00000561981.2	ferric-chelate reductase 1-like	11	1	0	1	0	0	0	0	0	0	hsa-miR-124-3p.2	-0.21	-0.21	0.86
BAHD1	ENST00000416165.1	bromo adjacent homology domain containing 1	76	1	0	1	0	0	0	0	0	0	hsa-miR-124-3p.2	-0.21	-0.21	0.86	2007
AHCYL1	ENST00000369799.5	adenosylhomocysteinase-like 1	1279	1	0	0	1	0	0	0	0	0	hsa-miR-124-3p.2	-0.21	-0.21	0.86	2007
UBE2O	ENST00000319380.7	ubiquitin-conjugating enzyme E2O	239	1	0	0	1	0	0	0	0	0	hsa-miR-124-3p.2	-0.2	-0.2	0.86
DIXDC1	ENST00000440460.2	DIX domain containing 1	307	1	0	0	1	0	0	0	0	0	hsa-miR-124-3p.2	-0.2	-0.2	0.86	2007
GPC4	ENST00000370828.3	glypican 4	542	1	0	1	0	0	0	0	0	0	hsa-miR-124-3p.2	-0.2	-0.27	0.86	2007
HOXA13	ENST00000222753.4	homeobox A13	328	1	0	0	1	0	0	0	0	1	hsa-miR-124-3p.2	-0.2	-0.22	0.86
DHX40	ENST00000251241.4	DEAH (Asp-Glu-Ala-His) box polypeptide 40	538	1	0	0	1	0	0	0	0	0	hsa-miR-124-3p.2	-0.2	-0.2	0.86	2007
USP37	ENST00000258399.3	ubiquitin specific peptidase 37	14	1	0	0	1	1	1	0	0	0	hsa-miR-506-3p	-0.2	-0.22	0.86	2007
TBC1D1	ENST00000261439.4	TBC1 (tre-2/USP6, BUB2, cdc16) domain family, member 1	150	1	0	0	1	1	0	1	0	0	hsa-miR-124-3p.2	-0.2	-0.22	0.86
MN1	ENST00000302326.4	meningioma (disrupted in balanced translocation) 1	15	1	0	0	1	0	0	0	0	0	hsa-miR-124-3p.2	-0.2	-0.2	0.86	2007
CREB1	ENST00000432329.2	cAMP responsive element binding protein 1	295	1	0	1	0	1	0	0	1	0	hsa-miR-124-3p.2	-0.19	-0.26	0.86	2007
SMCHD1	ENST00000320876.6	structural maintenance of chromosomes flexible hinge domain containing 1	270	1	0	0	1	0	0	0	0	0	hsa-miR-124-3p.2	-0.19	-0.21	0.86
PPM1F	ENST00000263212.5	protein phosphatase, Mg2+/Mn2+ dependent, 1F	786	1	0	1	0	1	0	1	0	1	hsa-miR-124-3p.2	-0.19	-0.26	0.86	2007
SOCS3	ENST00000330871.2	suppressor of cytokine signaling 3	5	1	0	0	1	0	0	0	0	0	hsa-miR-506-3p	-0.19	-0.19	0.86
ERMP1	ENST00000381506.3	endoplasmic reticulum metallopeptidase 1	53	1	0	1	0	1	0	1	0	0	hsa-miR-124-3p.2	-0.19	-0.43	0.86	2007
OGFOD3	ENST00000329197.5	2-oxoglutarate and iron-dependent oxygenase domain containing 3	2120	1	0	1	0	0	0	0	0	0	hsa-miR-124-3p.2	-0.19	-0.19	0.86	2007
HDAC4	ENST00000345617.3	histone deacetylase 4	48	1	1	0	0	0	0	0	0	0	hsa-miR-124-3p.2	-0.19	-0.23	0.86	2007
SGSM2	ENST00000426855.2	small G protein signaling modulator 2	381	1	0	1	0	0	0	0	0	0	hsa-miR-124-3p.2	-0.19	-0.19	0.86
MYRIP	ENST00000302541.6	myosin VIIA and Rab interacting protein	9	1	0	1	0	0	0	0	0	1	hsa-miR-124-3p.2	-0.18	-0.18	0.86	2007
PDE2A	ENST00000334456.5	phosphodiesterase 2A, cGMP-stimulated	75	1	0	1	0	0	0	0	0	0	hsa-miR-124-3p.2	-0.18	-0.18	0.86	2007
SETBP1	ENST00000282030.5	SET binding protein 1	77	1	1	0	0	0	0	0	0	0	hsa-miR-124-3p.2	-0.18	-0.21	0.86
FAM177A1	ENST00000280987.4	family with sequence similarity 177, member A1	765	1	1	0	0	1	0	0	1	0	hsa-miR-124-3p.2	-0.17	-0.74	0.86	2007
CELSR3	ENST00000164024.4	cadherin, EGF LAG seven-pass G-type receptor 3	13	1	0	1	0	0	0	0	0	0	hsa-miR-124-3p.2	-0.17	-0.17	0.86	2007
ADIPOR2	ENST00000357103.4	adiponectin receptor 2	138	1	0	1	0	0	0	0	0	0	hsa-miR-124-3p.2	-0.17	-0.18	0.86	2007
DYNC1LI2	ENST00000258198.2	dynein, cytoplasmic 1, light intermediate chain 2	137	1	0	1	0	0	0	0	0	1	hsa-miR-124-3p.2	-0.16	-0.21	0.86	2007
PHLDB1	ENST00000361417.2	pleckstrin homology-like domain, family B, member 1	126	1	0	0	1	0	0	0	0	0	hsa-miR-124-3p.2	-0.16	-0.21	0.86	2007
TET1	ENST00000373644.4	tet methylcytosine dioxygenase 1	5	1	0	1	0	0	0	0	0	1	hsa-miR-124-3p.2	-0.16	-0.16	0.86
PLD5	ENST00000536534.2	phospholipase D family, member 5	5	1	0	1	0	0	0	0	0	0	hsa-miR-124-3p.2	-0.16	-0.16	0.86
TMEM184B	ENST00000361906.3	transmembrane protein 184B	1362	1	0	1	0	0	0	0	0	0	hsa-miR-124-3p.2	-0.16	-0.16	0.86	2007
SBK1	ENST00000341901.4	SH3 domain binding kinase 1	9	1	0	1	0	0	0	0	0	0	hsa-miR-124-3p.2	-0.16	-0.16	0.86	2007
MYADM	ENST00000391770.4	myeloid-associated differentiation marker	3436	1	0	1	0	0	0	0	0	0	hsa-miR-124-3p.2	-0.16	-0.16	0.86	2007
RHOU	ENST00000366691.3	ras homolog family member U	3519	1	0	1	0	0	0	0	0	0	hsa-miR-124-3p.2	-0.15	-0.16	0.86
KIAA1161	ENST00000297625.7	KIAA1161	18	1	1	0	0	0	0	0	0	0	hsa-miR-124-3p.2	-0.15	-0.15	0.86	2007
MDGA1	ENST00000297153.7	MAM domain containing glycosylphosphatidylinositol anchor 1	240	1	0	0	1	0	0	0	0	0	hsa-miR-124-3p.2	-0.15	-0.15	0.86	2007
SLC7A14	ENST00000231706.5	solute carrier family 7, member 14	5	1	0	0	1	0	0	0	0	0	hsa-miR-506-3p	-0.15	-0.15	0.86
EYA3	ENST00000373871.3	eyes absent homolog 3 (Drosophila)	50	1	0	1	0	0	0	0	0	1	hsa-miR-124-3p.2	-0.14	-0.14	0.86
INF2	ENST00000392634.4	inverted formin, FH2 and WH2 domain containing	484	1	0	1	0	0	0	0	0	0	hsa-miR-124-3p.2	-0.14	-0.14	0.86
PITPNA	ENST00000313486.7	phosphatidylinositol transfer protein, alpha	366	1	0	1	0	0	0	0	0	0	hsa-miR-124-3p.2	-0.14	-0.32	0.86
LZIC	ENST00000377223.1	leucine zipper and CTNNBIP1 domain containing	508	1	0	1	0	0	0	0	0	0	hsa-miR-124-3p.2	-0.13	-0.31	0.86
PARP8	ENST00000503750.2	poly (ADP-ribose) polymerase family, member 8	80	1	0	1	0	1	0	1	0	0	hsa-miR-124-3p.2	-0.13	-0.21	0.86
ZMAT3	ENST00000311417.2	zinc finger, matrin-type 3	459	1	0	1	0	0	0	0	0	1	hsa-miR-124-3p.2	-0.13	-0.25	0.86
CBX5	ENST00000209875.4	chromobox homolog 5	360	1	0	0	1	0	0	0	0	2	hsa-miR-124-3p.2	-0.13	-0.3	0.86
DCUN1D3	ENST00000324344.4	DCN1, defective in cullin neddylation 1, domain containing 3	53	1	1	0	0	0	0	0	0	1	hsa-miR-124-3p.2	-0.12	-0.23	0.86
MED12L	ENST00000474524.1	mediator complex subunit 12-like	30	1	1	0	0	0	0	0	0	1	hsa-miR-124-3p.2	-0.12	-0.4	0.86
DCTN4	ENST00000447998.2	dynactin 4 (p62)	153	1	0	1	0	0	0	0	0	0	hsa-miR-124-3p.2	-0.12	-0.3	0.86	2007
LRIG1	ENST00000273261.3	leucine-rich repeats and immunoglobulin-like domains 1	241	1	1	0	0	0	0	0	0	0	hsa-miR-124-3p.2	-0.12	-0.12	0.86	2007
SLC1A4	ENST00000234256.3	solute carrier family 1 (glutamate/neutral amino acid transporter), member 4	380	1	1	0	0	0	0	0	0	1	hsa-miR-124-3p.2	-0.12	-0.42	0.86	2007
ZNF706	ENST00000311212.4	zinc finger protein 706	325	1	0	1	0	1	0	1	0	0	hsa-miR-124-3p.2	-0.12	-0.71	0.86	2007
PAPPA	ENST00000328252.3	pregnancy-associated plasma protein A, pappalysin 1	350	1	1	0	0	0	0	0	0	0	hsa-miR-124-3p.2	-0.11	-0.12	0.86
MGA	ENST00000219905.7	MGA, MAX dimerization protein	250	1	0	1	0	0	0	0	0	0	hsa-miR-124-3p.2	-0.11	-0.16	0.86	2007
PRKAA2	ENST00000371244.4	protein kinase, AMP-activated, alpha 2 catalytic subunit	561	1	1	0	0	0	0	0	0	1	hsa-miR-124-3p.2	-0.11	-0.13	0.86
RASGEF1A	ENST00000374459.1	RasGEF domain family, member 1A	10	1	0	1	0	0	0	0	0	1	hsa-miR-124-3p.2	-0.11	-0.14	0.86	2007
RXRA	ENST00000481739.1	retinoid X receptor, alpha	609	1	0	1	0	0	0	0	0	2	hsa-miR-124-3p.2	-0.1	-0.31	0.86	2007
HOXD11	ENST00000249504.5	homeobox D11	124	1	0	0	1	0	0	0	0	3	hsa-miR-124-3p.2	-0.1	-0.33	0.86
RAB11A	ENST00000569896.1	RAB11A, member RAS oncogene family	5781	1	1	0	0	0	0	0	0	1	hsa-miR-124-3p.2	-0.1	-0.63	0.86	2007
SESTD1	ENST00000428443.3	SEC14 and spectrin domains 1	478	1	0	1	0	0	0	0	0	1	hsa-miR-124-3p.2	-0.1	-0.22	0.86	2007
ONECUT3	ENST00000382349.4	one cut homeobox 3	5	1	1	0	0	1	0	0	1	0	hsa-miR-124-3p.2	-0.09	-0.09	0.86
CDC73	ENST00000367435.3	cell division cycle 73	579	1	0	1	0	2	0	1	1	0	hsa-miR-124-3p.2	-0.09	-0.47	0.86
KCNJ12	ENST00000583088.1	potassium inwardly-rectifying channel, subfamily J, member 12	9	1	0	1	0	0	0	0	0	2	hsa-miR-124-3p.2	-0.09	-0.09	0.86	2007
CDC27	ENST00000066544.3	cell division cycle 27	438	1	0	0	1	0	0	0	0	1	hsa-miR-124-3p.2	-0.09	-0.24	0.86
RAB10	ENST00000264710.4	RAB10, member RAS oncogene family	998	1	0	1	0	0	0	0	0	0	hsa-miR-124-3p.2	-0.09	-0.28	0.86	2007
DPY19L3	ENST00000586987.1	dpy-19-like 3 (C. elegans)	146	1	0	1	0	0	0	0	0	0	hsa-miR-124-3p.2	-0.08	-0.11	0.86	2007
MLLT1	ENST00000252674.7	myeloid/lymphoid or mixed-lineage leukemia (trithorax homolog, Drosophila); translocated to, 1	33	1	0	1	0	0	0	0	0	0	hsa-miR-124-3p.2	-0.08	-0.1	0.86
SPAG9	ENST00000262013.7	sperm associated antigen 9	509	1	0	1	0	0	0	0	0	0	hsa-miR-124-3p.2	-0.08	-0.13	0.86
ZADH2	ENST00000322342.3	zinc binding alcohol dehydrogenase domain containing 2	207	1	0	1	0	0	0	0	0	1	hsa-miR-124-3p.2	-0.08	-0.14	0.86
GOLT1B	ENST00000540141.1	golgi transport 1B	848	1	0	0	1	0	0	0	0	1	hsa-miR-124-3p.2	-0.07	-0.35	0.86	2007
SLAIN2	ENST00000264313.6	SLAIN motif family, member 2	859	1	0	1	0	0	0	0	0	1	hsa-miR-124-3p.2	-0.07	-0.28	0.86
SPTLC2	ENST00000216484.2	serine palmitoyltransferase, long chain base subunit 2	95	1	0	0	1	0	0	0	0	1	hsa-miR-124-3p.2	-0.07	-0.22	0.86
PMEPA1	ENST00000341744.3	prostate transmembrane protein, androgen induced 1	736	1	0	1	0	0	0	0	0	0	hsa-miR-124-3p.2	-0.07	-0.11	0.86	2007
NAV1	ENST00000295624.6	neuron navigator 1	702	1	1	0	0	0	0	0	0	1	hsa-miR-124-3p.2	-0.07	-0.1	0.86	2007
CNTN3	ENST00000263665.6	contactin 3 (plasmacytoma associated)	27	1	1	0	0	0	0	0	0	0	hsa-miR-124-3p.2	-0.06	-0.37	0.86	2007
LMTK2	ENST00000297293.5	lemur tyrosine kinase 2	51	1	0	0	1	0	0	0	0	1	hsa-miR-124-3p.2	-0.06	-0.17	0.86
NACC1	ENST00000292431.4	nucleus accumbens associated 1, BEN and BTB (POZ) domain containing	337	1	0	1	0	0	0	0	0	1	hsa-miR-124-3p.2	-0.05	-0.06	0.86	2007
C7orf55-LUC7L2	ENST00000354926.4	C7orf55-LUC7L2 readthrough	419	1	0	1	0	0	0	0	0	0	hsa-miR-124-3p.2	-0.04	-0.2	0.86
PLXNA3	ENST00000369682.3	plexin A3	2992	1	0	1	0	0	0	0	0	0	hsa-miR-124-3p.2	-0.04	-0.04	0.86	2007
PPM1A	ENST00000395076.4	protein phosphatase, Mg2+/Mn2+ dependent, 1A	412	1	0	0	1	0	0	0	0	0	hsa-miR-124-3p.2	-0.04	-0.21	0.86
LUC7L2	ENST00000541515.3	LUC7-like 2 (S. cerevisiae)	419	1	0	1	0	0	0	0	0	0	hsa-miR-124-3p.2	-0.04	-0.19	0.86
FBRSL1	ENST00000434748.2	fibrosin-like 1	778	1	0	1	0	0	0	0	0	0	hsa-miR-124-3p.2	-0.04	-0.34	0.86
TXLNA	ENST00000373610.3	taxilin alpha	564	1	0	1	0	0	0	0	0	1	hsa-miR-124-3p.2	-0.03	-0.32	0.86
RAD54L2	ENST00000409535.2	RAD54-like 2 (S. cerevisiae)	215	1	0	1	0	0	0	0	0	2	hsa-miR-506-3p	-0.03	-0.03	0.86
DCUN1D5	ENST00000260247.5	DCN1, defective in cullin neddylation 1, domain containing 5	1486	1	0	0	1	1	1	0	0	0	hsa-miR-124-3p.2	-0.02	-0.6	0.86
BRD4	ENST00000263377.2	bromodomain containing 4	849	1	0	1	0	0	0	0	0	0	hsa-miR-124-3p.2	-0.02	-0.02	0.86
PPP6R2	ENST00000359139.3	protein phosphatase 6, regulatory subunit 2	1255	1	1	0	0	0	0	0	0	0	hsa-miR-124-3p.2	0	-0.46	0.86	2007
CACNB4	ENST00000539935.1	calcium channel, voltage-dependent, beta 4 subunit	57	2	0	2	0	1	0	0	1	1	hsa-miR-124-3p.2	-0.26	-0.48	0.85
MTMR3	ENST00000333027.3	myotubularin related protein 3	123	2	1	0	1	0	0	0	0	0	hsa-miR-124-3p.2	-0.21	-0.24	0.85
GABRB1	ENST00000295454.3	gamma-aminobutyric acid (GABA) A receptor, beta 1	5	2	0	2	0	1	0	1	0	2	hsa-miR-124-3p.2	0	-0.4	0.85
LCP1	ENST00000398576.2	lymphocyte cytosolic protein 1 (L-plastin)	7	1	1	0	0	1	0	0	1	0	hsa-miR-124-3p.2	-0.51	-0.51	0.85
SCAMP2	ENST00000268099.9	secretory carrier membrane protein 2	101	1	0	1	0	1	1	0	0	1	hsa-miR-124-3p.2	-0.5	-0.53	0.85	2007
MCUR1	ENST00000379170.4	mitochondrial calcium uniporter regulator 1	129	1	1	0	0	0	0	0	0	0	hsa-miR-124-3p.2	-0.48	-0.49	0.85
SLC16A13	ENST00000308027.6	solute carrier family 16, member 13	137	1	1	0	0	0	0	0	0	0	hsa-miR-124-3p.2	-0.44	-0.47	0.85
KDELR2	ENST00000258739.4	KDEL (Lys-Asp-Glu-Leu) endoplasmic reticulum protein retention receptor 2	5077	1	0	1	0	0	0	0	0	1	hsa-miR-124-3p.2	-0.42	-0.46	0.85
PDCD6	ENST00000505221.1	programmed cell death 6	4780	1	0	1	0	0	0	0	0	0	hsa-miR-124-3p.2	-0.42	-0.43	0.85	2007
GK5	ENST00000392993.2	glycerol kinase 5 (putative)	73	1	1	0	0	2	0	0	2	0	hsa-miR-124-3p.2	-0.42	-0.58	0.85
CASC3	ENST00000264645.7	cancer susceptibility candidate 3	493	1	1	0	0	0	0	0	0	0	hsa-miR-124-3p.2	-0.41	-0.41	0.85	2007
KLHL17	ENST00000338591.3	kelch-like family member 17	46	1	1	0	0	0	0	0	0	0	hsa-miR-124-3p.2	-0.4	-0.4	0.85
RNF144A	ENST00000320892.6	ring finger protein 144A	124	1	0	1	0	0	0	0	0	2	hsa-miR-124-3p.2	-0.4	-0.4	0.85	2007
PAPSS2	ENST00000361175.4	3'-phosphoadenosine 5'-phosphosulfate synthase 2	874	1	1	0	0	1	0	0	1	0	hsa-miR-124-3p.2	-0.37	-0.56	0.85
NPLOC4	ENST00000572760.1	nuclear protein localization 4 homolog (S. cerevisiae)	1360	1	1	0	0	0	0	0	0	0	hsa-miR-124-3p.2	-0.37	-0.43	0.85	2007
AK3	ENST00000381809.3	adenylate kinase 3	323	1	0	1	0	0	0	0	0	0	hsa-miR-124-3p.2	-0.36	-0.42	0.85	2007
TRIM45	ENST00000256649.4	tripartite motif containing 45	99	1	0	1	0	0	0	0	0	1	hsa-miR-124-3p.2	-0.36	-0.41	0.85
USP48	ENST00000400301.1	ubiquitin specific peptidase 48	3036	1	0	1	0	0	0	0	0	1	hsa-miR-124-3p.2	-0.36	-0.38	0.85	2007
EPN2	ENST00000314728.5	epsin 2	1609	1	0	1	0	0	0	0	0	1	hsa-miR-124-3p.2	-0.35	-0.36	0.85	2007
MAPK14	ENST00000229795.3	mitogen-activated protein kinase 14	1191	1	1	0	0	1	0	1	0	0	hsa-miR-124-3p.2	-0.35	-0.38	0.85	2007
ENPP4	ENST00000321037.4	ectonucleotide pyrophosphatase/phosphodiesterase 4 (putative)	114	1	1	0	0	1	0	1	0	1	hsa-miR-124-3p.2	-0.33	-0.63	0.85
SLC35A1	ENST00000369552.4	solute carrier family 35 (CMP-sialic acid transporter), member A1	671	1	0	0	1	0	0	0	0	0	hsa-miR-124-3p.2	-0.32	-0.32	0.85	2007
HIATL1	ENST00000375344.3	hippocampus abundant transcript-like 1	767	1	1	0	0	0	0	0	0	0	hsa-miR-124-3p.2	-0.32	-0.32	0.85	2007
AKR7A2	ENST00000235835.3	aldo-keto reductase family 7, member A2 (aflatoxin aldehyde reductase)	1134	1	0	0	1	0	0	0	0	1	hsa-miR-124-3p.2	-0.31	-0.31	0.85
KLHL42	ENST00000381271.2	kelch-like family member 42	2120	1	0	1	0	1	0	1	0	1	hsa-miR-124-3p.2	-0.3	-0.31	0.85
SERP1	ENST00000239944.2	stress-associated endoplasmic reticulum protein 1	3242	1	0	1	0	0	0	0	0	0	hsa-miR-124-3p.2	-0.29	-0.35	0.85	2007
GGA1	ENST00000343632.4	golgi-associated, gamma adaptin ear containing, ARF binding protein 1	325	1	0	1	0	0	0	0	0	0	hsa-miR-124-3p.2	-0.28	-0.28	0.85
EDEM1	ENST00000256497.4	ER degradation enhancer, mannosidase alpha-like 1	948	1	0	1	0	1	0	1	0	0	hsa-miR-124-3p.2	-0.26	-0.27	0.85	2007
ETV3	ENST00000368192.4	ets variant 3	37	1	0	0	1	0	0	0	0	0	hsa-miR-124-3p.2	-0.26	-0.26	0.85
APBB2	ENST00000295974.8	amyloid beta (A4) precursor protein-binding, family B, member 2	704	1	0	1	0	0	0	0	0	1	hsa-miR-124-3p.2	-0.26	-0.26	0.85	2007
UNC119B	ENST00000344651.4	unc-119 homolog B (C. elegans)	5	1	0	1	0	2	0	2	0	0	hsa-miR-124-3p.2	-0.25	-0.25	0.85	2007
C3orf70	ENST00000335012.2	chromosome 3 open reading frame 70	19	1	0	0	1	0	0	0	0	1	hsa-miR-124-3p.2	-0.25	-0.25	0.85	2007
RASL10B	ENST00000268864.3	RAS-like, family 10, member B	1495	1	0	0	1	0	0	0	0	0	hsa-miR-124-3p.2	-0.25	-0.25	0.85
PTGFRN	ENST00000393203.2	prostaglandin F2 receptor inhibitor	591	1	0	0	1	0	0	0	0	0	hsa-miR-124-3p.2	-0.24	-0.24	0.85	2007
LPCAT2	ENST00000262134.5	lysophosphatidylcholine acyltransferase 2	360	1	0	1	0	0	0	0	0	0	hsa-miR-124-3p.2	-0.24	-0.24	0.85
RANBP10	ENST00000317506.3	RAN binding protein 10	140	1	0	1	0	0	0	0	0	0	hsa-miR-124-3p.2	-0.23	-0.23	0.85	2007
TMEM229A	ENST00000455783.1	transmembrane protein 229A	5	1	0	0	1	0	0	0	0	0	hsa-miR-124-3p.2	-0.22	-0.22	0.85
CTNS	ENST00000046640.3	cystinosin, lysosomal cystine transporter	308	1	0	1	0	0	0	0	0	0	hsa-miR-124-3p.2	-0.21	-0.21	0.85	2007
BCL2L11	ENST00000393256.3	BCL2-like 11 (apoptosis facilitator)	105	1	0	1	0	0	0	0	0	0	hsa-miR-124-3p.2	-0.21	-0.24	0.85	2007
SLC16A14	ENST00000295190.4	solute carrier family 16, member 14	34	1	0	1	0	0	0	0	0	0	hsa-miR-124-3p.2	-0.19	-0.19	0.85	2007
BMP3	ENST00000282701.2	bone morphogenetic protein 3	36	1	0	1	0	0	0	0	0	0	hsa-miR-124-3p.2	-0.18	-0.18	0.85
STK35	ENST00000381482.3	serine/threonine kinase 35	263	1	0	1	0	0	0	0	0	1	hsa-miR-124-3p.2	-0.17	-0.18	0.85	2007
FAM160A1	ENST00000435205.1	family with sequence similarity 160, member A1	18	1	0	1	0	0	0	0	0	1	hsa-miR-124-3p.2	-0.17	-0.25	0.85
PPP1R9A	ENST00000289495.5	protein phosphatase 1, regulatory subunit 9A	46	1	0	0	1	0	0	0	0	1	hsa-miR-124-3p.2	-0.16	-0.16	0.85
LRFN1	ENST00000248668.4	leucine rich repeat and fibronectin type III domain containing 1	82	1	0	1	0	0	0	0	0	0	hsa-miR-124-3p.2	-0.16	-0.16	0.85
ECE1	ENST00000415912.2	endothelin converting enzyme 1	1166	1	0	1	0	0	0	0	0	0	hsa-miR-124-3p.2	-0.16	-0.17	0.85
MTMR12	ENST00000280285.5	myotubularin related protein 12	156	1	1	0	0	0	0	0	0	0	hsa-miR-124-3p.2	-0.14	-0.23	0.85	2007
ANKRD50	ENST00000504087.1	ankyrin repeat domain 50	152	1	0	0	1	0	0	0	0	1	hsa-miR-124-3p.2	-0.13	-0.24	0.85
SDK1	ENST00000404826.2	sidekick cell adhesion molecule 1	60	1	0	0	1	0	0	0	0	0	hsa-miR-124-3p.2	-0.13	-0.17	0.85
PIAS1	ENST00000249636.6	protein inhibitor of activated STAT, 1	368	1	1	0	0	1	0	0	1	0	hsa-miR-124-3p.2	-0.11	-0.58	0.85
PRR14L	ENST00000434485.1	proline rich 14-like	39	1	0	1	0	0	0	0	0	0	hsa-miR-124-3p.2	-0.11	-0.11	0.85
SEMA4F	ENST00000357877.2	sema domain, immunoglobulin domain (Ig), transmembrane domain (TM) and short cytoplasmic domain, (semaphorin) 4F	32	1	0	0	1	0	0	0	0	0	hsa-miR-506-3p	-0.09	-0.18	0.85	2007
TBC1D13	ENST00000372648.5	TBC1 domain family, member 13	2204	1	0	1	0	0	0	0	0	0	hsa-miR-124-3p.2	-0.06	-0.06	0.85
NEDD4L	ENST00000256832.7	neural precursor cell expressed, developmentally down-regulated 4-like, E3 ubiquitin protein ligase	617	1	0	0	1	0	0	0	0	0	hsa-miR-124-3p.2	-0.06	-0.22	0.85
HOOK3	ENST00000307602.4	hook microtubule-tethering protein 3	403	1	0	1	0	0	0	0	0	2	hsa-miR-124-3p.2	-0.05	-0.23	0.85
KIAA1244	ENST00000251691.4	KIAA1244	169	1	0	1	0	0	0	0	0	2	hsa-miR-506-3p	-0.04	-0.05	0.85	2007
PSMB5	ENST00000493471.2	proteasome (prosome, macropain) subunit, beta type, 5	156	1	0	0	1	1	0	0	1	0	hsa-miR-506-3p	-0.03	-0.28	0.85
GRID1	ENST00000327946.7	glutamate receptor, ionotropic, delta 1	45	1	0	1	0	0	0	0	0	1	hsa-miR-124-3p.2	-0.02	-0.24	0.85	2007
ALG9	ENST00000531154.1	ALG9, alpha-1,2-mannosyltransferase	586	1	0	1	0	1	0	1	0	1	hsa-miR-124-3p.2	-0.01	-0.35	0.85
OGFRL1	ENST00000370435.4	opioid growth factor receptor-like 1	607	1	1	0	0	0	0	0	0	0	hsa-miR-124-3p.2	0	-0.14	0.85
SERTAD3	ENST00000392028.4	SERTA domain containing 3	765	1	1	0	0	0	0	0	0	0	hsa-miR-124-3p.2	-0.61	-0.61	0.84	2007
NR3C1	ENST00000394464.2	nuclear receptor subfamily 3, group C, member 1 (glucocorticoid receptor)	682	1	1	0	0	0	0	0	0	0	hsa-miR-124-3p.2	-0.56	-0.56	0.84	2007
GPR50	ENST00000218316.3	G protein-coupled receptor 50	148	1	1	0	0	1	0	1	0	0	hsa-miR-124-3p.2	-0.5	-0.52	0.84
PPP1R13L	ENST00000360957.5	protein phosphatase 1, regulatory subunit 13 like	68	1	0	1	0	1	0	0	1	0	hsa-miR-124-3p.2	-0.5	-0.5	0.84	2007
RBMS1	ENST00000348849.3	RNA binding motif, single stranded interacting protein 1	90	1	1	0	0	0	0	0	0	0	hsa-miR-124-3p.2	-0.46	-0.46	0.84	2007
SLC48A1	ENST00000442218.2	solute carrier family 48 (heme transporter), member 1	470	1	0	1	0	0	0	0	0	1	hsa-miR-124-3p.2	-0.44	-0.44	0.84	2007
NFIB	ENST00000397575.3	nuclear factor I/B	1149	1	1	0	0	1	1	0	0	0	hsa-miR-124-3p.2	-0.42	-0.45	0.84	2007
TPD52L2	ENST00000346249.4	tumor protein D52-like 2	4185	1	0	1	0	1	0	1	0	1	hsa-miR-124-3p.2	-0.42	-0.47	0.84	2007
GUCD1	ENST00000447813.2	guanylyl cyclase domain containing 1	2990	1	1	0	0	0	0	0	0	0	hsa-miR-124-3p.2	-0.4	-0.4	0.84
DESI2	ENST00000302550.11	desumoylating isopeptidase 2	147	1	1	0	0	0	0	0	0	0	hsa-miR-124-3p.2	-0.4	-0.4	0.84
NFIA	ENST00000403491.3	nuclear factor I/A	5	1	0	0	1	0	0	0	0	0	hsa-miR-124-3p.2	-0.39	-0.39	0.84
NOL4	ENST00000261592.5	nucleolar protein 4	12	1	0	1	0	0	0	0	0	0	hsa-miR-124-3p.2	-0.38	-0.38	0.84	2007
EPHA3	ENST00000336596.2	EPH receptor A3	100	1	1	0	0	0	0	0	0	0	hsa-miR-124-3p.2	-0.38	-0.38	0.84	2007
NLGN4X	ENST00000381095.3	neuroligin 4, X-linked	5	1	1	0	0	0	0	0	0	0	hsa-miR-124-3p.2	-0.38	-0.38	0.84
SRSF6	ENST00000244020.3	serine/arginine-rich splicing factor 6	1914	1	0	1	0	0	0	0	0	0	hsa-miR-124-3p.2	-0.36	-0.36	0.84	2007
PDCD10	ENST00000392750.2	programmed cell death 10	638	1	0	0	1	0	0	0	0	0	hsa-miR-506-3p	-0.35	-0.37	0.84	2007
SNRPB2	ENST00000377943.5	small nuclear ribonucleoprotein polypeptide B	593	1	0	0	1	0	0	0	0	0	hsa-miR-124-3p.2	-0.35	-0.35	0.84
NEFM	ENST00000433454.2	neurofilament, medium polypeptide	5	1	0	0	1	0	0	0	0	0	hsa-miR-506-3p	-0.34	-0.34	0.84	2007
RAP2C	ENST00000342983.2	RAP2C, member of RAS oncogene family	604	1	0	0	1	0	0	0	0	0	hsa-miR-506-3p	-0.34	-0.34	0.84	2007
PPP4R1	ENST00000400556.3	protein phosphatase 4, regulatory subunit 1	665	1	0	0	1	0	0	0	0	0	hsa-miR-124-3p.2	-0.34	-0.34	0.84	2007
MAN2A1	ENST00000261483.4	mannosidase, alpha, class 2A, member 1	1521	1	0	1	0	0	0	0	0	0	hsa-miR-124-3p.2	-0.32	-0.34	0.84
CNTN1	ENST00000551295.2	contactin 1	40	1	0	1	0	0	0	0	0	0	hsa-miR-124-3p.2	-0.32	-0.33	0.84	2007
ZXDC	ENST00000336332.5	ZXD family zinc finger C	131	1	0	0	1	0	0	0	0	1	hsa-miR-124-3p.2	-0.31	-0.31	0.84
TEX261	ENST00000272438.4	testis expressed 261	359	1	1	0	0	0	0	0	0	0	hsa-miR-124-3p.2	-0.3	-0.42	0.84	2007
KCNK2	ENST00000444842.2	potassium channel, subfamily K, member 2	258	1	0	1	0	0	0	0	0	0	hsa-miR-124-3p.2	-0.3	-0.3	0.84	2007
LHX2	ENST00000373615.4	LIM homeobox 2	326	1	0	1	0	0	0	0	0	0	hsa-miR-124-3p.2	-0.28	-0.28	0.84	2007
AKAP6	ENST00000557272.1	A kinase (PRKA) anchor protein 6	5	1	0	0	1	0	0	0	0	0	hsa-miR-506-3p	-0.28	-0.28	0.84	2007
SLC27A1	ENST00000252595.7	solute carrier family 27 (fatty acid transporter), member 1	33	1	0	1	0	1	0	0	1	0	hsa-miR-124-3p.2	-0.28	-0.28	0.84	2007
WWC3	ENST00000380861.4	WWC family member 3	11	1	1	0	0	0	0	0	0	0	hsa-miR-124-3p.2	-0.28	-0.36	0.84
NCKIPSD	ENST00000416649.2	NCK interacting protein with SH3 domain	4158	1	0	1	0	0	0	0	0	0	hsa-miR-124-3p.2	-0.28	-0.28	0.84	2007
FNBP1L	ENST00000370253.2	formin binding protein 1-like	219	1	1	0	0	0	0	0	0	0	hsa-miR-124-3p.2	-0.28	-0.28	0.84	2007
HIPK3	ENST00000303296.4	homeodomain interacting protein kinase 3	933	1	1	0	0	0	0	0	0	0	hsa-miR-124-3p.2	-0.27	-0.27	0.84	2007
MECOM	ENST00000460814.1	MDS1 and EVI1 complex locus	138	1	0	1	0	0	0	0	0	0	hsa-miR-124-3p.2	-0.26	-0.27	0.84	2007
CUL5	ENST00000393094.2	cullin 5	761	1	0	1	0	0	0	0	0	0	hsa-miR-124-3p.2	-0.26	-0.26	0.84	2007
LHX9	ENST00000367390.3	LIM homeobox 9	40	1	0	1	0	0	0	0	0	0	hsa-miR-124-3p.2	-0.26	-0.26	0.84
TNKS	ENST00000310430.6	tankyrase, TRF1-interacting ankyrin-related ADP-ribose polymerase	943	1	0	1	0	1	0	0	1	0	hsa-miR-124-3p.2	-0.25	-0.28	0.84
FSD1	ENST00000597590.1	fibronectin type III and SPRY domain containing 1	81	1	0	0	1	0	0	0	0	0	hsa-miR-124-3p.2	-0.24	-0.24	0.84	2007
EBF3	ENST00000368648.3	early B-cell factor 3	101	1	1	0	0	0	0	0	0	0	hsa-miR-124-3p.2	-0.23	-0.34	0.84	2007
FSTL1	ENST00000295633.3	follistatin-like 1	6788	1	0	0	1	2	0	1	1	0	hsa-miR-124-3p.2	-0.23	-0.39	0.84
EPB41L3	ENST00000341928.2	erythrocyte membrane protein band 4.1-like 3	179	1	0	0	1	0	0	0	0	1	hsa-miR-124-3p.2	-0.22	-0.37	0.84	2007
ZBTB18	ENST00000358704.4	zinc finger and BTB domain containing 18	935	1	0	0	1	0	0	0	0	0	hsa-miR-124-3p.2	-0.21	-0.22	0.84	2007
CACNB2	ENST00000396576.2	calcium channel, voltage-dependent, beta 2 subunit	52	1	0	1	0	0	0	0	0	0	hsa-miR-124-3p.2	-0.21	-0.21	0.84	2007
RBM24	ENST00000379052.5	RNA binding motif protein 24	43	1	1	0	0	0	0	0	0	0	hsa-miR-124-3p.2	-0.21	-0.47	0.84	2007
FRMD4A	ENST00000358621.4	FERM domain containing 4A	192	1	0	1	0	0	0	0	0	0	hsa-miR-124-3p.2	-0.21	-0.21	0.84	2007
CREBRF	ENST00000540014.1	CREB3 regulatory factor	24	1	0	1	0	1	0	0	1	0	hsa-miR-124-3p.2	-0.21	-0.31	0.84
RBMS3	ENST00000396583.3	RNA binding motif, single stranded interacting protein 3	56	1	1	0	0	0	0	0	0	0	hsa-miR-124-3p.2	-0.2	-0.35	0.84	2007
PODXL	ENST00000541194.1	podocalyxin-like	2928	1	0	0	1	0	0	0	0	0	hsa-miR-124-3p.2	-0.2	-0.2	0.84	2007
SPECC1L	ENST00000314328.9	sperm antigen with calponin homology and coiled-coil domains 1-like	3720	1	1	0	0	0	0	0	0	1	hsa-miR-124-3p.2	-0.2	-0.2	0.84	2007
BACH2	ENST00000257749.4	BTB and CNC homology 1, basic leucine zipper transcription factor 2	74	1	0	1	0	0	0	0	0	0	hsa-miR-124-3p.2	-0.2	-0.25	0.84	2007
SYT11	ENST00000368324.4	synaptotagmin XI	750	1	0	0	1	0	0	0	0	0	hsa-miR-124-3p.2	-0.2	-0.2	0.84	2007
STON2	ENST00000267540.2	stonin 2	40	1	0	1	0	1	0	0	1	4	hsa-miR-124-3p.2	-0.19	-0.27	0.84
TOX	ENST00000361421.1	thymocyte selection-associated high mobility group box	139	1	0	1	0	0	0	0	0	0	hsa-miR-124-3p.2	-0.18	-0.18	0.84	2007
FSD1L	ENST00000374710.3	fibronectin type III and SPRY domain containing 1-like	16	1	1	0	0	0	0	0	0	1	hsa-miR-124-3p.2	-0.18	-0.19	0.84
ZBTB39	ENST00000300101.2	zinc finger and BTB domain containing 39	7	1	1	0	0	0	0	0	0	0	hsa-miR-124-3p.2	-0.18	-0.18	0.84	2007
GRIA2	ENST00000296526.7	glutamate receptor, ionotropic, AMPA 2	5	1	0	1	0	0	0	0	0	0	hsa-miR-124-3p.2	-0.17	-0.17	0.84	2007
STAC	ENST00000273183.3	SH3 and cysteine rich domain	172	1	0	1	0	0	0	0	0	0	hsa-miR-124-3p.2	-0.17	-0.23	0.84
ZBTB5	ENST00000307750.4	zinc finger and BTB domain containing 5	281	1	0	0	1	0	0	0	0	0	hsa-miR-124-3p.2	-0.17	-0.2	0.84	2007
PITPNM3	ENST00000421306.3	PITPNM family member 3	5	1	0	0	1	0	0	0	0	0	hsa-miR-124-3p.2	-0.17	-0.17	0.84
KIF21B	ENST00000332129.2	kinesin family member 21B	12	1	0	0	1	0	0	0	0	1	hsa-miR-124-3p.2	-0.17	-0.17	0.84
PRKG1	ENST00000373985.1	protein kinase, cGMP-dependent, type I	12	1	1	0	0	0	0	0	0	0	hsa-miR-124-3p.2	-0.17	-0.17	0.84
NCOA2	ENST00000452400.2	nuclear receptor coactivator 2	271	1	0	1	0	0	0	0	0	0	hsa-miR-124-3p.2	-0.17	-0.17	0.84
GPR124	ENST00000315215.7	G protein-coupled receptor 124	72	1	0	1	0	1	0	1	0	1	hsa-miR-124-3p.2	-0.16	-0.18	0.84
RFX3	ENST00000382004.3	regulatory factor X, 3 (influences HLA class II expression)	37	1	1	0	0	0	0	0	0	1	hsa-miR-124-3p.2	-0.15	-0.22	0.84
SCN4B	ENST00000324727.4	sodium channel, voltage-gated, type IV, beta subunit	13	1	0	1	0	0	0	0	0	0	hsa-miR-506-3p	-0.15	-0.15	0.84
SEMA6D	ENST00000355997.3	sema domain, transmembrane domain (TM), and cytoplasmic domain, (semaphorin) 6D	179	1	0	1	0	0	0	0	0	0	hsa-miR-124-3p.2	-0.15	-0.17	0.84	2007
MAP1B	ENST00000296755.7	microtubule-associated protein 1B	259	1	0	1	0	0	0	0	0	0	hsa-miR-124-3p.2	-0.14	-0.14	0.84	2007
CGN	ENST00000271636.7	cingulin	17	1	0	1	0	0	0	0	0	0	hsa-miR-124-3p.2	-0.14	-0.14	0.84	2007
JAM2	ENST00000480456.1	junctional adhesion molecule 2	41	1	0	1	0	0	0	0	0	0	hsa-miR-124-3p.2	-0.14	-0.21	0.84
SIX4	ENST00000216513.4	SIX homeobox 4	94	1	0	1	0	0	0	0	0	0	hsa-miR-124-3p.2	-0.12	-0.17	0.84	2007
PLAGL2	ENST00000246229.4	pleiomorphic adenoma gene-like 2	254	1	0	1	0	1	0	0	1	3	hsa-miR-124-3p.2	-0.12	-0.36	0.84	2007
PTPRD	ENST00000381196.4	protein tyrosine phosphatase, receptor type, D	101	1	0	1	0	0	0	0	0	0	hsa-miR-124-3p.2	-0.11	-0.21	0.84	2007
CUL4A	ENST00000326335.4	cullin 4A	4084	1	0	0	1	0	0	0	0	0	hsa-miR-124-3p.2	-0.11	-0.28	0.84
DPYSL5	ENST00000288699.6	dihydropyrimidinase-like 5	315	1	0	1	0	0	0	0	0	0	hsa-miR-124-3p.2	-0.1	-0.15	0.84
NAV3	ENST00000228327.6	neuron navigator 3	277	1	1	0	0	0	0	0	0	0	hsa-miR-124-3p.2	-0.1	-0.1	0.84	2007
RAB4A	ENST00000366690.4	RAB4A, member RAS oncogene family	850	1	0	1	0	0	0	0	0	0	hsa-miR-124-3p.2	-0.1	-0.37	0.84
IMPAD1	ENST00000262644.4	inositol monophosphatase domain containing 1	1488	1	1	0	0	1	0	1	0	1	hsa-miR-124-3p.2	-0.1	-0.32	0.84
KDM5A	ENST00000399788.2	lysine (K)-specific demethylase 5A	118	1	0	1	0	0	0	0	0	1	hsa-miR-124-3p.2	-0.07	-0.1	0.84
NRP1	ENST00000374875.1	neuropilin 1	586	1	0	0	1	1	0	1	0	0	hsa-miR-124-3p.2	-0.05	-0.28	0.84	2007
TMEM110	ENST00000355083.5	transmembrane protein 110	306	1	0	1	0	0	0	0	0	0	hsa-miR-124-3p.2	-0.04	-0.08	0.84
RSBN1L	ENST00000334955.8	round spermatid basic protein 1-like	640	1	0	0	1	0	0	0	0	0	hsa-miR-124-3p.2	-0.02	-0.22	0.84
FZD5	ENST00000295417.3	frizzled family receptor 5	122	1	0	1	0	0	0	0	0	1	hsa-miR-124-3p.2	-0.01	-0.23	0.84	2007
CDC6	ENST00000209728.4	cell division cycle 6	772	1	0	0	1	0	0	0	0	0	hsa-miR-124-3p.2	-0.01	-0.25	0.84
USP24	ENST00000294383.6	ubiquitin specific peptidase 24	306	1	0	1	0	0	0	0	0	1	hsa-miR-124-3p.2	-0.01	-0.1	0.84
MDC1	ENST00000376406.3	mediator of DNA-damage checkpoint 1	324	1	0	1	0	0	0	0	0	0	hsa-miR-124-3p.2	0	-0.36	0.84
PCGF5	ENST00000336126.5	polycomb group ring finger 5	176	2	0	2	0	0	0	0	0	1	hsa-miR-124-3p.2	-0.34	-0.52	0.83	2007
UBL3	ENST00000380680.4	ubiquitin-like 3	431	2	1	0	1	0	0	0	0	0	hsa-miR-124-3p.2	-0.24	-0.58	0.83	2007
ATP6V0E1	ENST00000519374.1	ATPase, H+ transporting, lysosomal 9kDa, V0 subunit e1	1195	1	1	0	0	1	0	1	0	0	hsa-miR-124-3p.2	-1.03	-1.03	0.83	2007
LPIN1	ENST00000256720.2	lipin 1	357	1	1	0	0	1	1	0	0	2	hsa-miR-124-3p.2	-0.66	-0.66	0.83	2003, 2007
PCSK6	ENST00000348070.1	proprotein convertase subtilisin/kexin type 6	670	1	1	0	0	0	0	0	0	0	hsa-miR-124-3p.2	-0.59	-0.6	0.83	2007
CCDC177	ENST00000543986.1	coiled-coil domain containing 177	0	1	1	0	0	0	0	0	0	0	hsa-miR-124-3p.2	-0.58	-0.58	0.83
SLC10A7	ENST00000264986.3	solute carrier family 10, member 7	77	1	1	0	0	0	0	0	0	0	hsa-miR-124-3p.2	-0.55	-0.55	0.83	2007
RGS9	ENST00000449996.3	regulator of G-protein signaling 9	22	1	1	0	0	0	0	0	0	0	hsa-miR-124-3p.2	-0.49	-0.49	0.83	2007
SIGMAR1	ENST00000378892.1	sigma non-opioid intracellular receptor 1	591	1	0	1	0	0	0	0	0	0	hsa-miR-124-3p.2	-0.44	-0.44	0.83	2007
C1GALT1	ENST00000223122.3	core 1 synthase, glycoprotein-N-acetylgalactosamine 3-beta-galactosyltransferase, 1	44	1	1	0	0	0	0	0	0	0	hsa-miR-124-3p.2	-0.44	-0.44	0.83	2007
ZNF503	ENST00000372524.4	zinc finger protein 503	2647	1	0	1	0	0	0	0	0	0	hsa-miR-124-3p.2	-0.41	-0.42	0.83
CNN3	ENST00000370206.4	calponin 3, acidic	4490	1	0	1	0	0	0	0	0	0	hsa-miR-124-3p.2	-0.39	-0.39	0.83	2007
RAP1B	ENST00000250559.9	RAP1B, member of RAS oncogene family	3599	1	0	0	1	0	0	0	0	0	hsa-miR-124-3p.2	-0.38	-0.38	0.83	2007
MPC1	ENST00000360961.6	mitochondrial pyruvate carrier 1	2761	1	0	1	0	0	0	0	0	0	hsa-miR-124-3p.2	-0.36	-0.36	0.83	2007
MED26	ENST00000263390.3	mediator complex subunit 26	5	1	0	1	0	0	0	0	0	1	hsa-miR-124-3p.2	-0.35	-0.35	0.83	2007
TIPRL	ENST00000367833.2	TIP41, TOR signaling pathway regulator-like (S. cerevisiae)	569	1	0	0	1	0	0	0	0	0	hsa-miR-124-3p.2	-0.35	-0.35	0.83	2007
HTR2C	ENST00000371950.3	5-hydroxytryptamine (serotonin) receptor 2C, G protein-coupled	5	1	0	1	0	0	0	0	0	1	hsa-miR-124-3p.2	-0.34	-0.34	0.83	2007
RAB43	ENST00000476465.1	RAB43, member RAS oncogene family	5	1	0	1	0	0	0	0	0	2	hsa-miR-124-3p.2	-0.34	-0.38	0.83	2007
AKT1S1	ENST00000391833.1	AKT1 substrate 1 (proline-rich)	754	1	1	0	0	0	0	0	0	0	hsa-miR-124-3p.2	-0.33	-0.35	0.83	2007
NAB1	ENST00000337386.5	NGFI-A binding protein 1 (EGR1 binding protein 1)	279	1	0	0	1	0	0	0	0	0	hsa-miR-124-3p.2	-0.3	-0.3	0.83	2007
TTC37	ENST00000358746.2	tetratricopeptide repeat domain 37	296	1	0	0	1	0	0	0	0	0	hsa-miR-124-3p.2	-0.3	-0.3	0.83
SMARCC1	ENST00000254480.5	SWI/SNF related, matrix associated, actin dependent regulator of chromatin, subfamily c, member 1	727	1	1	0	0	0	0	0	0	0	hsa-miR-124-3p.2	-0.28	-0.34	0.83	2007
CCDC177	ENST00000599174.1	Homo sapiens coiled-coil domain containing 177 (CCDC177), mRNA.	0	1	1	0	0	0	0	0	0	0	hsa-miR-124-3p.2	-0.28	-0.28	0.83
SNX30	ENST00000374232.3	sorting nexin family member 30	33	1	0	1	0	0	0	0	0	0	hsa-miR-124-3p.2	-0.27	-0.32	0.83
RBM33	ENST00000341148.3	RNA binding motif protein 33	444	1	0	1	0	1	0	0	1	0	hsa-miR-124-3p.2	-0.27	-0.27	0.83	2007
ZXDB	ENST00000374888.1	zinc finger, X-linked, duplicated B	33	1	0	0	1	0	0	0	0	0	hsa-miR-124-3p.2	-0.27	-0.27	0.83	2007
HRH1	ENST00000397056.1	histamine receptor H1	130	1	0	1	0	0	0	0	0	0	hsa-miR-124-3p.2	-0.26	-0.26	0.83
TMEM129	ENST00000303277.2	transmembrane protein 129	57	1	0	1	0	0	0	0	0	0	hsa-miR-124-3p.2	-0.25	-0.25	0.83	2007
LYPD6	ENST00000334166.4	LY6/PLAUR domain containing 6	261	1	0	0	1	0	0	0	0	0	hsa-miR-124-3p.2	-0.24	-0.24	0.83	2007
EGR1	ENST00000239938.4	early growth response 1	1956	1	0	0	1	0	0	0	0	0	hsa-miR-124-3p.2	-0.24	-0.24	0.83	2007
QRICH1	ENST00000395443.2	glutamine-rich 1	726	1	0	0	1	0	0	0	0	0	hsa-miR-124-3p.2	-0.24	-0.26	0.83	2007
ATL3	ENST00000398868.3	atlastin GTPase 3	734	1	0	0	1	3	0	2	1	0	hsa-miR-124-3p.2	-0.23	-0.94	0.83
KLF6	ENST00000542957.1	Kruppel-like factor 6	4644	1	0	1	0	0	0	0	0	1	hsa-miR-124-3p.2	-0.23	-0.23	0.83
THUMPD3	ENST00000345094.3	THUMP domain containing 3	445	1	1	0	0	1	0	1	0	0	hsa-miR-124-3p.2	-0.23	-0.54	0.83
KANK1	ENST00000382303.1	KN motif and ankyrin repeat domains 1	6	1	0	1	0	0	0	0	0	0	hsa-miR-124-3p.2	-0.22	-0.22	0.83	2007
LMF2	ENST00000380796.3	lipase maturation factor 2	1375	1	0	1	0	0	0	0	0	0	hsa-miR-124-3p.2	-0.2	-0.2	0.83	2007
TRAM2	ENST00000182527.3	translocation associated membrane protein 2	2774	1	0	1	0	1	0	1	0	0	hsa-miR-124-3p.2	-0.19	-0.19	0.83	2007
MAGI2	ENST00000419488.1	membrane associated guanylate kinase, WW and PDZ domain containing 2	43	1	0	0	1	0	0	0	0	0	hsa-miR-506-3p	-0.19	-0.19	0.83	2007
YEATS2	ENST00000305135.5	YEATS domain containing 2	499	1	1	0	0	0	0	0	0	0	hsa-miR-124-3p.2	-0.19	-0.19	0.83	2007
C1orf233	ENST00000422725.1	chromosome 1 open reading frame 233	210	1	0	1	0	0	0	0	0	0	hsa-miR-124-3p.2	-0.19	-0.19	0.83
PDE10A	ENST00000366882.1	phosphodiesterase 10A	371	1	0	0	1	0	0	0	0	0	hsa-miR-124-3p.2	-0.19	-0.19	0.83
KCTD12	ENST00000377474.2	potassium channel tetramerization domain containing 12	404	1	0	1	0	0	0	0	0	0	hsa-miR-124-3p.2	-0.18	-0.2	0.83	2007
ABCA2	ENST00000341511.6	ATP-binding cassette, sub-family A (ABC1), member 2	125	1	1	0	0	0	0	0	0	0	hsa-miR-124-3p.2	-0.18	-0.18	0.83	2007
GNS	ENST00000418919.2	glucosamine (N-acetyl)-6-sulfatase	2435	1	0	1	0	0	0	0	0	1	hsa-miR-124-3p.2	-0.18	-0.21	0.83
METAP2	ENST00000323666.5	methionyl aminopeptidase 2	23	1	0	0	1	0	0	0	0	0	hsa-miR-124-3p.2	-0.18	-0.29	0.83	2007
RAP2B	ENST00000323534.2	RAP2B, member of RAS oncogene family	594	1	1	0	0	2	0	1	1	1	hsa-miR-124-3p.2	-0.15	-0.89	0.83
FAM135B	ENST00000395297.1	family with sequence similarity 135, member B	5	1	0	1	0	0	0	0	0	0	hsa-miR-124-3p.2	-0.13	-0.13	0.83	2007
MARK1	ENST00000366918.4	MAP/microtubule affinity-regulating kinase 1	192	1	0	1	0	0	0	0	0	0	hsa-miR-124-3p.2	-0.13	-0.3	0.83	2007
IPO11	ENST00000409534.1	importin 11	202	1	0	1	0	0	0	0	0	1	hsa-miR-124-3p.2	-0.13	-0.4	0.83
C2orf68	ENST00000306336.5	chromosome 2 open reading frame 68	565	1	1	0	0	0	0	0	0	0	hsa-miR-124-3p.2	-0.08	-0.4	0.83
TMEM41A	ENST00000296254.3	transmembrane protein 41A	382	1	0	1	0	0	0	0	0	0	hsa-miR-124-3p.2	-0.08	-0.35	0.83
TJP1	ENST00000346128.6	tight junction protein 1	140	1	0	1	0	0	0	0	0	0	hsa-miR-124-3p.2	-0.07	-0.19	0.83
SDC2	ENST00000302190.4	syndecan 2	774	1	0	0	1	0	0	0	0	0	hsa-miR-124-3p.2	-0.05	-0.26	0.83	2007
ZDHHC17	ENST00000426126.2	zinc finger, DHHC-type containing 17	117	1	0	1	0	0	0	0	0	0	hsa-miR-124-3p.2	-0.03	-0.06	0.83
ZBTB7B	ENST00000368426.3	zinc finger and BTB domain containing 7B	179	1	0	1	0	0	0	0	0	0	hsa-miR-124-3p.2	-0.02	-0.17	0.83
ARL5A	ENST00000295087.8	ADP-ribosylation factor-like 5A	112	1	1	0	0	0	0	0	0	0	hsa-miR-124-3p.2	-0.02	-0.4	0.83
SEMA6A	ENST00000343348.6	sema domain, transmembrane domain (TM), and cytoplasmic domain, (semaphorin) 6A	106	1	0	1	0	0	0	0	0	0	hsa-miR-124-3p.2	-0.01	-0.15	0.83	2007
CCDC117	ENST00000249064.4	coiled-coil domain containing 117	211	2	1	0	1	0	0	0	0	0	hsa-miR-124-3p.2	-0.41	-0.49	0.82	2007
ZNF449	ENST00000339249.4	zinc finger protein 449	345	2	1	1	0	0	0	0	0	0	hsa-miR-124-3p.2	-0.41	-0.43	0.82
FBXL4	ENST00000369244.2	F-box and leucine-rich repeat protein 4	321	2	2	0	0	0	0	0	0	0	hsa-miR-124-3p.2	-0.25	-0.41	0.82
SPRY1	ENST00000394339.2	sprouty homolog 1, antagonist of FGF signaling (Drosophila)	150	1	1	0	0	0	0	0	0	2	hsa-miR-124-3p.2	-0.47	-0.49	0.82
LMAN2L	ENST00000264963.4	lectin, mannose-binding 2-like	355	1	0	1	0	1	0	1	0	0	hsa-miR-124-3p.2	-0.44	-0.48	0.82	2007
GPR85	ENST00000297146.3	G protein-coupled receptor 85	21	1	1	0	0	0	0	0	0	1	hsa-miR-124-3p.2	-0.43	-0.43	0.82	2007
HBP1	ENST00000222574.4	HMG-box transcription factor 1	167	1	0	1	0	0	0	0	0	0	hsa-miR-124-3p.2	-0.42	-0.42	0.82	2007
PNN	ENST00000216832.4	pinin, desmosome associated protein	858	1	1	0	0	0	0	0	0	0	hsa-miR-124-3p.2	-0.39	-0.39	0.82	2007
GIT2	ENST00000355312.3	G protein-coupled receptor kinase interacting ArfGAP 2	924	1	0	1	0	0	0	0	0	0	hsa-miR-124-3p.2	-0.38	-0.38	0.82	2007
SPOPL	ENST00000280098.4	speckle-type POZ protein-like	216	1	0	0	1	0	0	0	0	0	hsa-miR-124-3p.2	-0.38	-0.38	0.82	2007
PLEKHH1	ENST00000329153.5	pleckstrin homology domain containing, family H (with MyTH4 domain) member 1	125	1	0	1	0	1	0	1	0	1	hsa-miR-124-3p.2	-0.37	-0.37	0.82	2007
VDAC3	ENST00000022615.4	voltage-dependent anion channel 3	45	1	0	0	1	0	0	0	0	0	hsa-miR-124-3p.2	-0.36	-0.36	0.82	2007
RNF165	ENST00000269439.7	ring finger protein 165	18	1	0	1	0	1	0	1	0	1	hsa-miR-124-3p.2	-0.35	-0.35	0.82	2007
LCLAT1	ENST00000309052.4	lysocardiolipin acyltransferase 1	397	1	0	1	0	1	0	1	0	1	hsa-miR-124-3p.2	-0.35	-0.36	0.82	2007
IQGAP1	ENST00000268182.5	IQ motif containing GTPase activating protein 1	5523	1	0	1	0	0	0	0	0	1	hsa-miR-124-3p.2	-0.32	-0.33	0.82	2007
ASCC2	ENST00000307790.3	activating signal cointegrator 1 complex subunit 2	139	1	0	1	0	0	0	0	0	0	hsa-miR-124-3p.2	-0.27	-0.27	0.82	2007
RIMBP2	ENST00000261655.4	RIMS binding protein 2	7	1	0	1	0	1	0	1	0	0	hsa-miR-124-3p.2	-0.25	-0.25	0.82
MEF2A	ENST00000354410.5	myocyte enhancer factor 2A	654	1	0	1	0	0	0	0	0	1	hsa-miR-124-3p.2	-0.23	-0.26	0.82
TRIM9	ENST00000298355.3	tripartite motif containing 9	45	1	0	0	1	0	0	0	0	0	hsa-miR-124-3p.2	-0.23	-0.23	0.82	2007
DUSP18	ENST00000403268.1	dual specificity phosphatase 18	491	1	0	0	1	0	0	0	0	0	hsa-miR-506-3p	-0.23	-0.25	0.82
COL4A3BP	ENST00000380494.5	collagen, type IV, alpha 3 (Goodpasture antigen) binding protein	134	1	0	1	0	0	0	0	0	0	hsa-miR-124-3p.2	-0.22	-0.26	0.82
NCOR2	ENST00000405201.1	nuclear receptor corepressor 2	200	1	0	0	1	0	0	0	0	0	hsa-miR-124-3p.2	-0.2	-0.2	0.82	2007
DENR	ENST00000280557.6	density-regulated protein	186	1	0	0	1	0	0	0	0	1	hsa-miR-124-3p.2	-0.2	-0.3	0.82
IFFO2	ENST00000455833.2	intermediate filament family orphan 2	139	1	0	1	0	0	0	0	0	0	hsa-miR-124-3p.2	-0.19	-0.23	0.82
AMPD3	ENST00000444303.2	adenosine monophosphate deaminase 3	5	1	1	0	0	0	0	0	0	0	hsa-miR-124-3p.2	-0.19	-0.19	0.82
PLXNB2	ENST00000449103.1	plexin B2	82	1	0	1	0	0	0	0	0	0	hsa-miR-124-3p.2	-0.18	-0.18	0.82
IRF2BP2	ENST00000366610.3	interferon regulatory factor 2 binding protein 2	8690	1	0	1	0	0	0	0	0	2	hsa-miR-124-3p.2	-0.17	-0.3	0.82
VANGL2	ENST00000368061.2	VANGL planar cell polarity protein 2	560	1	1	0	0	0	0	0	0	0	hsa-miR-124-3p.2	-0.17	-0.17	0.82
LEMD3	ENST00000308330.2	LEM domain containing 3	189	1	0	1	0	0	0	0	0	0	hsa-miR-124-3p.2	-0.14	-0.14	0.82	2007
LAMC1	ENST00000258341.4	laminin, gamma 1 (formerly LAMB2)	1082	1	1	0	0	0	0	0	0	0	hsa-miR-124-3p.2	-0.14	-0.32	0.82	2007
ING1	ENST00000333219.7	inhibitor of growth family, member 1	142	1	0	0	1	0	0	0	0	0	hsa-miR-124-3p.2	-0.14	-0.3	0.82	2007
RAPGEF2	ENST00000264431.4	Rap guanine nucleotide exchange factor (GEF) 2	484	1	1	0	0	0	0	0	0	1	hsa-miR-124-3p.2	-0.13	-0.13	0.82
ABR	ENST00000302538.5	active BCR-related	58	1	0	1	0	0	0	0	0	0	hsa-miR-124-3p.2	-0.12	-0.17	0.82	2007
CCDC88A	ENST00000336838.6	coiled-coil domain containing 88A	141	1	1	0	0	0	0	0	0	1	hsa-miR-124-3p.2	-0.12	-0.27	0.82
FAM211A	ENST00000409083.3	family with sequence similarity 211, member A	23	1	0	0	1	0	0	0	0	0	hsa-miR-124-3p.2	-0.12	-0.16	0.82
JAZF1	ENST00000283928.5	JAZF zinc finger 1	869	1	0	1	0	0	0	0	0	1	hsa-miR-124-3p.2	-0.12	-0.32	0.82	2007
ICMT	ENST00000343813.5	isoprenylcysteine carboxyl methyltransferase	558	1	0	1	0	1	0	0	1	0	hsa-miR-124-3p.2	-0.12	-0.25	0.82	2007
MYNN	ENST00000544106.1	myoneurin	289	1	1	0	0	0	0	0	0	0	hsa-miR-124-3p.2	-0.12	-0.35	0.82	2007
RYR2	ENST00000366574.2	ryanodine receptor 2 (cardiac)	18	1	0	1	0	0	0	0	0	0	hsa-miR-124-3p.2	-0.07	-0.07	0.82	2007
CEBPG	ENST00000284000.4	CCAAT/enhancer binding protein (C/EBP), gamma	360	1	0	1	0	0	0	0	0	0	hsa-miR-124-3p.2	-0.05	-0.23	0.82	2007
ESYT2	ENST00000251527.5	extended synaptotagmin-like protein 2	529	1	1	0	0	0	0	0	0	0	hsa-miR-124-3p.2	-0.02	-0.13	0.82	2007
WIPF1	ENST00000392547.2	WAS/WASL interacting protein family, member 1	304	1	0	1	0	0	0	0	0	0	hsa-miR-124-3p.2	-0.01	-0.22	0.82
CADM1	ENST00000452722.3	cell adhesion molecule 1	676	1	0	0	1	1	0	1	0	3	hsa-miR-124-3p.2	0	-0.45	0.82	2007
LRRC40	ENST00000370952.3	leucine rich repeat containing 40	88	1	0	0	1	2	0	1	1	0	hsa-miR-124-3p.2	0	-0.38	0.82
MYLIP	ENST00000349606.4	myosin regulatory light chain interacting protein	452	1	1	0	0	0	0	0	0	1	hsa-miR-124-3p.2	-0.61	-0.62	0.81	2007
GALNT4	ENST00000529983.2	UDP-N-acetyl-alpha-D-galactosamine:polypeptide N-acetylgalactosaminyltransferase 4 (GalNAc-T4)	275	1	0	1	0	2	0	0	2	0	hsa-miR-124-3p.2	-0.59	-0.59	0.81
POC1B-GALNT4	ENST00000548729.1	POC1B-GALNT4 readthrough	275	1	0	1	0	2	0	0	2	0	hsa-miR-124-3p.2	-0.59	-0.59	0.81
CBLN4	ENST00000064571.2	cerebellin 4 precursor	5	1	1	0	0	0	0	0	0	0	hsa-miR-124-3p.2	-0.57	-0.57	0.81	2007
G3BP1	ENST00000394123.3	GTPase activating protein (SH3 domain) binding protein 1	688	1	0	1	0	1	0	0	1	0	hsa-miR-124-3p.2	-0.36	-0.52	0.81
PTBP3	ENST00000374257.1	polypyrimidine tract binding protein 3	214	1	0	1	0	0	0	0	0	1	hsa-miR-124-3p.2	-0.32	-0.34	0.81	2007
RALA	ENST00000005257.2	v-ral simian leukemia viral oncogene homolog A (ras related)	21	1	1	0	0	0	0	0	0	0	hsa-miR-124-3p.2	-0.25	-0.53	0.81	2007
SDAD1	ENST00000356260.5	SDA1 domain containing 1	91	1	1	0	0	0	0	0	0	1	hsa-miR-124-3p.2	-0.25	-0.44	0.81	2007
RYR3	ENST00000389232.4	ryanodine receptor 3	5	1	1	0	0	0	0	0	0	0	hsa-miR-124-3p.2	-0.24	-0.24	0.81	2007
RFX1	ENST00000254325.4	regulatory factor X, 1 (influences HLA class II expression)	44	1	1	0	0	0	0	0	0	1	hsa-miR-124-3p.2	-0.24	-0.24	0.81	2007
DDX6	ENST00000264018.4	DEAD (Asp-Glu-Ala-Asp) box helicase 6	11	1	0	1	0	0	0	0	0	0	hsa-miR-124-3p.2	-0.24	-0.24	0.81	2007
SEMA6C	ENST00000341697.3	sema domain, transmembrane domain (TM), and cytoplasmic domain, (semaphorin) 6C	44	1	1	0	0	0	0	0	0	0	hsa-miR-124-3p.2	-0.24	-0.24	0.81	2003, 2007
ISY1-RAB43	ENST00000418265.1	ISY1-RAB43 readthrough	5	1	0	1	0	0	0	0	0	2	hsa-miR-124-3p.2	-0.21	-0.21	0.81
CADM2	ENST00000383699.3	cell adhesion molecule 2	5	1	0	0	1	0	0	0	0	0	hsa-miR-124-3p.2	-0.2	-0.2	0.81	2007
KIAA1958	ENST00000337530.6	KIAA1958	117	1	1	0	0	0	0	0	0	1	hsa-miR-124-3p.2	-0.2	-0.23	0.81
VAT1	ENST00000355653.3	vesicle amine transport 1	2844	1	0	1	0	0	0	0	0	0	hsa-miR-124-3p.2	-0.19	-0.19	0.81	2007
ZNF652	ENST00000362063.2	zinc finger protein 652	33	1	0	0	1	2	0	1	1	1	hsa-miR-124-3p.2	-0.18	-0.35	0.81
ENTPD7	ENST00000370489.4	ectonucleoside triphosphate diphosphohydrolase 7	136	1	0	0	1	0	0	0	0	0	hsa-miR-124-3p.2	-0.17	-0.18	0.81
DTNA	ENST00000283365.9	dystrobrevin, alpha	144	1	0	1	0	0	0	0	0	1	hsa-miR-124-3p.2	-0.15	-0.16	0.81	2007
NAV2	ENST00000360655.4	neuron navigator 2	337	1	0	1	0	0	0	0	0	1	hsa-miR-124-3p.2	-0.15	-0.16	0.81	2007
MPP6	ENST00000222644.5	membrane protein, palmitoylated 6 (MAGUK p55 subfamily member 6)	389	1	0	1	0	1	0	0	1	1	hsa-miR-124-3p.2	-0.14	-0.31	0.81
POGK	ENST00000367875.1	pogo transposable element with KRAB domain	377	1	0	1	0	0	0	0	0	1	hsa-miR-124-3p.2	-0.13	-0.16	0.81
GLCE	ENST00000559420.2	glucuronic acid epimerase	25	1	1	0	0	0	0	0	0	0	hsa-miR-124-3p.2	-0.09	-0.21	0.81	2007
B3GALT1	ENST00000392690.3	UDP-Gal:betaGlcNAc beta 1,3-galactosyltransferase, polypeptide 1	35	1	0	0	1	0	0	0	0	0	hsa-miR-124-3p.2	-0.07	-0.26	0.81
MGAT4A	ENST00000264968.3	mannosyl (alpha-1,3-)-glycoprotein beta-1,4-N-acetylglucosaminyltransferase, isozyme A	223	1	0	0	1	0	0	0	0	0	hsa-miR-124-3p.2	-0.04	-0.25	0.81
KCNK9	ENST00000520439.1	potassium channel, subfamily K, member 9	5	1	0	1	0	0	0	0	0	0	hsa-miR-124-3p.2	0	-0.27	0.81
KLF4	ENST00000374672.4	Kruppel-like factor 4 (gut)	22	2	2	0	0	0	0	0	0	0	hsa-miR-124-3p.2	-0.97	-0.97	0.8	2007
RAB27A	ENST00000396307.2	RAB27A, member RAS oncogene family	181	2	1	1	0	2	0	1	1	0	hsa-miR-124-3p.2	-0.81	-0.81	0.8
CD276	ENST00000318443.5	CD276 molecule	186	2	0	2	0	1	0	0	1	1	hsa-miR-124-3p.2	-0.77	-0.8	0.8
SOS1	ENST00000426016.1	son of sevenless homolog 1 (Drosophila)	189	2	0	2	0	0	0	0	0	0	hsa-miR-124-3p.2	-0.06	-0.51	0.8
AGPAT9	ENST00000395226.2	1-acylglycerol-3-phosphate O-acyltransferase 9	89	1	0	0	1	1	0	0	1	0	hsa-miR-124-3p.2	-0.51	-0.51	0.8	2007
SEC61A2	ENST00000379020.4	Sec61 alpha 2 subunit (S. cerevisiae)	105	1	1	0	0	0	0	0	0	0	hsa-miR-124-3p.2	-0.49	-0.49	0.8	2007
PTBP2	ENST00000609116.1	polypyrimidine tract binding protein 2	70	1	1	0	0	1	1	0	0	1	hsa-miR-124-3p.2	-0.41	-0.45	0.8	2007
NPTN	ENST00000345330.4	neuroplastin	2918	1	0	1	0	0	0	0	0	0	hsa-miR-124-3p.2	-0.33	-0.33	0.8	2003, 2007
THSD7B	ENST00000409968.1	thrombospondin, type I, domain containing 7B	5	1	1	0	0	0	0	0	0	0	hsa-miR-124-3p.2	-0.32	-0.32	0.8	2007
KIAA2018	ENST00000316407.4	KIAA2018	23	1	0	1	0	0	0	0	0	2	hsa-miR-124-3p.2	-0.32	-0.32	0.8	2007
MAP2K4	ENST00000415385.3	mitogen-activated protein kinase kinase 4	80	1	0	1	0	0	0	0	0	0	hsa-miR-124-3p.2	-0.32	-0.32	0.8	2007
UBXN2A	ENST00000309033.4	UBX domain protein 2A	45	1	1	0	0	1	0	1	0	1	hsa-miR-124-3p.2	-0.31	-0.43	0.8
EXTL2	ENST00000370113.3	exostosin-like glycosyltransferase 2	204	1	1	0	0	0	0	0	0	0	hsa-miR-124-3p.2	-0.31	-0.31	0.8
CDK18	ENST00000360066.2	cyclin-dependent kinase 18	262	1	1	0	0	0	0	0	0	0	hsa-miR-124-3p.2	-0.3	-0.31	0.8	2007
IFRG15	ENST00000553856.1	Homo sapiens torsin A interacting protein 2 (TOR1AIP2), transcript variant 1, mRNA.	482	1	0	1	0	0	0	0	0	0	hsa-miR-124-3p.2	-0.29	-0.3	0.8
CNOT7	ENST00000361272.4	CCR4-NOT transcription complex, subunit 7	415	1	0	0	1	0	0	0	0	1	hsa-miR-124-3p.2	-0.28	-0.3	0.8	2007
SPOCK1	ENST00000394945.1	sparc/osteonectin, cwcv and kazal-like domains proteoglycan (testican) 1	935	1	0	0	1	0	0	0	0	1	hsa-miR-124-3p.2	-0.28	-0.28	0.8	2007
TMED1	ENST00000214869.2	transmembrane emp24 protein transport domain containing 1	55	1	0	1	0	0	0	0	0	0	hsa-miR-124-3p.2	-0.28	-0.29	0.8	2007
MBLAC2	ENST00000316610.6	metallo-beta-lactamase domain containing 2	498	1	0	0	1	0	0	0	0	0	hsa-miR-124-3p.2	-0.28	-0.35	0.8	2007
SORD	ENST00000267814.9	sorbitol dehydrogenase	5	1	1	0	0	0	0	0	0	0	hsa-miR-124-3p.2	-0.28	-0.28	0.8	2007
ISG20L2	ENST00000313146.6	interferon stimulated exonuclease gene 20kDa-like 2	89	1	0	1	0	0	0	0	0	0	hsa-miR-124-3p.2	-0.26	-0.26	0.8
PROX1	ENST00000366958.4	prospero homeobox 1	131	1	0	0	1	0	0	0	0	0	hsa-miR-124-3p.2	-0.26	-0.27	0.8
CPNE8	ENST00000331366.5	copine VIII	343	1	0	0	1	0	0	0	0	0	hsa-miR-506-3p	-0.25	-0.26	0.8	2007
ETF1	ENST00000499810.2	eukaryotic translation termination factor 1	31	1	0	1	0	0	0	0	0	0	hsa-miR-124-3p.2	-0.25	-0.25	0.8	2007
CCND2	ENST00000261254.3	cyclin D2	66	1	0	1	0	1	0	1	0	1	hsa-miR-124-3p.2	-0.23	-0.27	0.8	2007
MACF1	ENST00000567887.1	microtubule-actin crosslinking factor 1	668	1	0	1	0	0	0	0	0	0	hsa-miR-124-3p.2	-0.22	-0.22	0.8	2007
CTDSP2	ENST00000398073.2	CTD (carboxy-terminal domain, RNA polymerase II, polypeptide A) small phosphatase 2	991	1	1	0	0	0	0	0	0	0	hsa-miR-124-3p.2	-0.21	-0.24	0.8	2007
EYA2	ENST00000327619.5	eyes absent homolog 2 (Drosophila)	15	1	0	1	0	0	0	0	0	0	hsa-miR-124-3p.2	-0.21	-0.21	0.8	2007
CSNK1G2	ENST00000255641.8	casein kinase 1, gamma 2	5	1	0	0	1	0	0	0	0	0	hsa-miR-124-3p.2	-0.2	-0.2	0.8	2007
BZRAP1	ENST00000268893.6	benzodiazapine receptor (peripheral) associated protein 1	26	1	0	1	0	0	0	0	0	0	hsa-miR-124-3p.2	-0.19	-0.19	0.8	2007
ZFPM2	ENST00000407775.2	zinc finger protein, FOG family member 2	595	1	0	0	1	0	0	0	0	0	hsa-miR-124-3p.2	-0.18	-0.18	0.8	2007
SLC15A4	ENST00000266771.5	solute carrier family 15 (oligopeptide transporter), member 4	588	1	0	1	0	0	0	0	0	0	hsa-miR-124-3p.2	-0.17	-0.17	0.8
MYH10	ENST00000360416.3	myosin, heavy chain 10, non-muscle	134	1	0	1	0	0	0	0	0	0	hsa-miR-124-3p.2	-0.16	-0.17	0.8	2007
SLC25A25	ENST00000373069.5	solute carrier family 25 (mitochondrial carrier; phosphate carrier), member 25	3454	1	0	0	1	0	0	0	0	1	hsa-miR-124-3p.2	-0.15	-0.15	0.8	2007
SGCD	ENST00000435422.3	sarcoglycan, delta (35kDa dystrophin-associated glycoprotein)	39	1	1	0	0	0	0	0	0	0	hsa-miR-124-3p.2	-0.14	-0.18	0.8
ATRX	ENST00000373344.5	alpha thalassemia/mental retardation syndrome X-linked	77	1	0	0	1	0	0	0	0	0	hsa-miR-124-3p.2	-0.14	-0.21	0.8	2007
SCD	ENST00000370355.2	stearoyl-CoA desaturase (delta-9-desaturase)	9726	1	0	1	0	0	0	0	0	0	hsa-miR-124-3p.2	-0.13	-0.13	0.8	2007
PHC2	ENST00000431992.1	polyhomeotic homolog 2 (Drosophila)	11	1	0	0	1	0	0	0	0	0	hsa-miR-124-3p.2	-0.13	-0.13	0.8	2007
TTC9	ENST00000256367.2	tetratricopeptide repeat domain 9	39	1	1	0	0	0	0	0	0	0	hsa-miR-124-3p.2	-0.1	-0.23	0.8
PCYOX1	ENST00000264441.5	prenylcysteine oxidase 1	407	1	0	1	0	0	0	0	0	0	hsa-miR-124-3p.2	-0.1	-0.14	0.8	2007
VGLL4	ENST00000273038.3	vestigial like 4 (Drosophila)	37	1	0	0	1	0	0	0	0	0	hsa-miR-124-3p.2	-0.03	-0.26	0.8	2007
BMPR1B	ENST00000515059.1	bone morphogenetic protein receptor, type IB	44	1	0	1	0	1	0	1	0	0	hsa-miR-124-3p.2	-0.03	-0.3	0.8
AAK1	ENST00000409085.4	AP2 associated kinase 1	27	1	1	0	0	0	0	0	0	1	hsa-miR-124-3p.2	-0.03	-0.07	0.8	2007
LPP	ENST00000312675.4	LIM domain containing preferred translocation partner in lipoma	1894	2	1	1	0	1	0	1	0	1	hsa-miR-124-3p.2	-0.44	-0.44	0.79	2007
PHF6	ENST00000332070.3	PHD finger protein 6	630	2	0	2	0	0	0	0	0	0	hsa-miR-124-3p.2	-0.3	-0.3	0.79	2007
CRTC3	ENST00000420329.2	CREB regulated transcription coactivator 3	612	2	0	2	0	0	0	0	0	0	hsa-miR-124-3p.2	-0.17	-0.17	0.79
POLR3G	ENST00000504930.1	polymerase (RNA) III (DNA directed) polypeptide G (32kD)	67	1	0	1	0	1	1	0	0	1	hsa-miR-124-3p.2	-0.59	-0.59	0.79	2007
CDK4	ENST00000312990.6	cyclin-dependent kinase 4	290	1	1	0	0	0	0	0	0	0	hsa-miR-124-3p.2	-0.58	-0.66	0.79
CASC4	ENST00000299957.6	cancer susceptibility candidate 4	5	1	1	0	0	1	0	1	0	0	hsa-miR-124-3p.2	-0.54	-0.54	0.79	2007
ARFIP1	ENST00000451320.2	ADP-ribosylation factor interacting protein 1	275	1	0	0	1	0	0	0	0	1	hsa-miR-124-3p.2	-0.43	-0.44	0.79	2007
FKBP1B	ENST00000380991.4	FK506 binding protein 1B, 12.6 kDa	232	1	0	1	0	0	0	0	0	0	hsa-miR-124-3p.2	-0.35	-0.36	0.79
TMEM256-PLSCR3	ENST00000324822.11	TMEM256-PLSCR3 readthrough (NMD candidate)	976	1	0	1	0	0	0	0	0	0	hsa-miR-124-3p.2	-0.35	-0.35	0.79	2007
EFHD2	ENST00000375980.4	EF-hand domain family, member D2	1411	1	0	1	0	0	0	0	0	1	hsa-miR-124-3p.2	-0.31	-0.32	0.79
RBM20	ENST00000369519.3	RNA binding motif protein 20	7	1	1	0	0	0	0	0	0	0	hsa-miR-124-3p.2	-0.29	-0.29	0.79
CNGA3	ENST00000272602.2	cyclic nucleotide gated channel alpha 3	5	1	0	0	1	0	0	0	0	0	hsa-miR-124-3p.2	-0.28	-0.28	0.79
ABHD17C	ENST00000258884.4	abhydrolase domain containing 17C	406	1	0	0	1	0	0	0	0	0	hsa-miR-124-3p.2	-0.25	-0.3	0.79
AP1M2	ENST00000590923.1	adaptor-related protein complex 1, mu 2 subunit	26	1	0	1	0	0	0	0	0	0	hsa-miR-124-3p.2	-0.25	-0.25	0.79
STOM	ENST00000286713.2	stomatin	444	1	0	1	0	0	0	0	0	0	hsa-miR-124-3p.2	-0.25	-0.25	0.79
TRPS1	ENST00000395715.3	trichorhinophalangeal syndrome I	94	1	0	1	0	1	1	0	0	1	hsa-miR-124-3p.2	-0.25	-0.26	0.79	2007
NEUROD1	ENST00000295108.3	neuronal differentiation 1	5	1	0	1	0	0	0	0	0	0	hsa-miR-124-3p.2	-0.23	-0.23	0.79	2007
SH3BP5L	ENST00000366472.5	SH3-binding domain protein 5-like	379	1	0	1	0	0	0	0	0	0	hsa-miR-124-3p.2	-0.22	-0.22	0.79	2007
LIMA1	ENST00000552491.1	LIM domain and actin binding 1	780	1	0	0	1	0	0	0	0	0	hsa-miR-124-3p.2	-0.2	-0.2	0.79
PDZD2	ENST00000438447.1	PDZ domain containing 2	5	1	0	1	0	0	0	0	0	0	hsa-miR-124-3p.2	-0.19	-0.19	0.79	2007
PIEZO2	ENST00000302079.6	piezo-type mechanosensitive ion channel component 2	158	1	0	1	0	0	0	0	0	0	hsa-miR-124-3p.2	-0.19	-0.19	0.79	2007
TMEM181	ENST00000367090.3	transmembrane protein 181	924	1	0	1	0	0	0	0	0	1	hsa-miR-124-3p.2	-0.17	-0.17	0.79
KRAS	ENST00000256078.4	Kirsten rat sarcoma viral oncogene homolog	40	1	0	0	1	0	0	0	0	0	hsa-miR-124-3p.2	-0.09	-0.26	0.79	2007
EDNRB	ENST00000377211.4	endothelin receptor type B	5	1	0	1	0	0	0	0	0	0	hsa-miR-124-3p.2	-0.09	-0.09	0.79	2007
OSBPL11	ENST00000296220.5	oxysterol binding protein-like 11	101	1	0	1	0	0	0	0	0	0	hsa-miR-124-3p.2	-0.04	-0.1	0.79	2007
ALDH6A1	ENST00000553458.1	aldehyde dehydrogenase 6 family, member A1	196	1	1	0	0	0	0	0	0	0	hsa-miR-124-3p.2	-0.02	-0.24	0.79
DICER1	ENST00000541352.1	dicer 1, ribonuclease type III	25	1	1	0	0	0	0	0	0	0	hsa-miR-124-3p.2	-0.01	-0.1	0.79
CCDC6	ENST00000263102.6	coiled-coil domain containing 6	193	1	1	0	0	1	0	0	1	0	hsa-miR-124-3p.2	-0.01	-0.62	0.79	2007
SLBP	ENST00000429429.2	stem-loop binding protein	1181	1	0	1	0	0	0	0	0	0	hsa-miR-124-3p.2	-0.41	-0.41	0.78	2007
VDAC2	ENST00000332211.6	voltage-dependent anion channel 2	827	1	0	0	1	0	0	0	0	0	hsa-miR-506-3p	-0.4	-0.4	0.78	2007
RAD17	ENST00000361732.2	RAD17 homolog (S. pombe)	5	1	0	1	0	0	0	0	0	0	hsa-miR-124-3p.2	-0.34	-0.34	0.78
ZFP3	ENST00000318833.3	ZFP3 zinc finger protein	29	1	0	0	1	1	0	1	0	1	hsa-miR-124-3p.2	-0.32	-0.32	0.78
SCN7A	ENST00000409855.1	sodium channel, voltage-gated, type VII, alpha subunit	5	1	0	0	1	0	0	0	0	0	hsa-miR-124-3p.2	-0.27	-0.27	0.78
MTF2	ENST00000370298.4	metal response element binding transcription factor 2	653	1	0	0	1	0	0	0	0	0	hsa-miR-124-3p.2	-0.25	-0.25	0.78	2007
ERC2	ENST00000288221.6	ELKS/RAB6-interacting/CAST family member 2	11	1	0	0	1	0	0	0	0	2	hsa-miR-124-3p.2	-0.24	-0.24	0.78	2007
MTF1	ENST00000373036.4	metal-regulatory transcription factor 1	98	1	0	1	0	1	0	0	1	0	hsa-miR-124-3p.2	-0.23	-0.23	0.78	2007
ENOX1	ENST00000261488.6	ecto-NOX disulfide-thiol exchanger 1	41	1	0	1	0	0	0	0	0	0	hsa-miR-124-3p.2	-0.2	-0.33	0.78
FAM20B	ENST00000263733.4	family with sequence similarity 20, member B	113	1	0	0	1	0	0	0	0	0	hsa-miR-506-3p	-0.19	-0.24	0.78
TMED7	ENST00000456936.3	transmembrane emp24 protein transport domain containing 7	1571	1	0	0	1	2	1	1	0	1	hsa-miR-124-3p.2	-0.19	-0.89	0.78
POTEI	ENST00000451531.2	POTE ankyrin domain family, member I	5	1	0	0	1	0	0	0	0	1	hsa-miR-124-3p.2	-0.17	-0.17	0.78
C2orf71	ENST00000331664.5	chromosome 2 open reading frame 71	5	1	0	0	1	0	0	0	0	1	hsa-miR-124-3p.2	-0.17	-0.17	0.78	2007
GPRIN3	ENST00000609438.1	GPRIN family member 3	213	1	0	1	0	2	0	1	1	1	hsa-miR-124-3p.2	-0.16	-0.22	0.78
STK4	ENST00000372801.1	serine/threonine kinase 4	276	1	1	0	0	0	0	0	0	0	hsa-miR-124-3p.2	-0.07	-0.08	0.78
FAM199X	ENST00000493442.1	family with sequence similarity 199, X-linked	856	1	1	0	0	0	0	0	0	1	hsa-miR-124-3p.2	-0.07	-0.09	0.78
ETNK1	ENST00000266517.4	ethanolamine kinase 1	1047	1	0	1	0	0	0	0	0	0	hsa-miR-124-3p.2	-0.04	-0.19	0.78	2007
PID1	ENST00000392054.3	phosphotyrosine interaction domain containing 1	896	2	0	1	1	0	0	0	0	0	hsa-miR-124-3p.2	-0.39	-0.46	0.77	2007
PPM1L	ENST00000498165.1	protein phosphatase, Mg2+/Mn2+ dependent, 1L	59	2	0	2	0	0	0	0	0	0	hsa-miR-124-3p.2	-0.23	-0.3	0.77
PI4K2B	ENST00000264864.6	phosphatidylinositol 4-kinase type 2 beta	931	1	1	0	0	1	1	0	0	0	hsa-miR-124-3p.2	-0.75	-0.79	0.77
AMMECR1	ENST00000262844.5	Alport syndrome, mental retardation, midface hypoplasia and elliptocytosis chromosomal region gene 1	5	1	1	0	0	0	0	0	0	0	hsa-miR-124-3p.2	-0.31	-0.31	0.77
GCN1L1	ENST00000300648.6	GCN1 general control of amino-acid synthesis 1-like 1 (yeast)	1283	1	0	0	1	0	0	0	0	0	hsa-miR-124-3p.2	-0.28	-0.3	0.77	2007
CEP350	ENST00000367607.3	centrosomal protein 350kDa	705	1	1	0	0	0	0	0	0	1	hsa-miR-124-3p.2	-0.27	-0.32	0.77	2007
SAMD12	ENST00000409003.4	sterile alpha motif domain containing 12	57	1	1	0	0	0	0	0	0	1	hsa-miR-124-3p.2	-0.27	-0.27	0.77
CSTF3	ENST00000323959.4	cleavage stimulation factor, 3' pre-RNA, subunit 3, 77kDa	291	1	0	1	0	0	0	0	0	0	hsa-miR-124-3p.2	-0.27	-0.27	0.77	2007
KIAA1522	ENST00000401073.2	KIAA1522	13	1	0	0	1	0	0	0	0	1	hsa-miR-124-3p.2	-0.26	-0.26	0.77	2007
C3orf38	ENST00000486971.1	chromosome 3 open reading frame 38	683	1	0	1	0	0	0	0	0	0	hsa-miR-124-3p.2	-0.26	-0.26	0.77
TMEM194A	ENST00000379391.3	transmembrane protein 194A	43	1	0	1	0	1	0	0	1	0	hsa-miR-124-3p.2	-0.24	-0.31	0.77
ZNF287	ENST00000395824.1	zinc finger protein 287	14	1	0	0	1	0	0	0	0	1	hsa-miR-124-3p.2	-0.21	-0.35	0.77
TRIM2	ENST00000338700.5	tripartite motif containing 2	22	1	0	0	1	0	0	0	0	0	hsa-miR-124-3p.2	-0.19	-0.19	0.77	2007
LIN28B	ENST00000345080.4	lin-28 homolog B (C. elegans)	118	1	0	1	0	0	0	0	0	1	hsa-miR-124-3p.2	-0.19	-0.19	0.77	2007
PPP2R5E	ENST00000337537.3	protein phosphatase 2, regulatory subunit B', epsilon isoform	23	1	0	1	0	0	0	0	0	1	hsa-miR-124-3p.2	-0.15	-0.15	0.77	2007
ADAM23	ENST00000264377.3	ADAM metallopeptidase domain 23	113	1	0	0	1	0	0	0	0	1	hsa-miR-124-3p.2	-0.11	-0.24	0.77
UBR3	ENST00000272793.5	ubiquitin protein ligase E3 component n-recognin 3 (putative)	200	1	0	0	1	0	0	0	0	0	hsa-miR-506-3p	-0.09	-0.17	0.77	2007
BRWD1	ENST00000342449.3	bromodomain and WD repeat domain containing 1	96	1	0	1	0	1	0	1	0	1	hsa-miR-124-3p.2	-0.09	-0.16	0.77	2007
THOP1	ENST00000307741.6	thimet oligopeptidase 1	15	1	0	1	0	0	0	0	0	0	hsa-miR-124-3p.2	-0.07	-0.07	0.77
FSTL4	ENST00000265342.7	follistatin-like 4	60	1	0	1	0	0	0	0	0	0	hsa-miR-124-3p.2	-0.03	-0.04	0.77
PTBP1	ENST00000350092.4	polypyrimidine tract binding protein 1	7007	2	1	1	0	1	0	1	0	0	hsa-miR-124-3p.2	-0.71	-0.72	0.76	2007
FAM73A	ENST00000370791.3	family with sequence similarity 73, member A	837	2	2	0	0	0	0	0	0	0	hsa-miR-124-3p.2	-0.58	-0.59	0.76
EPHX4	ENST00000370383.4	epoxide hydrolase 4	55	1	1	0	0	0	0	0	0	0	hsa-miR-124-3p.2	-0.5	-0.61	0.76	2007
ERF	ENST00000222329.4	Ets2 repressor factor	1007	1	1	0	0	1	0	0	1	1	hsa-miR-124-3p.2	-0.41	-0.41	0.76	2007
RAP2A	ENST00000245304.4	RAP2A, member of RAS oncogene family	721	1	1	0	0	0	0	0	0	1	hsa-miR-124-3p.2	-0.4	-0.48	0.76	2007
DCAF12L1	ENST00000371126.1	DDB1 and CUL4 associated factor 12-like 1	5	1	0	1	0	0	0	0	0	0	hsa-miR-124-3p.2	-0.3	-0.3	0.76	2007
SERINC2	ENST00000373709.3	serine incorporator 2	624	1	0	1	0	0	0	0	0	0	hsa-miR-124-3p.2	-0.3	-0.3	0.76	2007
DEPTOR	ENST00000286234.5	DEP domain containing MTOR-interacting protein	18	1	0	1	0	0	0	0	0	0	hsa-miR-124-3p.2	-0.29	-0.29	0.76
STEAP2	ENST00000287908.3	STEAP family member 2, metalloreductase	266	1	0	1	0	0	0	0	0	0	hsa-miR-124-3p.2	-0.27	-0.33	0.76
TMED8	ENST00000216468.7	transmembrane emp24 protein transport domain containing 8	53	1	0	1	0	1	0	0	1	0	hsa-miR-124-3p.2	-0.27	-0.31	0.76
ZNF362	ENST00000539719.1	zinc finger protein 362	27	1	0	0	1	0	0	0	0	0	hsa-miR-124-3p.2	-0.27	-0.28	0.76	2007
SLC19A2	ENST00000236137.5	solute carrier family 19 (thiamine transporter), member 2	229	1	0	1	0	0	0	0	0	0	hsa-miR-124-3p.2	-0.25	-0.25	0.76
NAMPT	ENST00000222553.3	nicotinamide phosphoribosyltransferase	375	1	0	0	1	0	0	0	0	0	hsa-miR-124-3p.2	-0.25	-0.25	0.76	2007
JPH1	ENST00000342232.4	junctophilin 1	53	1	0	1	0	0	0	0	0	0	hsa-miR-124-3p.2	-0.24	-0.24	0.76	2007
AKT3	ENST00000366539.1	v-akt murine thymoma viral oncogene homolog 3	168	1	0	1	0	0	0	0	0	0	hsa-miR-124-3p.2	-0.24	-0.24	0.76	2007
NT5M	ENST00000389022.4	5',3'-nucleotidase, mitochondrial	534	1	0	0	1	0	0	0	0	0	hsa-miR-124-3p.2	-0.17	-0.17	0.76	2007
TPP2	ENST00000376052.3	tripeptidyl peptidase II	240	1	0	0	1	0	0	0	0	0	hsa-miR-124-3p.2	-0.13	-0.24	0.76	2007
NBEAL2	ENST00000450053.3	neurobeachin-like 2	70	1	0	0	1	0	0	0	0	0	hsa-miR-124-3p.2	-0.12	-0.12	0.76
KLF16	ENST00000250916.4	Kruppel-like factor 16	5	1	0	1	0	0	0	0	0	0	hsa-miR-124-3p.2	-0.12	-0.12	0.76
MPP5	ENST00000261681.4	membrane protein, palmitoylated 5 (MAGUK p55 subfamily member 5)	354	1	0	0	1	0	0	0	0	0	hsa-miR-124-3p.2	-0.09	-0.23	0.76
PURB	ENST00000395699.2	purine-rich element binding protein B	497	1	0	0	1	0	0	0	0	0	hsa-miR-124-3p.2	-0.08	-0.19	0.76	2007
EMD	ENST00000369842.4	emerin	1771	1	0	1	0	0	0	0	0	0	hsa-miR-124-3p.2	-0.08	-0.08	0.76	2007
DDI2	ENST00000480945.1	DNA-damage inducible 1 homolog 2 (S. cerevisiae)	357	1	0	1	0	0	0	0	0	0	hsa-miR-124-3p.2	0	-0.14	0.76
GALNT1	ENST00000269195.5	UDP-N-acetyl-alpha-D-galactosamine:polypeptide N-acetylgalactosaminyltransferase 1 (GalNAc-T1)	2466	1	0	1	0	0	0	0	0	0	hsa-miR-124-3p.2	0	-0.2	0.76
AIF1L	ENST00000372300.1	allograft inflammatory factor 1-like	487	1	1	0	0	2	0	1	1	0	hsa-miR-124-3p.2	-0.56	-0.68	0.75
COPZ1	ENST00000551779.1	coatomer protein complex, subunit zeta 1	2623	1	1	0	0	0	0	0	0	2	hsa-miR-124-3p.2	-0.42	-0.47	0.75
LRRC7	ENST00000310961.5	leucine rich repeat containing 7	18	1	0	1	0	0	0	0	0	0	hsa-miR-124-3p.2	-0.28	-0.28	0.75
ZXDA	ENST00000358697.4	zinc finger, X-linked, duplicated A	25	1	0	0	1	0	0	0	0	0	hsa-miR-124-3p.2	-0.27	-0.27	0.75	2007
TACC2	ENST00000513429.1	transforming, acidic coiled-coil containing protein 2	225	1	1	0	0	0	0	0	0	0	hsa-miR-124-3p.2	-0.27	-0.35	0.75	2007
ENTPD5	ENST00000334696.6	ectonucleoside triphosphate diphosphohydrolase 5	105	1	1	0	0	1	0	0	1	1	hsa-miR-124-3p.2	-0.25	-0.33	0.75
AIDA	ENST00000340020.6	axin interactor, dorsalization associated	48	1	0	1	0	0	0	0	0	0	hsa-miR-124-3p.2	-0.24	-0.24	0.75
CNTNAP5	ENST00000431078.1	contactin associated protein-like 5	5	1	1	0	0	1	1	0	0	1	hsa-miR-124-3p.2	-0.22	-0.44	0.75
ETS1	ENST00000345075.4	v-ets avian erythroblastosis virus E26 oncogene homolog 1	1423	1	1	0	0	1	1	0	0	0	hsa-miR-124-3p.2	-0.22	-0.23	0.75	2007
EZH2	ENST00000478654.1	enhancer of zeste homolog 2 (Drosophila)	577	1	0	1	0	0	0	0	0	0	hsa-miR-124-3p.2	-0.22	-0.22	0.75
CLIC5	ENST00000339561.6	chloride intracellular channel 5	21	1	0	0	1	0	0	0	0	0	hsa-miR-124-3p.2	-0.2	-0.27	0.75
STOX2	ENST00000308497.4	storkhead box 2	379	1	0	1	0	0	0	0	0	0	hsa-miR-124-3p.2	-0.2	-0.2	0.75
WAPAL	ENST00000298767.5	wings apart-like homolog (Drosophila)	185	1	0	0	1	0	0	0	0	0	hsa-miR-124-3p.2	-0.15	-0.18	0.75	2007
TCF20	ENST00000359486.3	transcription factor 20 (AR1)	33	1	0	0	1	0	0	0	0	0	hsa-miR-124-3p.2	-0.09	-0.18	0.75
KIAA1644	ENST00000381176.4	KIAA1644	10	1	0	0	1	0	0	0	0	0	hsa-miR-124-3p.2	-0.08	-0.17	0.75
SNX13	ENST00000428135.3	sorting nexin 13	112	1	0	0	1	1	0	1	0	0	hsa-miR-124-3p.2	-0.06	-0.34	0.75
CBFB	ENST00000290858.6	core-binding factor, beta subunit	3904	1	1	0	0	1	0	1	0	0	hsa-miR-124-3p.2	-0.46	-0.55	0.74	2007
EGR2	ENST00000242480.3	early growth response 2	5	1	0	1	0	0	0	0	0	0	hsa-miR-124-3p.2	-0.29	-0.29	0.74
DCHS1	ENST00000299441.3	dachsous cadherin-related 1	54	1	0	0	1	0	0	0	0	0	hsa-miR-124-3p.2	-0.29	-0.29	0.74	2007
BTBD10	ENST00000278174.5	BTB (POZ) domain containing 10	5	1	0	1	0	0	0	0	0	0	hsa-miR-124-3p.2	-0.26	-0.26	0.74	2007
OTUD3	ENST00000375120.3	OTU domain containing 3	438	1	0	1	0	1	0	1	0	0	hsa-miR-124-3p.2	-0.26	-0.27	0.74
FAM219B	ENST00000357635.5	family with sequence similarity 219, member B	270	1	1	0	0	0	0	0	0	2	hsa-miR-124-3p.2	-0.24	-0.44	0.74
USP2	ENST00000455332.2	ubiquitin specific peptidase 2	19	1	0	1	0	0	0	0	0	0	hsa-miR-124-3p.2	-0.23	-0.23	0.74
ANKRD52	ENST00000267116.7	ankyrin repeat domain 52	2913	1	0	0	1	0	0	0	0	1	hsa-miR-124-3p.2	-0.21	-0.21	0.74
AMER2	ENST00000357816.2	APC membrane recruitment protein 2	7	1	0	0	1	0	0	0	0	1	hsa-miR-124-3p.2	-0.19	-0.26	0.74
VPS13A	ENST00000360280.3	vacuolar protein sorting 13 homolog A (S. cerevisiae)	110	1	0	0	1	0	0	0	0	1	hsa-miR-124-3p.2	-0.16	-0.19	0.74	2007
INTU	ENST00000335251.6	inturned planar cell polarity protein	105	1	0	0	1	1	0	1	0	1	hsa-miR-124-3p.2	-0.09	-0.13	0.74
GIGYF1	ENST00000275732.5	GRB10 interacting GYF protein 1	5	1	0	0	1	0	0	0	0	0	hsa-miR-124-3p.2	-0.09	-0.09	0.74	2007
FARP1	ENST00000595437.1	FERM, RhoGEF (ARHGEF) and pleckstrin domain protein 1 (chondrocyte-derived)	530	1	0	1	0	1	0	0	1	0	hsa-miR-124-3p.2	-0.05	-0.43	0.74	2007
SUB1	ENST00000265073.4	SUB1 homolog (S. cerevisiae)	242	1	0	1	0	0	0	0	0	0	hsa-miR-124-3p.2	-0.03	-0.14	0.74
CSTF2	ENST00000415585.2	cleavage stimulation factor, 3' pre-RNA, subunit 2, 64kDa	385	1	1	0	0	0	0	0	0	1	hsa-miR-124-3p.2	-0.01	-0.42	0.74
SNCAIP	ENST00000261368.8	synuclein, alpha interacting protein	236	1	1	0	0	0	0	0	0	0	hsa-miR-124-3p.2	-0.5	-0.5	0.73	2007
TIA1	ENST00000433529.2	TIA1 cytotoxic granule-associated RNA binding protein	1370	1	0	1	0	1	0	0	1	0	hsa-miR-124-3p.2	-0.43	-0.62	0.73
MORC4	ENST00000535534.1	MORC family CW-type zinc finger 4	112	1	0	1	0	0	0	0	0	1	hsa-miR-124-3p.2	-0.42	-0.42	0.73	2007
TMEM248	ENST00000341567.4	transmembrane protein 248	3207	1	1	0	0	0	0	0	0	0	hsa-miR-124-3p.2	-0.37	-0.43	0.73	2007
ALCAM	ENST00000306107.5	activated leukocyte cell adhesion molecule	371	1	1	0	0	0	0	0	0	0	hsa-miR-124-3p.2	-0.35	-0.35	0.73	2007
CMTM6	ENST00000205636.3	CKLF-like MARVEL transmembrane domain containing 6	169	1	0	0	1	0	0	0	0	0	hsa-miR-124-3p.2	-0.32	-0.34	0.73
LONRF1	ENST00000398246.3	LON peptidase N-terminal domain and ring finger 1	36	1	0	1	0	0	0	0	0	0	hsa-miR-124-3p.2	-0.32	-0.32	0.73	2007
DUSP6	ENST00000279488.7	dual specificity phosphatase 6	1056	1	0	1	0	0	0	0	0	0	hsa-miR-124-3p.2	-0.3	-0.3	0.73	2007
KCNQ5	ENST00000370398.1	potassium voltage-gated channel, KQT-like subfamily, member 5	50	1	0	0	1	1	0	0	1	0	hsa-miR-124-3p.2	-0.27	-0.27	0.73
ARHGEF3	ENST00000296315.3	Rho guanine nucleotide exchange factor (GEF) 3	359	1	0	0	1	0	0	0	0	0	hsa-miR-124-3p.2	-0.27	-0.27	0.73	2007
PLOD2	ENST00000461497.1	procollagen-lysine, 2-oxoglutarate 5-dioxygenase 2	141	1	0	0	1	0	0	0	0	0	hsa-miR-124-3p.2	-0.27	-0.27	0.73	2007
ERN1	ENST00000433197.3	endoplasmic reticulum to nucleus signaling 1	182	1	0	0	1	0	0	0	0	3	hsa-miR-124-3p.2	-0.27	-0.27	0.73
CAPZA1	ENST00000263168.3	capping protein (actin filament) muscle Z-line, alpha 1	1159	1	0	0	1	1	1	0	0	0	hsa-miR-124-3p.2	-0.25	-0.41	0.73
DZIP1	ENST00000347108.3	DAZ interacting zinc finger protein 1	360	1	0	1	0	0	0	0	0	0	hsa-miR-124-3p.2	-0.22	-0.22	0.73
BTAF1	ENST00000265990.6	BTAF1 RNA polymerase II, B-TFIID transcription factor-associated, 170kDa	917	1	0	0	1	0	0	0	0	1	hsa-miR-124-3p.2	-0.21	-0.26	0.73	2007
FAM19A2	ENST00000416284.3	family with sequence similarity 19 (chemokine (C-C motif)-like), member A2	26	1	0	0	1	0	0	0	0	0	hsa-miR-124-3p.2	-0.15	-0.25	0.73	2007
MECP2	ENST00000303391.6	methyl CpG binding protein 2 (Rett syndrome)	1474	1	0	1	0	1	0	0	1	0	hsa-miR-124-3p.2	-0.05	-0.28	0.73	2007
NXT2	ENST00000372106.1	nuclear transport factor 2-like export factor 2	390	1	0	1	0	0	0	0	0	0	hsa-miR-124-3p.2	-0.41	-0.41	0.72	2007
ANAPC7	ENST00000455511.3	anaphase promoting complex subunit 7	819	1	1	0	0	1	1	0	0	0	hsa-miR-124-3p.2	-0.4	-0.63	0.72
SPRY2	ENST00000377102.1	sprouty homolog 2 (Drosophila)	139	1	0	1	0	0	0	0	0	0	hsa-miR-124-3p.2	-0.37	-0.37	0.72	2007
GAS2	ENST00000454584.2	growth arrest-specific 2	13	1	1	0	0	0	0	0	0	0	hsa-miR-124-3p.2	-0.33	-0.38	0.72	2007
MCCC2	ENST00000340941.6	methylcrotonoyl-CoA carboxylase 2 (beta)	1590	1	0	0	1	0	0	0	0	1	hsa-miR-124-3p.2	-0.31	-0.32	0.72
LMNB1	ENST00000261366.5	lamin B1	369	1	0	0	1	0	0	0	0	0	hsa-miR-124-3p.2	-0.3	-0.3	0.72	2007
RTCB	ENST00000451746.2	RNA 2',3'-cyclic phosphate and 5'-OH ligase	9513	1	0	1	0	0	0	0	0	0	hsa-miR-124-3p.2	-0.29	-0.29	0.72
CACNA2D1	ENST00000356860.3	calcium channel, voltage-dependent, alpha 2/delta subunit 1	418	1	0	1	0	0	0	0	0	0	hsa-miR-124-3p.2	-0.27	-0.27	0.72
DUSP15	ENST00000486996.1	dual specificity phosphatase 15	10	1	0	1	0	0	0	0	0	0	hsa-miR-124-3p.2	-0.22	-0.22	0.72	2007
CERS2	ENST00000368954.5	ceramide synthase 2	4620	1	0	1	0	0	0	0	0	0	hsa-miR-124-3p.2	-0.21	-0.21	0.72	2007
ARF6	ENST00000298316.5	ADP-ribosylation factor 6	31	1	0	0	1	0	0	0	0	0	hsa-miR-124-3p.2	-0.19	-0.23	0.72
PJA2	ENST00000361189.2	praja ring finger 2, E3 ubiquitin protein ligase	220	1	0	0	1	0	0	0	0	1	hsa-miR-124-3p.2	-0.18	-0.2	0.72	2007
GJC1	ENST00000426548.1	gap junction protein, gamma 1, 45kDa	195	1	1	0	0	0	0	0	0	1	hsa-miR-124-3p.2	-0.04	-0.26	0.72
ARIH1	ENST00000379887.4	ariadne RBR E3 ubiquitin protein ligase 1	671	1	0	1	0	0	0	0	0	0	hsa-miR-124-3p.2	-0.01	-0.2	0.72
ACOX1	ENST00000293217.5	acyl-CoA oxidase 1, palmitoyl	287	2	1	0	1	0	0	0	0	0	hsa-miR-124-3p.2	-0.11	-0.38	0.71
MAPRE1	ENST00000375571.5	microtubule-associated protein, RP/EB family, member 1	39	1	1	0	0	0	0	0	0	0	hsa-miR-124-3p.2	-0.54	-0.54	0.71	2007
EFCAB14	ENST00000371933.3	EF-hand calcium binding domain 14	264	1	1	0	0	0	0	0	0	0	hsa-miR-124-3p.2	-0.45	-0.53	0.71	2007
NKAIN2	ENST00000368417.1	Na+/K+ transporting ATPase interacting 2	34	1	1	0	0	0	0	0	0	0	hsa-miR-124-3p.2	-0.34	-0.34	0.71	2007
DCP1A	ENST00000607628.1	decapping mRNA 1A	87	1	0	1	0	1	0	0	1	1	hsa-miR-124-3p.2	-0.32	-0.34	0.71
ABHD2	ENST00000352732.5	abhydrolase domain containing 2	210	1	0	0	1	1	0	0	1	1	hsa-miR-124-3p.2	-0.3	-0.33	0.71
SFMBT2	ENST00000361972.4	Scm-like with four mbt domains 2	107	1	0	0	1	0	0	0	0	0	hsa-miR-124-3p.2	-0.27	-0.27	0.71
UGT8	ENST00000310836.6	UDP glycosyltransferase 8	682	1	0	0	1	0	0	0	0	0	hsa-miR-124-3p.2	-0.24	-0.25	0.71	2007
SLC44A5	ENST00000370859.3	solute carrier family 44, member 5	395	1	0	1	0	0	0	0	0	0	hsa-miR-124-3p.2	-0.19	-0.19	0.71
ACTB	ENST00000331789.5	actin, beta	176	1	0	0	1	0	0	0	0	0	hsa-miR-124-3p.2	-0.19	-0.3	0.71
DYRK1A	ENST00000339659.4	dual-specificity tyrosine-(Y)-phosphorylation regulated kinase 1A	448	1	1	0	0	0	0	0	0	1	hsa-miR-124-3p.2	-0.17	-0.18	0.71
SLMAP	ENST00000295951.3	sarcolemma associated protein	208	1	0	0	1	0	0	0	0	0	hsa-miR-124-3p.2	-0.17	-0.2	0.71	2007
GRID2	ENST00000282020.4	glutamate receptor, ionotropic, delta 2	5	1	0	0	1	0	0	0	0	0	hsa-miR-124-3p.2	-0.16	-0.16	0.71
ZBTB7A	ENST00000322357.4	zinc finger and BTB domain containing 7A	37	1	1	0	0	0	0	0	0	1	hsa-miR-124-3p.2	-0.16	-0.16	0.71
AFF4	ENST00000265343.5	AF4/FMR2 family, member 4	2755	1	1	0	0	0	0	0	0	0	hsa-miR-124-3p.2	-0.09	-0.1	0.71	2007
ITGA11	ENST00000423218.2	integrin, alpha 11	390	1	0	1	0	1	0	0	1	1	hsa-miR-124-3p.2	-0.09	-0.29	0.71	2007
SRGAP3	ENST00000383836.3	SLIT-ROBO Rho GTPase activating protein 3	38	1	0	1	0	0	0	0	0	0	hsa-miR-124-3p.2	-0.04	-0.2	0.71	2007
HDAC5	ENST00000225983.6	histone deacetylase 5	266	1	1	0	0	0	0	0	0	0	hsa-miR-124-3p.2	-0.04	-0.21	0.71	2007
JAKMIP1	ENST00000282924.5	janus kinase and microtubule interacting protein 1	5	1	1	0	0	0	0	0	0	0	hsa-miR-124-3p.2	-0.59	-0.59	0.7	2007
NEUROG3	ENST00000242462.4	neurogenin 3	5	1	1	0	0	0	0	0	0	0	hsa-miR-124-3p.2	-0.48	-0.48	0.7
TOR3A	ENST00000367627.3	torsin family 3, member A	217	1	1	0	0	0	0	0	0	1	hsa-miR-124-3p.2	-0.45	-0.45	0.7	2007
IPCEF1	ENST00000265198.4	interaction protein for cytohesin exchange factors 1	16	1	0	1	0	1	0	0	1	0	hsa-miR-124-3p.2	-0.35	-0.35	0.7
TSN	ENST00000536142.1	translin	886	1	1	0	0	0	0	0	0	0	hsa-miR-124-3p.2	-0.27	-0.47	0.7
GAREML	ENST00000401533.2	GRB2 associated, regulator of MAPK1-like	496	1	0	1	0	0	0	0	0	0	hsa-miR-124-3p.2	-0.22	-0.23	0.7
MAP3K3	ENST00000361357.3	mitogen-activated protein kinase kinase kinase 3	144	1	0	1	0	0	0	0	0	0	hsa-miR-124-3p.2	-0.18	-0.18	0.7	2007
MYO1C	ENST00000359786.5	myosin IC	1073	1	1	0	0	0	0	0	0	0	hsa-miR-124-3p.2	-0.18	-0.19	0.7	2007
SAMD4B	ENST00000314471.6	sterile alpha motif domain containing 4B	46	1	1	0	0	0	0	0	0	0	hsa-miR-124-3p.2	-0.14	-0.22	0.7	2007
LIPE	ENST00000244289.4	lipase, hormone-sensitive	7	1	0	1	0	0	0	0	0	0	hsa-miR-124-3p.2	-0.12	-0.12	0.7
EPHA7	ENST00000369303.4	EPH receptor A7	213	1	1	0	0	0	0	0	0	0	hsa-miR-124-3p.2	-0.09	-0.24	0.7
NUFIP2	ENST00000225388.4	nuclear fragile X mental retardation protein interacting protein 2	440	1	0	0	1	1	0	0	1	2	hsa-miR-124-3p.2	-0.04	-0.45	0.7
P2RX7	ENST00000328963.5	purinergic receptor P2X, ligand-gated ion channel, 7	5	1	0	1	0	0	0	0	0	0	hsa-miR-124-3p.2	0	-0.14	0.7
KLHL24	ENST00000454652.2	kelch-like family member 24	143	2	1	1	0	0	0	0	0	1	hsa-miR-124-3p.2	-0.15	-0.42	0.69	2007
PLIN3	ENST00000221957.4	perilipin 3	1241	1	1	0	0	0	0	0	0	0	hsa-miR-124-3p.2	-0.56	-0.57	0.69	2007
B4GALT1	ENST00000379731.4	UDP-Gal:betaGlcNAc beta 1,4- galactosyltransferase, polypeptide 1	2265	1	1	0	0	0	0	0	0	0	hsa-miR-124-3p.2	-0.38	-0.41	0.69	2007
MAPK10	ENST00000395169.3	mitogen-activated protein kinase 10	5	1	1	0	0	0	0	0	0	1	hsa-miR-124-3p.2	-0.35	-0.39	0.69
MAPK7	ENST00000299612.7	mitogen-activated protein kinase 7	617	1	0	0	1	0	0	0	0	0	hsa-miR-124-3p.2	-0.34	-0.34	0.69	2007
TBC1D5	ENST00000253692.7	TBC1 domain family, member 5	400	1	0	1	0	2	0	1	1	0	hsa-miR-124-3p.2	-0.34	-0.37	0.69
TUBG1	ENST00000251413.3	tubulin, gamma 1	511	1	0	1	0	0	0	0	0	0	hsa-miR-124-3p.2	-0.32	-0.32	0.69	2007
C1QL3	ENST00000298943.3	complement component 1, q subcomponent-like 3	77	1	0	0	1	0	0	0	0	0	hsa-miR-124-3p.2	-0.31	-0.31	0.69	2007
ATP6V1G1	ENST00000374050.3	ATPase, H+ transporting, lysosomal 13kDa, V1 subunit G1	8219	1	0	0	1	0	0	0	0	0	hsa-miR-124-3p.2	-0.29	-0.29	0.69
MATN2	ENST00000254898.5	matrilin 2	371	1	0	1	0	0	0	0	0	0	hsa-miR-124-3p.2	-0.27	-0.27	0.69
CAPN6	ENST00000324068.1	calpain 6	5	1	0	1	0	0	0	0	0	0	hsa-miR-124-3p.2	-0.25	-0.25	0.69	2007
TSHZ2	ENST00000371497.5	teashirt zinc finger homeobox 2	351	1	0	1	0	0	0	0	0	0	hsa-miR-124-3p.2	-0.18	-0.18	0.69	2007
SLC6A5	ENST00000525748.1	solute carrier family 6 (neurotransmitter transporter), member 5	5	1	0	1	0	0	0	0	0	0	hsa-miR-124-3p.2	-0.14	-0.14	0.69
ABHD3	ENST00000289119.2	abhydrolase domain containing 3	228	1	0	1	0	0	0	0	0	0	hsa-miR-124-3p.2	-0.34	-0.34	0.68	2007
MYB	ENST00000367814.4	v-myb avian myeloblastosis viral oncogene homolog	39	1	1	0	0	0	0	0	0	0	hsa-miR-124-3p.2	-0.3	-0.3	0.68
OLFM3	ENST00000370103.4	olfactomedin 3	8	1	0	1	0	0	0	0	0	0	hsa-miR-124-3p.2	-0.25	-0.25	0.68
THEM6	ENST00000336138.3	thioesterase superfamily member 6	1500	1	0	1	0	0	0	0	0	0	hsa-miR-124-3p.2	-0.23	-0.23	0.68
PRKAG2	ENST00000287878.4	protein kinase, AMP-activated, gamma 2 non-catalytic subunit	273	1	0	1	0	0	0	0	0	0	hsa-miR-124-3p.2	-0.22	-0.25	0.68	2007
EYA1	ENST00000388742.4	eyes absent homolog 1 (Drosophila)	222	1	0	1	0	0	0	0	0	1	hsa-miR-124-3p.2	-0.18	-0.18	0.68	2007
KIAA1147	ENST00000536163.1	KIAA1147	73	1	0	0	1	1	0	1	0	2	hsa-miR-124-3p.2	-0.17	-0.24	0.68	2007
OSBP2	ENST00000382310.3	oxysterol binding protein 2	485	1	0	1	0	0	0	0	0	0	hsa-miR-124-3p.2	-0.17	-0.17	0.68	2007
GPM6B	ENST00000454189.2	glycoprotein M6B	135	1	1	0	0	0	0	0	0	0	hsa-miR-124-3p.2	-0.16	-0.41	0.68	2007
LRP10	ENST00000359591.4	low density lipoprotein receptor-related protein 10	939	1	0	0	1	0	0	0	0	0	hsa-miR-124-3p.2	-0.14	-0.17	0.68
HS1BP3	ENST00000304031.3	HCLS1 binding protein 3	191	1	0	1	0	0	0	0	0	0	hsa-miR-124-3p.2	-0.08	-0.08	0.68
RAB14	ENST00000373840.4	RAB14, member RAS oncogene family	586	1	0	1	0	0	0	0	0	0	hsa-miR-124-3p.2	-0.07	-0.2	0.68	2007
FAM104A	ENST00000581110.1	family with sequence similarity 104, member A	2724	1	0	1	0	0	0	0	0	0	hsa-miR-506-3p	-0.05	-0.21	0.68	2007
TOB2	ENST00000327492.3	transducer of ERBB2, 2	71	1	0	1	0	0	0	0	0	1	hsa-miR-124-3p.2	-0.02	-0.03	0.68	2007
RUFY2	ENST00000388768.2	RUN and FYVE domain containing 2	15	1	0	1	0	1	0	0	1	0	hsa-miR-124-3p.2	-0.36	-0.36	0.67	2007
STAG2	ENST00000371160.1	stromal antigen 2	216	1	1	0	0	0	0	0	0	0	hsa-miR-124-3p.2	-0.24	-0.28	0.67	2007
PHF17	ENST00000226319.6	PHD finger protein 17	1393	1	0	1	0	0	0	0	0	0	hsa-miR-124-3p.2	-0.21	-0.22	0.67	2007
RICTOR	ENST00000357387.3	RPTOR independent companion of MTOR, complex 2	441	1	0	0	1	0	0	0	0	0	hsa-miR-124-3p.2	-0.2	-0.21	0.67	2007
SLITRK6	ENST00000400286.2	SLIT and NTRK-like family, member 6	5	1	0	1	0	0	0	0	0	0	hsa-miR-124-3p.2	-0.2	-0.2	0.67	2007
HLF	ENST00000226067.5	hepatic leukemia factor	15	1	0	1	0	1	1	0	0	1	hsa-miR-124-3p.2	-0.17	-0.22	0.67
CSDE1	ENST00000339438.6	cold shock domain containing E1, RNA-binding	435	1	0	1	0	0	0	0	0	1	hsa-miR-124-3p.2	-0.14	-0.14	0.67
MARCH6	ENST00000274140.5	membrane-associated ring finger (C3HC4) 6, E3 ubiquitin protein ligase	14086	1	0	0	1	0	0	0	0	0	hsa-miR-124-3p.2	-0.13	-0.15	0.67
C21orf91	ENST00000400558.3	chromosome 21 open reading frame 91	998	2	1	1	0	0	0	0	0	1	hsa-miR-124-3p.2	-0.35	-0.41	0.66
OTUD1	ENST00000376495.3	OTU domain containing 1	710	1	1	0	0	0	0	0	0	0	hsa-miR-124-3p.2	-0.49	-0.49	0.66
BICC1	ENST00000373886.3	bicaudal C homolog 1 (Drosophila)	165	1	0	0	1	0	0	0	0	1	hsa-miR-124-3p.2	-0.3	-0.34	0.66
MYZAP	ENST00000267853.5	myocardial zonula adherens protein	10	1	0	1	0	0	0	0	0	0	hsa-miR-124-3p.2	-0.27	-0.27	0.66
RAF1	ENST00000251849.4	v-raf-1 murine leukemia viral oncogene homolog 1	2422	1	0	0	1	0	0	0	0	0	hsa-miR-124-3p.2	-0.26	-0.26	0.66
YTHDF1	ENST00000370339.3	YTH domain family, member 1	748	1	0	0	1	0	0	0	0	0	hsa-miR-506-3p	-0.25	-0.31	0.66	2007
SLC4A7	ENST00000295736.5	solute carrier family 4, sodium bicarbonate cotransporter, member 7	146	1	1	0	0	0	0	0	0	0	hsa-miR-124-3p.2	-0.24	-0.33	0.66	2007
PRLR	ENST00000342362.5	prolactin receptor	95	1	0	1	0	1	0	1	0	0	hsa-miR-124-3p.2	-0.21	-0.29	0.66
CDC42BPA	ENST00000366767.3	CDC42 binding protein kinase alpha (DMPK-like)	122	1	0	0	1	0	0	0	0	0	hsa-miR-124-3p.2	-0.16	-0.17	0.66
BICD1	ENST00000548411.1	bicaudal D homolog 1 (Drosophila)	205	1	0	0	1	0	0	0	0	0	hsa-miR-124-3p.2	-0.15	-0.18	0.66
ASXL2	ENST00000435504.4	additional sex combs like 2 (Drosophila)	139	1	0	1	0	2	1	1	0	2	hsa-miR-124-3p.2	-0.13	-0.23	0.66
NUPL1	ENST00000381736.3	nucleoporin like 1	268	1	0	1	0	0	0	0	0	0	hsa-miR-124-3p.2	-0.13	-0.13	0.66	2007
DONSON	ENST00000453626.1	downstream neighbor of SON	103	1	0	0	1	0	0	0	0	0	hsa-miR-124-3p.2	-0.01	-0.15	0.66
RRM2B	ENST00000251810.3	ribonucleotide reductase M2 B (TP53 inducible)	205	1	1	0	0	0	0	0	0	0	hsa-miR-124-3p.2	-0.32	-0.32	0.65
C12orf66	ENST00000544871.1	chromosome 12 open reading frame 66	98	1	0	0	1	1	0	1	0	0	hsa-miR-124-3p.2	-0.21	-0.32	0.65
GNAQ	ENST00000286548.4	guanine nucleotide binding protein (G protein), q polypeptide	47	1	0	1	0	0	0	0	0	0	hsa-miR-124-3p.2	-0.19	-0.19	0.65
ZKSCAN4	ENST00000377294.2	zinc finger with KRAB and SCAN domains 4	139	1	1	0	0	1	0	1	0	0	hsa-miR-124-3p.2	-0.13	-0.35	0.65
NHSL2	ENST00000540800.1	NHS-like 2	5	1	0	1	0	0	0	0	0	0	hsa-miR-124-3p.2	-0.06	-0.06	0.65
GDAP2	ENST00000369443.5	ganglioside induced differentiation associated protein 2	656	1	0	1	0	2	1	0	1	1	hsa-miR-124-3p.2	-0.02	-0.35	0.65	2007
KRR1	ENST00000229214.4	KRR1, small subunit (SSU) processome component, homolog (yeast)	380	1	0	1	0	0	0	0	0	0	hsa-miR-124-3p.2	-0.31	-0.31	0.64
SSH3	ENST00000376757.5	slingshot protein phosphatase 3	159	1	0	0	1	0	0	0	0	1	hsa-miR-124-3p.2	-0.3	-0.3	0.64
IAPP	ENST00000240652.3	islet amyloid polypeptide	5	1	0	1	0	0	0	0	0	0	hsa-miR-124-3p.2	-0.24	-0.24	0.64
SPRED2	ENST00000356388.4	sprouty-related, EVH1 domain containing 2	53	1	0	0	1	0	0	0	0	0	hsa-miR-506-3p	-0.18	-0.21	0.64	2007
C20orf194	ENST00000453730.2	chromosome 20 open reading frame 194	1083	1	0	1	0	0	0	0	0	1	hsa-miR-124-3p.2	-0.12	-0.12	0.64
DPY19L1	ENST00000310974.4	dpy-19-like 1 (C. elegans)	80	1	0	0	1	0	0	0	0	1	hsa-miR-124-3p.2	-0.1	-0.2	0.64
VDR	ENST00000395324.2	vitamin D (1,25- dihydroxyvitamin D3) receptor	416	1	0	1	0	0	0	0	0	0	hsa-miR-124-3p.2	-0.09	-0.09	0.64
STRN	ENST00000263918.4	striatin, calmodulin binding protein	476	1	0	1	0	0	0	0	0	1	hsa-miR-124-3p.2	-0.07	-0.07	0.64
FOXQ1	ENST00000296839.2	forkhead box Q1	181	1	1	0	0	0	0	0	0	0	hsa-miR-124-3p.2	-0.49	-0.49	0.63	2007
GCH1	ENST00000491895.2	GTP cyclohydrolase 1	502	1	0	1	0	0	0	0	0	0	hsa-miR-124-3p.2	-0.26	-0.27	0.63
SFXN2	ENST00000369893.5	sideroflexin 2	547	1	0	0	1	1	0	1	0	1	hsa-miR-124-3p.2	-0.24	-0.26	0.63
IRGQ	ENST00000422989.1	immunity-related GTPase family, Q	62	1	0	1	0	0	0	0	0	1	hsa-miR-124-3p.2	-0.14	-0.16	0.63
STAT3	ENST00000585517.1	signal transducer and activator of transcription 3 (acute-phase response factor)	478	1	0	1	0	0	0	0	0	1	hsa-miR-124-3p.2	-0.14	-0.15	0.63
ANK1	ENST00000289734.7	ankyrin 1, erythrocytic	5	1	0	0	1	0	0	0	0	0	hsa-miR-124-3p.2	-0.05	-0.05	0.63	2007
SLC43A2	ENST00000301335.5	solute carrier family 43 (amino acid system L transporter), member 2	68	1	0	0	1	0	0	0	0	0	hsa-miR-124-3p.2	-0.02	-0.14	0.63
TARBP1	ENST00000040877.1	TAR (HIV-1) RNA binding protein 1	596	1	1	0	0	0	0	0	0	0	hsa-miR-124-3p.2	-0.5	-0.5	0.62
CAMTA2	ENST00000358183.4	calmodulin binding transcription activator 2	424	1	0	1	0	0	0	0	0	0	hsa-miR-124-3p.2	-0.28	-0.28	0.62
MMD2	ENST00000406755.1	monocyte to macrophage differentiation-associated 2	5	1	0	1	0	0	0	0	0	0	hsa-miR-124-3p.2	-0.25	-0.25	0.62	2007
PBX3	ENST00000342287.5	pre-B-cell leukemia homeobox 3	1142	1	0	0	1	0	0	0	0	0	hsa-miR-124-3p.2	-0.22	-0.22	0.62	2007
ZNF148	ENST00000360647.4	zinc finger protein 148	230	1	0	1	0	0	0	0	0	2	hsa-miR-124-3p.2	-0.22	-0.23	0.62	2007
RAB9B	ENST00000243298.2	RAB9B, member RAS oncogene family	21	1	1	0	0	0	0	0	0	1	hsa-miR-124-3p.2	-0.21	-0.21	0.62
SIRT1	ENST00000212015.6	sirtuin 1	220	1	1	0	0	0	0	0	0	0	hsa-miR-124-3p.2	-0.21	-0.24	0.62	2007
CHODL	ENST00000400128.1	chondrolectin	26	1	0	1	0	0	0	0	0	0	hsa-miR-124-3p.2	-0.19	-0.32	0.62	2007
ETNK2	ENST00000367201.3	ethanolamine kinase 2	7	1	0	1	0	0	0	0	0	0	hsa-miR-124-3p.2	-0.14	-0.14	0.62
FBXO28	ENST00000424254.2	F-box protein 28	461	1	1	0	0	0	0	0	0	0	hsa-miR-124-3p.2	-0.12	-0.25	0.62
NDFIP2	ENST00000218652.7	Nedd4 family interacting protein 2	1747	1	1	0	0	1	0	0	1	0	hsa-miR-124-3p.2	-0.05	-0.41	0.62
ZDHHC14	ENST00000359775.5	zinc finger, DHHC-type containing 14	253	1	0	1	0	0	0	0	0	0	hsa-miR-124-3p.2	-0.02	-0.22	0.62
DAB2	ENST00000339788.6	Dab, mitogen-responsive phosphoprotein, homolog 2 (Drosophila)	2866	1	0	1	0	0	0	0	0	1	hsa-miR-124-3p.2	-0.43	-0.43	0.61
RP11-766F14.2	ENST00000511828.1	Protein LOC285556	5	1	1	0	0	1	1	0	0	0	hsa-miR-124-3p.2	-0.16	-0.16	0.61
DIP2B	ENST00000301180.5	DIP2 disco-interacting protein 2 homolog B (Drosophila)	1613	1	0	1	0	0	0	0	0	1	hsa-miR-124-3p.2	-0.14	-0.14	0.61
TANC2	ENST00000424789.2	tetratricopeptide repeat, ankyrin repeat and coiled-coil containing 2	155	1	0	1	0	0	0	0	0	0	hsa-miR-124-3p.2	-0.08	-0.09	0.61
RERE	ENST00000337907.3	arginine-glutamic acid dipeptide (RE) repeats	199	1	1	0	0	0	0	0	0	0	hsa-miR-124-3p.2	-0.06	-0.2	0.61	2007
UGGT1	ENST00000259253.6	UDP-glucose glycoprotein glucosyltransferase 1	1377	1	0	1	0	0	0	0	0	1	hsa-miR-124-3p.2	-0.04	-0.2	0.61
IPMK	ENST00000373935.3	inositol polyphosphate multikinase	196	1	0	0	1	0	0	0	0	0	hsa-miR-124-3p.2	-0.01	-0.24	0.61
CCDC28A	ENST00000332797.6	coiled-coil domain containing 28A	543	1	0	1	0	0	0	0	0	0	hsa-miR-124-3p.2	-0.34	-0.34	0.6	2007
MMP2	ENST00000219070.4	matrix metallopeptidase 2 (gelatinase A, 72kDa gelatinase, 72kDa type IV collagenase)	2187	1	0	1	0	0	0	0	0	0	hsa-miR-124-3p.2	-0.21	-0.21	0.6
PDK2	ENST00000503176.1	pyruvate dehydrogenase kinase, isozyme 2	681	1	0	1	0	0	0	0	0	0	hsa-miR-124-3p.2	-0.21	-0.21	0.6
AGRN	ENST00000379370.2	agrin	11	1	1	0	0	0	0	0	0	0	hsa-miR-124-3p.2	-0.2	-0.2	0.6
CLOCK	ENST00000309964.4	clock circadian regulator	86	1	1	0	0	0	0	0	0	1	hsa-miR-124-3p.2	-0.16	-0.16	0.6
TTC3	ENST00000399017.2	tetratricopeptide repeat domain 3	62	1	0	1	0	0	0	0	0	1	hsa-miR-124-3p.2	-0.16	-0.28	0.6
KIAA0408	ENST00000483725.3	KIAA0408	95	1	0	1	0	2	0	1	1	0	hsa-miR-124-3p.2	-0.07	-0.35	0.6
ESRP1	ENST00000358397.5	epithelial splicing regulatory protein 1	74	2	2	0	0	2	0	1	1	0	hsa-miR-124-3p.2	-0.87	-0.87	0.59
GSS	ENST00000216951.2	glutathione synthetase	63	1	1	0	0	0	0	0	0	0	hsa-miR-124-3p.2	-0.49	-0.49	0.59
RAB34	ENST00000447716.1	RAB34, member RAS oncogene family	880	1	0	1	0	0	0	0	0	0	hsa-miR-124-3p.2	-0.39	-0.39	0.59	2007
CWC22	ENST00000410053.3	CWC22 spliceosome-associated protein homolog (S. cerevisiae)	16	1	0	1	0	0	0	0	0	0	hsa-miR-124-3p.2	-0.37	-0.37	0.59
GLT8D1	ENST00000478968.2	glycosyltransferase 8 domain containing 1	229	1	0	1	0	0	0	0	0	0	hsa-miR-124-3p.2	-0.31	-0.31	0.59	2007
C4orf46	ENST00000379205.4	chromosome 4 open reading frame 46	128	1	0	1	0	0	0	0	0	0	hsa-miR-124-3p.2	-0.21	-0.29	0.59
TPST2	ENST00000338754.4	tyrosylprotein sulfotransferase 2	1220	1	0	1	0	1	0	1	0	0	hsa-miR-124-3p.2	-0.14	-0.3	0.59
DNAJB12	ENST00000338820.3	DnaJ (Hsp40) homolog, subfamily B, member 12	1458	1	0	1	0	0	0	0	0	1	hsa-miR-124-3p.2	-0.12	-0.13	0.59	2007
HIC1	ENST00000399849.3	hypermethylated in cancer 1	76	1	0	1	0	0	0	0	0	0	hsa-miR-124-3p.2	-0.12	-0.12	0.59
HELZ	ENST00000358691.5	helicase with zinc finger	571	1	0	1	0	0	0	0	0	0	hsa-miR-124-3p.2	-0.01	-0.02	0.59	2007
GABRA6	ENST00000523217.1	gamma-aminobutyric acid (GABA) A receptor, alpha 6	5	1	1	0	0	0	0	0	0	0	hsa-miR-124-3p.2	-0.43	-0.43	0.58
RYR1	ENST00000355481.4	ryanodine receptor 1 (skeletal)	69	1	0	1	0	0	0	0	0	0	hsa-miR-124-3p.2	-0.29	-0.29	0.58
CTSH	ENST00000220166.5	cathepsin H	1101	1	0	1	0	0	0	0	0	0	hsa-miR-124-3p.2	-0.29	-0.29	0.58
GMCL1	ENST00000282570.3	germ cell-less, spermatogenesis associated 1	360	1	0	1	0	0	0	0	0	1	hsa-miR-124-3p.2	-0.29	-0.3	0.58
KCTD8	ENST00000360029.3	potassium channel tetramerization domain containing 8	5	1	0	1	0	0	0	0	0	0	hsa-miR-124-3p.2	-0.28	-0.28	0.58
PLEKHF2	ENST00000315367.3	pleckstrin homology domain containing, family F (with FYVE domain) member 2	286	1	0	1	0	0	0	0	0	0	hsa-miR-124-3p.2	-0.23	-0.23	0.58
NAPEPLD	ENST00000417955.1	N-acyl phosphatidylethanolamine phospholipase D	13	1	1	0	0	1	0	0	1	0	hsa-miR-124-3p.2	-0.23	-0.5	0.58
CREB3L2	ENST00000330387.6	cAMP responsive element binding protein 3-like 2	2872	2	1	1	0	0	0	0	0	0	hsa-miR-124-3p.2	-0.27	-0.3	0.57
TCTA	ENST00000273590.3	T-cell leukemia translocation altered	204	1	1	0	0	0	0	0	0	0	hsa-miR-124-3p.2	-0.39	-0.39	0.57
WDFY1	ENST00000233055.4	WD repeat and FYVE domain containing 1	88	1	0	1	0	0	0	0	0	0	hsa-miR-124-3p.2	-0.15	-0.18	0.57	2007
ARFGEF2	ENST00000371917.4	ADP-ribosylation factor guanine nucleotide-exchange factor 2 (brefeldin A-inhibited)	111	1	0	1	0	0	0	0	0	1	hsa-miR-124-3p.2	-0.02	-0.04	0.57
ADI1	ENST00000327435.6	acireductone dioxygenase 1	5881	1	1	0	0	1	0	0	1	0	hsa-miR-124-3p.2	-0.56	-0.8	0.56
C12orf23	ENST00000548125.1	chromosome 12 open reading frame 23	602	1	0	1	0	0	0	0	0	0	hsa-miR-124-3p.2	-0.35	-0.36	0.56	2007
LMBRD2	ENST00000296603.4	LMBR1 domain containing 2	211	1	0	1	0	0	0	0	0	1	hsa-miR-124-3p.2	-0.19	-0.21	0.56	2007
SOX12	ENST00000342665.2	SRY (sex determining region Y)-box 12	6341	1	1	0	0	0	0	0	0	0	hsa-miR-124-3p.2	-0.07	-0.07	0.56	2007
FSTL3	ENST00000166139.4	follistatin-like 3 (secreted glycoprotein)	207	1	0	1	0	0	0	0	0	0	hsa-miR-124-3p.2	-0.01	-0.08	0.56
PTER	ENST00000378000.1	phosphotriesterase related	217	1	0	1	0	1	0	0	1	0	hsa-miR-124-3p.2	-0.33	-0.4	0.55
DNER	ENST00000341772.4	delta/notch-like EGF repeat containing	143	1	0	1	0	0	0	0	0	0	hsa-miR-124-3p.2	-0.26	-0.27	0.55
CHMP2B	ENST00000263780.4	charged multivesicular body protein 2B	810	1	1	0	0	0	0	0	0	0	hsa-miR-124-3p.2	-0.19	-0.42	0.55	2007
DYM	ENST00000442713.2	dymeclin	547	1	0	1	0	0	0	0	0	0	hsa-miR-124-3p.2	-0.17	-0.17	0.55
KIAA0226	ENST00000273582.5	KIAA0226	89	1	0	1	0	1	0	1	0	1	hsa-miR-124-3p.2	-0.11	-0.12	0.55
PLXNA2	ENST00000367033.3	plexin A2	8	1	0	1	0	0	0	0	0	0	hsa-miR-124-3p.2	-0.02	-0.02	0.55
NEK6	ENST00000373603.1	NIMA-related kinase 6	3449	1	0	1	0	1	0	1	0	1	hsa-miR-124-3p.2	-0.51	-0.51	0.54
RELA	ENST00000525693.1	v-rel avian reticuloendotheliosis viral oncogene homolog A	1707	1	1	0	0	0	0	0	0	1	hsa-miR-124-3p.2	-0.34	-0.35	0.54
KCNV1	ENST00000524391.1	potassium channel, subfamily V, member 1	5	1	1	0	0	0	0	0	0	0	hsa-miR-124-3p.2	-0.24	-0.24	0.54
TXNDC5	ENST00000539054.1	thioredoxin domain containing 5 (endoplasmic reticulum)	1190	1	1	0	0	0	0	0	0	0	hsa-miR-124-3p.2	-0.18	-0.31	0.54
AP1G1	ENST00000299980.4	adaptor-related protein complex 1, gamma 1 subunit	436	1	0	1	0	1	0	0	1	0	hsa-miR-124-3p.2	-0.17	-0.17	0.54	2007
RALGDS	ENST00000372050.3	ral guanine nucleotide dissociation stimulator	143	1	0	1	0	0	0	0	0	0	hsa-miR-124-3p.2	-0.12	-0.12	0.54
TMEM198	ENST00000373883.3	transmembrane protein 198	80	1	0	1	0	0	0	0	0	0	hsa-miR-124-3p.2	-0.11	-0.11	0.54
CASK	ENST00000421587.2	calcium/calmodulin-dependent serine protein kinase (MAGUK family)	892	2	1	1	0	0	0	0	0	1	hsa-miR-124-3p.2	0	-0.29	0.53
PSMD5	ENST00000210313.3	proteasome (prosome, macropain) 26S subunit, non-ATPase, 5	3846	1	1	0	0	0	0	0	0	0	hsa-miR-124-3p.2	-0.45	-0.45	0.53
MTPN	ENST00000393085.3	myotrophin	1296	1	1	0	0	0	0	0	0	0	hsa-miR-124-3p.2	-0.29	-0.29	0.53	2007
HEPACAM	ENST00000298251.4	hepatic and glial cell adhesion molecule	5	1	1	0	0	0	0	0	0	0	hsa-miR-124-3p.2	-0.25	-0.25	0.53	2007
ATPAF1	ENST00000576409.1	ATP synthase mitochondrial F1 complex assembly factor 1	1637	1	0	1	0	0	0	0	0	0	hsa-miR-124-3p.2	-0.23	-0.26	0.53	2007
FAM172A	ENST00000395965.3	family with sequence similarity 172, member A	257	1	0	1	0	0	0	0	0	0	hsa-miR-124-3p.2	-0.21	-0.21	0.52
KANK4	ENST00000317477.4	KN motif and ankyrin repeat domains 4	80	1	0	1	0	0	0	0	0	0	hsa-miR-124-3p.2	-0.2	-0.24	0.52
CGRRF1	ENST00000216420.7	cell growth regulator with ring finger domain 1	138	1	0	1	0	1	0	1	0	0	hsa-miR-124-3p.2	-0.19	-0.47	0.52
UBE2V2	ENST00000523111.2	ubiquitin-conjugating enzyme E2 variant 2	1770	1	0	1	0	1	0	1	0	0	hsa-miR-124-3p.2	-0.09	-0.5	0.52
PRICKLE2	ENST00000295902.6	prickle homolog 2 (Drosophila)	20	1	0	1	0	0	0	0	0	0	hsa-miR-124-3p.2	-0.02	-0.02	0.52
RHOG	ENST00000351018.4	ras homolog family member G	58	1	1	0	0	0	0	0	0	1	hsa-miR-124-3p.2	-0.62	-0.62	0.51	2007
UACA	ENST00000322954.6	uveal autoantigen with coiled-coil domains and ankyrin repeats	82	1	0	1	0	1	1	0	0	2	hsa-miR-124-3p.2	-0.31	-0.46	0.51
XKR7	ENST00000562532.2	XK, Kell blood group complex subunit-related family, member 7	5	1	0	1	0	1	0	1	0	0	hsa-miR-124-3p.2	-0.16	-0.16	0.51
SREK1IP1	ENST00000513458.4	SREK1-interacting protein 1	145	1	1	0	0	0	0	0	0	1	hsa-miR-124-3p.2	-0.05	-0.23	0.51
SLC25A20	ENST00000430379.1	solute carrier family 25 (carnitine/acylcarnitine translocase), member 20	6430	1	1	0	0	0	0	0	0	0	hsa-miR-124-3p.2	-0.45	-0.45	0.5	2007
CDON	ENST00000392693.3	cell adhesion associated, oncogene regulated	173	1	1	0	0	0	0	0	0	2	hsa-miR-124-3p.2	-0.39	-0.45	0.5	2007
