# Supplementary material for: The functional synergism of microRNA clustering provides therapeutically relevant epigenetic interference in glioblastoma
Source: Nat Commun. 2019 Jan 25;10:442. doi: 10.1038/s41467-019-08390-z (PMC6347618; doi:10.1038/s41467-019-08390-z)
Supplement: Supplementary file 6 — Supplementary Data 3 [file 41467_2019_8390_MOESM6_ESM.xlsx]

## Sheet: TargetScan7
	Representative transcript	Gene name	3P-seq tags + 5	Conserved sites total	Conserved 8mer sites	Conserved 7mer-m8 sites	Conserved 7mer-A1 sites	Poorly conserved sites total	Poorly conserved 8mer sites	Poorly conserved 7mer-m8 sites	Poorly conserved 7mer-A1 sites	6mer sites	Representative miRNA	Cumulative weighted context++ score	Total context++ score	Aggregate PCT	Previous TargetScan publication(s)
ONECUT2	ENST00000491143.2	one cut homeobox 2	847	4	0	1	3	1	0	1	0	4	hsa-miR-3681-3p	-0.57	-0.59	> 0.99	2007, 2009, 2011
RPS6KA5	ENST00000261991.3	ribosomal protein S6 kinase, 90kDa, polypeptide 5	64	3	0	2	1	1	0	0	1	1	hsa-miR-3681-3p	-0.39	-0.76	0.98	2005, 2007, 2009, 2011
KSR1	ENST00000398988.3	kinase suppressor of ras 1	256	3	0	0	3	0	0	0	0	0	hsa-miR-3681-3p	-0.31	-0.32	0.98
GAB1	ENST00000262995.4	GRB2-associated binding protein 1	26	3	0	0	3	0	0	0	0	2	hsa-miR-3681-3p	-0.29	-0.48	0.98	2011
AFF4	ENST00000265343.5	AF4/FMR2 family, member 4	2755	2	0	1	1	2	0	1	1	3	hsa-miR-3681-3p	-0.42	-0.43	0.98	2007, 2009, 2011
FAM78A	ENST00000372269.3	family with sequence similarity 78, member A	7	2	0	1	1	0	0	0	0	0	hsa-miR-3681-3p	-0.38	-0.45	0.98	2007, 2009, 2011
PLK2	ENST00000274289.3	polo-like kinase 2	689	3	1	0	2	0	0	0	0	0	hsa-miR-3681-3p	-0.79	-0.79	0.97	2005, 2007, 2009, 2011
AKIRIN1	ENST00000432648.3	akirin 1	798	3	0	0	3	0	0	0	0	0	hsa-miR-3681-3p	-0.51	-0.57	0.97	2007
GRIK3	ENST00000373091.3	glutamate receptor, ionotropic, kainate 3	7	2	1	1	0	1	0	0	1	1	hsa-miR-3681-3p	-0.32	-0.32	0.97	2009, 2011
ZNF618	ENST00000288466.7	zinc finger protein 618	778	2	0	2	0	1	0	0	1	2	hsa-miR-3681-3p	-0.31	-0.31	0.97	2007, 2009, 2011
SRGAP2	ENST00000414007.1	SLIT-ROBO Rho GTPase activating protein 2	98	2	2	0	0	0	0	0	0	0	hsa-miR-3681-3p	-0.27	-0.31	0.97
TRPV3	ENST00000301365.4	transient receptor potential cation channel, subfamily V, member 3	13	3	0	0	3	0	0	0	0	0	hsa-miR-3681-3p	-0.25	-0.42	0.96
BEND4	ENST00000504360.1	BEN domain containing 4	187	2	1	0	1	3	0	3	0	1	hsa-miR-3681-3p	-0.64	-0.65	0.96	2009, 2011
SNAP25	ENST00000254976.2	synaptosomal-associated protein, 25kDa	54	2	0	0	2	1	1	0	0	1	hsa-miR-3681-3p	-0.53	-0.75	0.96	2005, 2007, 2009, 2011
GPAM	ENST00000348367.4	glycerol-3-phosphate acyltransferase, mitochondrial	153	2	1	0	1	2	0	1	1	1	hsa-miR-3681-3p	-0.37	-0.38	0.96	2005, 2007, 2009, 2011
GREM1	ENST00000560677.1	gremlin 1, DAN family BMP antagonist	752	2	1	1	0	3	1	1	1	2	hsa-miR-3681-3p	-0.34	-1.43	0.96	2005, 2007, 2009, 2011
AFF3	ENST00000409236.2	AF4/FMR2 family, member 3	296	2	1	1	0	0	0	0	0	1	hsa-miR-3681-3p	-0.11	-0.12	0.96	2009, 2011
SLC6A1	ENST00000287766.4	solute carrier family 6 (neurotransmitter transporter), member 1	5	3	0	1	2	1	0	0	1	0	hsa-miR-3681-3p	-0.48	-0.48	0.95	2005, 2007, 2009, 2011
BMP2K	ENST00000335016.5	BMP2 inducible kinase	164	2	0	0	2	0	0	0	0	1	hsa-miR-3681-3p	-0.23	-0.24	0.94
MED12L	ENST00000474524.1	mediator complex subunit 12-like	30	2	1	0	1	0	0	0	0	1	hsa-miR-3681-3p	-0.06	-0.17	0.94	2011
DCX	ENST00000356915.2	doublecortin	5	1	1	0	0	3	0	2	1	0	hsa-miR-3681-3p	-0.3	-0.3	0.94	2005, 2007, 2009, 2011
SORL1	ENST00000260197.7	sortilin-related receptor, L(DLR class) A repeats containing	40	3	1	1	1	1	0	1	0	0	hsa-miR-3681-3p	-0.17	-0.19	0.93	2011
ST6GALNAC3	ENST00000328299.3	ST6 (alpha-N-acetyl-neuraminyl-2,3-beta-galactosyl-1,3)-N-acetylgalactosaminide alpha-2,6-sialyltransferase 3	41	2	0	0	2	3	1	0	2	1	hsa-miR-3681-3p	-0.69	-0.7	0.93	2007, 2009, 2011
KCNJ6	ENST00000609713.1	potassium inwardly-rectifying channel, subfamily J, member 6	5	2	0	0	2	4	0	4	0	1	hsa-miR-3681-3p	-0.66	-0.66	0.93
TMX1	ENST00000457354.2	thioredoxin-related transmembrane protein 1	3176	2	0	1	1	2	0	1	1	1	hsa-miR-3681-3p	-0.44	-0.54	0.93	2007, 2009, 2011
OSBPL10	ENST00000396556.2	oxysterol binding protein-like 10	10	2	1	1	0	1	0	1	0	2	hsa-miR-3681-3p	-0.36	-0.43	0.93	2009, 2011
SOCS5	ENST00000306503.5	suppressor of cytokine signaling 5	72	2	0	2	0	0	0	0	0	1	hsa-miR-3681-3p	-0.33	-0.42	0.93
DOCK11	ENST00000276204.6	dedicator of cytokinesis 11	40	2	1	1	0	2	0	2	0	0	hsa-miR-3681-3p	-0.14	-0.23	0.93	2011
JHDM1D	ENST00000397560.2	jumonji C domain containing histone demethylase 1 homolog D (S. cerevisiae)	470	1	0	1	0	4	0	2	2	2	hsa-miR-3681-3p	-0.27	-0.28	0.93	2009, 2011
ENAH	ENST00000366844.3	enabled homolog (Drosophila)	415	1	1	0	0	2	0	1	1	1	hsa-miR-3681-3p	-0.23	-0.32	0.93	2005, 2007, 2009, 2011
TNPO1	ENST00000337273.5	transportin 1	2041	2	1	0	1	0	0	0	0	3	hsa-miR-3681-3p	-0.32	-0.46	0.92	2007, 2009, 2011
CLCN3	ENST00000513761.1	chloride channel, voltage-sensitive 3	1142	2	0	0	2	0	0	0	0	0	hsa-miR-3681-3p	-0.18	-0.3	0.92	2005, 2007
DCP2	ENST00000389063.2	decapping mRNA 2	155	2	1	1	0	2	0	1	1	2	hsa-miR-3681-3p	-0.17	-0.27	0.92	2005, 2007, 2009, 2011
ZFHX3	ENST00000268489.5	zinc finger homeobox 3	57	2	1	0	1	0	0	0	0	0	hsa-miR-3681-3p	-0.07	-0.09	0.92	2007, 2009, 2011
VEGFC	ENST00000280193.2	vascular endothelial growth factor C	267	1	1	0	0	0	0	0	0	1	hsa-miR-3681-3p	-0.63	-0.63	0.92	2009, 2011
UBE2N	ENST00000550657.1	ubiquitin-conjugating enzyme E2N	321	1	1	0	0	0	0	0	0	1	hsa-miR-3681-3p	-0.46	-0.49	0.92	2005, 2007, 2009, 2005, 2007, 2009, 2011
UBE2W	ENST00000517608.1	ubiquitin-conjugating enzyme E2W (putative)	102	1	1	0	0	1	0	1	0	1	hsa-miR-3681-3p	-0.37	-0.39	0.92	2007, 2009, 2011
RNF144A	ENST00000320892.6	ring finger protein 144A	124	1	1	0	0	0	0	0	0	0	hsa-miR-3681-3p	-0.35	-0.38	0.92	2005, 2007, 2009, 2011
MPP6	ENST00000222644.5	membrane protein, palmitoylated 6 (MAGUK p55 subfamily member 6)	389	1	1	0	0	0	0	0	0	1	hsa-miR-3681-3p	-0.23	-0.37	0.92
SLC8A1	ENST00000406785.2	solute carrier family 8 (sodium/calcium exchanger), member 1	61	1	0	1	0	3	1	1	1	2	hsa-miR-3681-3p	-0.04	-0.3	0.92	2007
DCUN1D4	ENST00000334635.5	DCN1, defective in cullin neddylation 1, domain containing 4	1118	2	1	0	1	0	0	0	0	0	hsa-miR-3681-3p	-0.64	-0.66	0.91	2007, 2009, 2011
FAM134C	ENST00000309428.5	family with sequence similarity 134, member C	397	2	1	1	0	1	0	1	0	0	hsa-miR-3681-3p	-0.38	-0.38	0.91	2005, 2007, 2009, 2011
PRKX	ENST00000262848.5	protein kinase, X-linked	12	1	1	0	0	3	0	1	2	0	hsa-miR-3681-3p	-0.91	-0.91	0.91	2005, 2007, 2009, 2011
LBH	ENST00000395323.3	limb bud and heart development	1956	1	1	0	0	0	0	0	0	1	hsa-miR-3681-3p	-0.55	-0.57	0.91	2005, 2007, 2009, 2011
CCDC71	ENST00000321895.6	coiled-coil domain containing 71	64	1	1	0	0	1	1	0	0	0	hsa-miR-3681-3p	-0.46	-0.59	0.91	2007, 2009, 2011
GATA6	ENST00000269216.3	GATA binding protein 6	691	1	1	0	0	1	0	1	0	2	hsa-miR-3681-3p	-0.42	-0.44	0.91	2009, 2011
PDE7B	ENST00000308191.6	phosphodiesterase 7B	148	1	1	0	0	1	0	0	1	2	hsa-miR-3681-3p	-0.41	-0.53	0.91	2005, 2007, 2009, 2011
IRS1	ENST00000305123.5	insulin receptor substrate 1	804	1	1	0	0	2	1	0	1	1	hsa-miR-3681-3p	-0.32	-0.35	0.91	2005, 2007, 2009, 2011
MTSS1L	ENST00000338779.6	metastasis suppressor 1-like	2982	1	1	0	0	0	0	0	0	1	hsa-miR-3681-3p	-0.3	-0.31	0.91	2007, 2009, 2011
DLGAP3	ENST00000373347.1	discs, large (Drosophila) homolog-associated protein 3	8	1	1	0	0	0	0	0	0	0	hsa-miR-3681-3p	-0.27	-0.27	0.91	2009, 2011
APBA2	ENST00000558402.1	amyloid beta (A4) precursor protein-binding, family A, member 2	388	1	1	0	0	0	0	0	0	0	hsa-miR-3681-3p	-0.06	-0.38	0.91	2005, 2007, 2009, 2011
NOVA1	ENST00000465357.2	neuro-oncological ventral antigen 1	5	2	0	0	2	0	0	0	0	4	hsa-miR-3681-3p	-0.97	-0.97	0.9	2005, 2007, 2009, 2011
C16orf52	ENST00000542527.2	chromosome 16 open reading frame 52	102	2	1	1	0	1	0	1	0	0	hsa-miR-3681-3p	-0.53	-0.61	0.9	2011
FAM84B	ENST00000304916.3	family with sequence similarity 84, member B	45	2	0	1	1	0	0	0	0	3	hsa-miR-3681-3p	-0.45	-0.45	0.9	2007, 2009, 2011
FBXW7	ENST00000281708.4	F-box and WD repeat domain containing 7, E3 ubiquitin protein ligase	12	2	0	0	2	0	0	0	0	0	hsa-miR-3681-3p	-0.36	-0.36	0.9	2007, 2009, 2011
SMAD9	ENST00000399275.2	SMAD family member 9	62	2	0	0	2	0	0	0	0	0	hsa-miR-3681-3p	-0.33	-0.35	0.9	2011
SYT1	ENST00000457153.2	synaptotagmin I	13	2	1	1	0	0	0	0	0	0	hsa-miR-3681-3p	-0.33	-0.33	0.9	2005, 2007, 2009, 2011
TEAD1	ENST00000361905.4	TEA domain family member 1 (SV40 transcriptional enhancer factor)	740	2	1	0	1	1	0	1	0	2	hsa-miR-3681-3p	-0.27	-0.27	0.9	2009, 2011
TTC39A	ENST00000530004.1	tetratricopeptide repeat domain 39A	174	1	1	0	0	0	0	0	0	0	hsa-miR-3681-3p	-0.56	-0.56	0.9	2007, 2009, 2011
SH3BGRL2	ENST00000369838.4	SH3 domain binding glutamic acid-rich protein like 2	32	1	1	0	0	0	0	0	0	0	hsa-miR-3681-3p	-0.54	-0.54	0.9	2005, 2007, 2009, 2011
CCDC92	ENST00000238156.3	coiled-coil domain containing 92	105	1	1	0	0	1	0	1	0	0	hsa-miR-3681-3p	-0.42	-0.44	0.9	2007, 2009, 2011
PDHX	ENST00000448838.3	pyruvate dehydrogenase complex, component X	40	1	1	0	0	0	0	0	0	2	hsa-miR-3681-3p	-0.36	-0.48	0.9	2005, 2007, 2009, 2011
NAA50	ENST00000240922.3	N(alpha)-acetyltransferase 50, NatE catalytic subunit	260	1	1	0	0	3	1	2	0	1	hsa-miR-3681-3p	-0.31	-0.42	0.9	2007, 2009, 2011
HMGB3	ENST00000325307.7	high mobility group box 3	295	1	1	0	0	1	0	1	0	2	hsa-miR-3681-3p	-0.28	-0.41	0.9	2005, 2007, 2009, 2011
LANCL3	ENST00000378621.3	LanC lantibiotic synthetase component C-like 3 (bacterial)	15	1	1	0	0	1	0	1	0	2	hsa-miR-3681-3p	-0.16	-0.39	0.9	2009, 2011
NEO1	ENST00000261908.6	neogenin 1	261	1	1	0	0	0	0	0	0	0	hsa-miR-3681-3p	-0.1	-0.26	0.9	2005, 2007, 2009, 2011
ZADH2	ENST00000322342.3	zinc binding alcohol dehydrogenase domain containing 2	207	1	1	0	0	0	0	0	0	1	hsa-miR-3681-3p	-0.08	-0.12	0.9	2005, 2007, 2009, 2011
SLC5A3	ENST00000381151.3	solute carrier family 5 (sodium/myo-inositol cotransporter), member 3	24	1	1	0	0	0	0	0	0	6	hsa-miR-3681-3p	-0.06	-0.29	0.9	2009
SLC5A3	ENST00000608209.1	sodium/myo-inositol cotransporter	24	1	1	0	0	0	0	0	0	6	hsa-miR-3681-3p	-0.06	-0.29	0.9	2011
SFXN2	ENST00000369893.5	sideroflexin 2	547	2	1	0	1	0	0	0	0	1	hsa-miR-3681-3p	-0.62	-0.62	0.89	2009, 2011
CSF1	ENST00000329608.6	colony stimulating factor 1 (macrophage)	290	2	2	0	0	0	0	0	0	0	hsa-miR-3681-3p	-0.32	-0.32	0.89	2005, 2007, 2009, 2011
KCNN3	ENST00000271915.4	potassium intermediate/small conductance calcium-activated channel, subfamily N, member 3	5	2	0	0	2	3	0	1	2	2	hsa-miR-3681-3p	-0.32	-0.32	0.89	2011
NRK	ENST00000243300.9	Nik related kinase	5	2	0	0	2	0	0	0	0	1	hsa-miR-3681-3p	-0.18	-0.18	0.89	2005, 2007, 2009, 2011
MIER2	ENST00000264819.4	mesoderm induction early response 1, family member 2	137	1	1	0	0	0	0	0	0	0	hsa-miR-3681-3p	-0.46	-0.46	0.89	2007, 2009, 2011
SP2	ENST00000376741.4	Sp2 transcription factor	779	1	0	1	0	1	0	1	0	2	hsa-miR-3681-3p	-0.35	-0.35	0.89	2005, 2007, 2009, 2011
PDE8B	ENST00000264917.5	phosphodiesterase 8B	186	1	1	0	0	0	0	0	0	0	hsa-miR-3681-3p	-0.25	-0.25	0.89	2009, 2011
MET	ENST00000397752.3	met proto-oncogene	1155	1	1	0	0	0	0	0	0	0	hsa-miR-3681-3p	-0.17	-0.17	0.89	2011
UPF1	ENST00000262803.5	UPF1 regulator of nonsense transcripts homolog (yeast)	513	1	0	1	0	0	0	0	0	0	hsa-miR-3681-3p	-0.16	-0.16	0.89	2007, 2009, 2011
HIP1	ENST00000336926.6	huntingtin interacting protein 1	37	1	1	0	0	0	0	0	0	1	hsa-miR-3681-3p	-0.12	-0.14	0.89	2005, 2007, 2009, 2011
PAIP2	ENST00000394795.2	poly(A) binding protein interacting protein 2	2034	2	1	1	0	0	0	0	0	0	hsa-miR-3681-3p	-0.98	-0.98	0.88	2011
ARF3	ENST00000256682.4	ADP-ribosylation factor 3	1093	2	0	0	2	0	0	0	0	0	hsa-miR-3681-3p	-0.27	-0.36	0.88	2009, 2011
PDPK1	ENST00000441549.3	3-phosphoinositide dependent protein kinase-1	104	2	1	0	1	2	0	2	0	3	hsa-miR-3681-3p	-0.2	-0.21	0.88	2005, 2007, 2009, 2011
ZC3H12B	ENST00000338957.4	zinc finger CCCH-type containing 12B	29	2	0	1	1	0	0	0	0	1	hsa-miR-3681-3p	-0.13	-0.13	0.88	2007, 2009, 2011
EHF	ENST00000257831.3	ets homologous factor	5	2	0	0	2	1	0	1	0	2	hsa-miR-3681-3p	0	-0.31	0.88	2011
NGFR	ENST00000172229.3	nerve growth factor receptor	5	1	1	0	0	1	0	0	1	0	hsa-miR-3681-3p	-0.39	-0.39	0.88	2005, 2007, 2009, 2011
SV2A	ENST00000369146.3	synaptic vesicle glycoprotein 2A	10	1	1	0	0	0	0	0	0	1	hsa-miR-3681-3p	-0.26	-0.26	0.88	2005, 2007, 2009, 2011
BCORL1	ENST00000540052.1	BCL6 corepressor-like 1	209	1	1	0	0	0	0	0	0	0	hsa-miR-3681-3p	-0.24	-0.3	0.88	2005, 2007, 2009, 2011
ATXN10	ENST00000252934.5	ataxin 10	4734	1	1	0	0	1	0	0	1	2	hsa-miR-3681-3p	-0.24	-0.65	0.88	2005, 2007, 2009, 2011
MAP2K7	ENST00000397981.3	mitogen-activated protein kinase kinase 7	164	1	1	0	0	0	0	0	0	0	hsa-miR-3681-3p	-0.21	-0.21	0.88	2005, 2007, 2009, 2011
NPTXR	ENST00000333039.2	neuronal pentraxin receptor	578	1	1	0	0	0	0	0	0	0	hsa-miR-3681-3p	-0.2	-0.2	0.88	2009, 2011
WNT3A	ENST00000284523.1	wingless-type MMTV integration site family, member 3A	7	1	1	0	0	0	0	0	0	1	hsa-miR-3681-3p	-0.2	-0.2	0.88	2005, 2007, 2009, 2011
PPIG	ENST00000260970.3	peptidylprolyl isomerase G (cyclophilin G)	470	1	1	0	0	0	0	0	0	3	hsa-miR-3681-3p	-0.14	-0.33	0.88
MVB12B	ENST00000361171.3	multivesicular body subunit 12B	29	2	0	1	1	2	0	2	0	1	hsa-miR-3681-3p	-0.37	-0.37	0.87	2009, 2011
ZBTB34	ENST00000319119.4	zinc finger and BTB domain containing 34	726	2	0	0	2	0	0	0	0	0	hsa-miR-3681-3p	-0.32	-0.33	0.87	2009, 2011
RAB11FIP1	ENST00000287263.4	RAB11 family interacting protein 1 (class I)	106	2	0	1	1	0	0	0	0	2	hsa-miR-3681-3p	-0.15	-0.26	0.87	2005, 2007, 2009, 2011
USP42	ENST00000306177.5	ubiquitin specific peptidase 42	86	2	0	0	2	0	0	0	0	0	hsa-miR-3681-3p	-0.1	-0.41	0.87	2007, 2009, 2011
EML1	ENST00000262233.6	echinoderm microtubule associated protein like 1	371	1	1	0	0	0	0	0	0	2	hsa-miR-3681-3p	-0.44	-0.44	0.87	2009, 2011
DIRAS1	ENST00000323469.4	DIRAS family, GTP-binding RAS-like 1	49	1	1	0	0	0	0	0	0	1	hsa-miR-3681-3p	-0.42	-0.42	0.87	2005, 2007, 2009, 2011
GCC2	ENST00000309863.6	GRIP and coiled-coil domain containing 2	5	1	0	0	1	1	0	0	1	1	hsa-miR-3681-3p	-0.26	-0.26	0.87	2007, 2009, 2011
KIRREL	ENST00000368172.1	kin of IRRE like (Drosophila)	493	1	1	0	0	2	0	2	0	0	hsa-miR-3681-3p	-0.2	-0.23	0.87
CPEB3	ENST00000412050.4	cytoplasmic polyadenylation element binding protein 3	48	2	0	0	2	0	0	0	0	0	hsa-miR-3681-3p	-0.22	-0.27	0.86	2005, 2007, 2009, 2011
MSI2	ENST00000284073.2	musashi RNA-binding protein 2	283	2	1	1	0	1	1	0	0	1	hsa-miR-3681-3p	-0.2	-0.3	0.86
SNX12	ENST00000374274.3	sorting nexin 12	849	1	1	0	0	1	0	1	0	0	hsa-miR-3681-3p	-0.63	-0.63	0.86
HOXA13	ENST00000222753.4	homeobox A13	328	1	1	0	0	0	0	0	0	1	hsa-miR-3681-3p	-0.34	-0.34	0.86	2005, 2007, 2009, 2011
GPR135	ENST00000395116.1	G protein-coupled receptor 135	40	1	1	0	0	0	0	0	0	0	hsa-miR-3681-3p	-0.32	-0.32	0.86
MDFI	ENST00000373050.4	MyoD family inhibitor	14	1	1	0	0	0	0	0	0	0	hsa-miR-3681-3p	-0.29	-0.47	0.86	2009, 2011
DCP1A	ENST00000607628.1	decapping mRNA 1A	87	1	1	0	0	0	0	0	0	0	hsa-miR-3681-3p	-0.28	-0.28	0.86	2011
SHOC2	ENST00000369452.4	soc-2 suppressor of clear homolog (C. elegans)	437	1	0	1	0	0	0	0	0	1	hsa-miR-3681-3p	-0.2	-0.22	0.86	2011
SYT2	ENST00000367267.1	synaptotagmin II	5	1	1	0	0	1	0	0	1	0	hsa-miR-3681-3p	-0.2	-0.2	0.86	2011
QKI	ENST00000392127.2	QKI, KH domain containing, RNA binding	323	1	0	0	1	2	0	0	2	4	hsa-miR-3681-3p	-0.16	-0.33	0.86	2005, 2007, 2011
ZNF704	ENST00000327835.3	zinc finger protein 704	124	1	1	0	0	3	1	2	0	1	hsa-miR-3681-3p	-0.09	-0.18	0.86	2011
ZBTB37	ENST00000367701.5	zinc finger and BTB domain containing 37	213	3	2	1	0	8	1	2	5	3	hsa-miR-3681-3p	-0.66	-0.72	0.85
SP1	ENST00000426431.2	Sp1 transcription factor	402	2	1	1	0	0	0	0	0	2	hsa-miR-3681-3p	-0.39	-0.45	0.85	2005, 2007, 2009, 2011
KCNK2	ENST00000444842.2	potassium channel, subfamily K, member 2	258	2	1	0	1	0	0	0	0	0	hsa-miR-3681-3p	-0.34	-0.41	0.85	2007, 2009, 2011
FRYL	ENST00000503238.1	FRY-like	276	2	1	1	0	0	0	0	0	0	hsa-miR-3681-3p	-0.14	-0.27	0.85	2007, 2009, 2011
CNNM2	ENST00000369878.4	cyclin M2	517	2	0	0	2	2	0	2	0	3	hsa-miR-3681-3p	-0.1	-0.25	0.85
ZNF652	ENST00000362063.2	zinc finger protein 652	33	1	0	1	0	0	0	0	0	3	hsa-miR-3681-3p	-0.27	-0.27	0.85	2005, 2007, 2009, 2011
LCOR	ENST00000371103.3	ligand dependent nuclear receptor corepressor	94	1	1	0	0	1	0	0	1	2	hsa-miR-3681-3p	-0.22	-0.24	0.85	2011
IKZF1	ENST00000331340.3	IKAROS family zinc finger 1 (Ikaros)	11	1	1	0	0	1	1	0	0	1	hsa-miR-3681-3p	-0.1	-0.23	0.85	2007, 2009, 2011
SOS1	ENST00000426016.1	son of sevenless homolog 1 (Drosophila)	189	1	0	0	1	3	0	1	2	0	hsa-miR-3681-3p	-0.08	-0.18	0.85	2011
SEC22A	ENST00000309934.4	SEC22 vesicle trafficking protein homolog A (S. cerevisiae)	294	2	2	0	0	2	0	0	2	0	hsa-miR-3681-3p	-0.68	-0.99	0.84	2009, 2011
MIER3	ENST00000381226.3	mesoderm induction early response 1, family member 3	112	2	0	0	2	0	0	0	0	1	hsa-miR-3681-3p	-0.26	-0.28	0.84	2007, 2011
RSBN1L	ENST00000334955.8	round spermatid basic protein 1-like	640	2	0	1	1	1	0	0	1	0	hsa-miR-3681-3p	-0.26	-0.4	0.84
GATAD2A	ENST00000360315.3	GATA zinc finger domain containing 2A	986	2	1	0	1	0	0	0	0	0	hsa-miR-3681-3p	-0.22	-0.27	0.84	2007, 2009, 2011
RALGAPA2	ENST00000202677.7	Ral GTPase activating protein, alpha subunit 2 (catalytic)	24	2	0	0	2	0	0	0	0	1	hsa-miR-3681-3p	-0.17	-0.22	0.84	2011
AK4	ENST00000545314.1	adenylate kinase 4	116	1	1	0	0	2	0	1	1	1	hsa-miR-3681-3p	-0.42	-0.42	0.84	2011
MSL1	ENST00000398532.4	male-specific lethal 1 homolog (Drosophila)	4715	1	1	0	0	0	0	0	0	0	hsa-miR-3681-3p	-0.37	-0.37	0.84	2009, 2011
FAM172A	ENST00000395965.3	family with sequence similarity 172, member A	257	1	1	0	0	0	0	0	0	2	hsa-miR-3681-3p	-0.33	-0.33	0.84	2009, 2011
KIAA1033	ENST00000332180.5	KIAA1033	238	1	1	0	0	0	0	0	0	0	hsa-miR-3681-3p	-0.28	-0.28	0.84	2005, 2007, 2009, 2011
MAGI3	ENST00000307546.9	membrane associated guanylate kinase, WW and PDZ domain containing 3	70	1	0	0	1	2	0	1	1	0	hsa-miR-3681-3p	-0.05	-0.15	0.84
CLCN5	ENST00000376088.3	chloride channel, voltage-sensitive 5	154	2	0	1	1	0	0	0	0	0	hsa-miR-3681-3p	-0.15	-0.32	0.83	2007, 2009, 2011
NREP	ENST00000379671.3	neuronal regeneration related protein	409	1	1	0	0	0	0	0	0	0	hsa-miR-3681-3p	-0.42	-0.48	0.83	2005, 2007, 2009, 2011
UBR5	ENST00000520539.1	ubiquitin protein ligase E3 component n-recognin 5	733	1	1	0	0	0	0	0	0	1	hsa-miR-3681-3p	-0.36	-0.36	0.83	2007, 2009, 2011
GNS	ENST00000418919.2	glucosamine (N-acetyl)-6-sulfatase	2435	1	0	0	1	1	0	0	1	1	hsa-miR-3681-3p	-0.31	-0.32	0.83	2009, 2011
SLC22A23	ENST00000436008.2	solute carrier family 22, member 23	353	1	1	0	0	0	0	0	0	2	hsa-miR-3681-3p	-0.04	-0.37	0.83	2011
RCAN2	ENST00000330430.6	regulator of calcineurin 2	32	2	1	0	1	0	0	0	0	0	hsa-miR-3681-3p	-0.37	-0.44	0.82	2007, 2009, 2011
NT5C1A	ENST00000235628.1	5'-nucleotidase, cytosolic IA	4	2	1	0	1	2	0	1	1	1	hsa-miR-3681-3p	-0.18	-0.18	0.82
YWHAB	ENST00000353703.4	tyrosine 3-monooxygenase/tryptophan 5-monooxygenase activation protein, beta polypeptide	272	1	1	0	0	0	0	0	0	1	hsa-miR-3681-3p	-0.68	-0.7	0.82	2005, 2007, 2009, 2011
ISL1	ENST00000230658.7	ISL LIM homeobox 1	67	1	1	0	0	0	0	0	0	0	hsa-miR-3681-3p	-0.45	-0.45	0.82	2005, 2007, 2009, 2011
WNK1	ENST00000315939.6	WNK lysine deficient protein kinase 1	950	1	1	0	0	0	0	0	0	0	hsa-miR-3681-3p	-0.4	-0.4	0.82	2009, 2011
BMI1	ENST00000376663.3	BMI1 polycomb ring finger oncogene	200	1	1	0	0	0	0	0	0	0	hsa-miR-3681-3p	-0.4	-0.42	0.82	2007, 2009, 2011
COMMD3-BMI1	ENST00000602390.1	COMMD3-BMI1 readthrough	195	1	1	0	0	0	0	0	0	0	hsa-miR-3681-3p	-0.37	-0.39	0.82	2011
SGMS1	ENST00000361781.2	sphingomyelin synthase 1	100	1	1	0	0	0	0	0	0	0	hsa-miR-3681-3p	-0.35	-0.35	0.82	2007, 2009, 2011
UNC13C	ENST00000545554.1	unc-13 homolog C (C. elegans)	14	1	1	0	0	0	0	0	0	0	hsa-miR-3681-3p	-0.28	-0.28	0.82	2007, 2009, 2011
FAM105B	ENST00000284274.4	family with sequence similarity 105, member B	247	1	1	0	0	3	1	2	0	0	hsa-miR-3681-3p	-0.19	-0.47	0.82	2007, 2009, 2011
EPHB2	ENST00000374632.3	EPH receptor B2	297	1	1	0	0	0	0	0	0	0	hsa-miR-3681-3p	-0.06	-0.25	0.82	2005, 2007, 2009, 2011
HOXA5	ENST00000222726.3	homeobox A5	63	2	0	0	2	0	0	0	0	1	hsa-miR-3681-3p	-0.49	-0.49	0.81	2011
ADCY6	ENST00000357869.3	adenylate cyclase 6	6	2	0	1	1	0	0	0	0	1	hsa-miR-3681-3p	-0.1	-0.1	0.81	2007, 2009, 2011
POGLUT1	ENST00000295588.4	protein O-glucosyltransferase 1	262	1	1	0	0	1	1	0	0	2	hsa-miR-3681-3p	-0.58	-0.6	0.81	2007, 2009, 2011
NHS	ENST00000380060.3	Nance-Horan syndrome (congenital cataracts and dental anomalies)	72	1	1	0	0	1	0	1	0	1	hsa-miR-3681-3p	-0.47	-0.47	0.81	2005, 2007, 2009, 2011
PPP1CC	ENST00000335007.5	protein phosphatase 1, catalytic subunit, gamma isozyme	3739	1	1	0	0	0	0	0	0	0	hsa-miR-3681-3p	-0.45	-0.46	0.81	2005, 2007, 2009, 2011
NUS1	ENST00000368494.3	nuclear undecaprenyl pyrophosphate synthase 1 homolog (S. cerevisiae)	302	1	0	1	0	1	0	0	1	1	hsa-miR-3681-3p	-0.3	-0.3	0.81	2007, 2009, 2011
WDR7	ENST00000254442.3	WD repeat domain 7	365	1	1	0	0	1	0	1	0	0	hsa-miR-3681-3p	-0.28	-0.3	0.81	2009, 2011
SPTLC2	ENST00000216484.2	serine palmitoyltransferase, long chain base subunit 2	95	1	0	0	1	1	0	0	1	2	hsa-miR-3681-3p	-0.05	-0.26	0.81	2011
PPM1E	ENST00000308249.2	protein phosphatase, Mg2+/Mn2+ dependent, 1E	178	2	1	1	0	0	0	0	0	0	hsa-miR-3681-3p	-0.2	-0.28	0.8	2005, 2007, 2011
ABL2	ENST00000502732.1	c-abl oncogene 2, non-receptor tyrosine kinase	892	1	0	0	1	3	0	2	1	0	hsa-miR-3681-3p	-0.3	-0.32	0.8	2009, 2011
NABP1	ENST00000410026.2	nucleic acid binding protein 1	938	1	0	0	1	3	0	2	1	0	hsa-miR-3681-3p	-0.29	-0.5	0.8	2007, 2009, 2011
CORO1C	ENST00000261401.3	coronin, actin binding protein, 1C	1970	1	0	1	0	1	0	1	0	1	hsa-miR-3681-3p	-0.28	-0.3	0.8	2005, 2007, 2009, 2011
MAPKAPK3	ENST00000446044.1	mitogen-activated protein kinase-activated protein kinase 3	155	1	1	0	0	0	0	0	0	0	hsa-miR-3681-3p	-0.16	-0.43	0.8	2009, 2011
KIAA1199	ENST00000220244.3	KIAA1199	660	1	1	0	0	0	0	0	0	0	hsa-miR-3681-3p	-0.12	-0.12	0.8	2005, 2007, 2009, 2011
ARID1B	ENST00000346085.5	AT rich interactive domain 1B (SWI1-like)	220	1	1	0	0	0	0	0	0	2	hsa-miR-3681-3p	-0.01	-0.06	0.8	2005, 2007, 2009, 2011
SUZ12	ENST00000322652.5	SUZ12 polycomb repressive complex 2 subunit	104	2	0	1	1	0	0	0	0	0	hsa-miR-3681-3p	-0.04	-0.24	0.79	2009, 2011
NCAM1	ENST00000316851.7	neural cell adhesion molecule 1	19	2	0	1	1	0	0	0	0	0	hsa-miR-3681-3p	-0.03	-0.14	0.79	2007, 2009, 2011
FAM184A	ENST00000338891.7	family with sequence similarity 184, member A	167	1	1	0	0	0	0	0	0	0	hsa-miR-3681-3p	-0.59	-0.59	0.79	2005, 2007, 2009, 2011
CDIP1	ENST00000564828.1	cell death-inducing p53 target 1	1857	1	1	0	0	0	0	0	0	0	hsa-miR-3681-3p	-0.54	-0.54	0.79	2005, 2007, 2009, 2011
NXT2	ENST00000372106.1	nuclear transport factor 2-like export factor 2	390	1	1	0	0	0	0	0	0	0	hsa-miR-3681-3p	-0.46	-0.46	0.79	2005, 2007, 2009, 2011
PKIA	ENST00000396418.2	protein kinase (cAMP-dependent, catalytic) inhibitor alpha	542	1	0	0	1	1	0	0	1	2	hsa-miR-3681-3p	-0.42	-0.57	0.79	2007, 2011
COL21A1	ENST00000244728.5	collagen, type XXI, alpha 1	9	1	1	0	0	0	0	0	0	0	hsa-miR-3681-3p	-0.36	-0.36	0.79	2009, 2011
CASC10	ENST00000377113.5	cancer susceptibility candidate 10	116	1	1	0	0	0	0	0	0	1	hsa-miR-3681-3p	-0.35	-0.41	0.79	2005, 2007, 2009, 2011
NPEPPS	ENST00000322157.4	aminopeptidase puromycin sensitive	2194	1	0	0	1	0	0	0	0	0	hsa-miR-3681-3p	-0.22	-0.23	0.79	2007, 2009, 2011
MESDC1	ENST00000267984.2	mesoderm development candidate 1	84	1	0	0	1	0	0	0	0	0	hsa-miR-3681-3p	-0.21	-0.21	0.79	2005, 2007, 2009, 2011
PPAP2B	ENST00000371250.3	phosphatidic acid phosphatase type 2B	81	1	0	0	1	0	0	0	0	1	hsa-miR-3681-3p	-0.21	-0.21	0.79	2007, 2011
KDM3A	ENST00000409556.1	lysine (K)-specific demethylase 3A	2300	1	0	0	1	1	0	0	1	0	hsa-miR-3681-3p	-0.2	-0.29	0.79	2005, 2007
ZZZ3	ENST00000370801.3	zinc finger, ZZ-type containing 3	338	1	0	0	1	0	0	0	0	2	hsa-miR-3681-3p	-0.19	-0.22	0.79	2005, 2007, 2009, 2011
CAND1	ENST00000545606.1	cullin-associated and neddylation-dissociated 1	1568	1	0	0	1	1	1	0	0	2	hsa-miR-3681-3p	-0.19	-0.62	0.79
CKAP4	ENST00000378026.4	cytoskeleton-associated protein 4	1923	1	0	0	1	0	0	0	0	0	hsa-miR-3681-3p	-0.19	-0.2	0.79	2011
PDE3B	ENST00000282096.4	phosphodiesterase 3B, cGMP-inhibited	258	1	0	0	1	0	0	0	0	1	hsa-miR-3681-3p	-0.17	-0.17	0.79	2009, 2011
SERBP1	ENST00000370994.4	SERPINE1 mRNA binding protein 1	926	1	0	0	1	0	0	0	0	1	hsa-miR-3681-3p	-0.17	-0.17	0.79	2009, 2011
HIVEP3	ENST00000372583.1	human immunodeficiency virus type I enhancer binding protein 3	84	1	0	0	1	1	0	1	0	1	hsa-miR-3681-3p	-0.16	-0.16	0.79
EIF2S2	ENST00000374980.2	eukaryotic translation initiation factor 2, subunit 2 beta, 38kDa	575	1	1	0	0	0	0	0	0	1	hsa-miR-3681-3p	-0.1	-0.45	0.79	2007, 2009, 2011
PRDM16	ENST00000270722.5	PR domain containing 16	64	1	0	0	1	2	0	2	0	3	hsa-miR-3681-3p	-0.08	-0.14	0.79	2009, 2011
KCMF1	ENST00000409785.4	potassium channel modulatory factor 1	1285	1	0	0	1	0	0	0	0	3	hsa-miR-3681-3p	-0.01	-0.12	0.79	2009, 2011
DYNLL2	ENST00000579991.2	dynein, light chain, LC8-type 2	1162	2	1	0	1	1	0	1	0	7	hsa-miR-3681-3p	-0.18	-0.38	0.78
GPATCH2L	ENST00000553588.1	G patch domain containing 2-like	96	1	1	0	0	3	0	2	1	1	hsa-miR-3681-3p	-0.71	-0.83	0.78
RGS17	ENST00000367225.2	regulator of G-protein signaling 17	11	1	0	0	1	1	0	0	1	2	hsa-miR-3681-3p	-0.43	-0.51	0.78	2009, 2011
SLC39A11	ENST00000255559.3	solute carrier family 39, member 11	544	1	0	0	1	1	0	0	1	0	hsa-miR-3681-3p	-0.37	-0.38	0.78	2005, 2007, 2009, 2011
EPB41L4A	ENST00000261486.5	erythrocyte membrane protein band 4.1 like 4A	103	1	0	0	1	1	0	1	0	1	hsa-miR-3681-3p	-0.35	-0.38	0.78	2007, 2009, 2011
UNKL	ENST00000389221.4	unkempt homolog (Drosophila)-like	308	1	0	0	1	1	0	0	1	1	hsa-miR-3681-3p	-0.32	-0.33	0.78	2009, 2011
EYA4	ENST00000367895.5	eyes absent homolog 4 (Drosophila)	242	1	0	0	1	2	0	1	1	1	hsa-miR-3681-3p	-0.31	-0.33	0.78	2005, 2007, 2009, 2011
C1orf52	ENST00000471115.1	chromosome 1 open reading frame 52	1516	1	0	0	1	0	0	0	0	0	hsa-miR-3681-3p	-0.29	-0.29	0.78	2007, 2009, 2011
FLRT3	ENST00000378053.3	fibronectin leucine rich transmembrane protein 3	11	1	0	0	1	1	0	0	1	0	hsa-miR-3681-3p	-0.27	-0.34	0.78	2007, 2009, 2011
HSPD1	ENST00000388968.3	heat shock 60kDa protein 1 (chaperonin)	42	1	0	0	1	0	0	0	0	0	hsa-miR-3681-3p	-0.25	-0.25	0.78
PANK1	ENST00000322191.6	pantothenate kinase 1	435	1	0	0	1	1	0	1	0	1	hsa-miR-3681-3p	-0.22	-0.24	0.78	2007, 2009, 2011
RGPD6	ENST00000329516.3	RANBP2-like and GRIP domain containing 6	5	1	0	0	1	1	0	0	1	1	hsa-miR-3681-3p	-0.22	-0.22	0.78	2007
MED14	ENST00000324817.1	mediator complex subunit 14	1038	1	0	0	1	2	0	2	0	3	hsa-miR-3681-3p	-0.21	-0.26	0.78	2005, 2007, 2009, 2011
MARCKS	ENST00000368635.4	myristoylated alanine-rich protein kinase C substrate	188	1	0	0	1	0	0	0	0	2	hsa-miR-3681-3p	-0.21	-0.28	0.78	2011
APPBP2	ENST00000083182.3	amyloid beta precursor protein (cytoplasmic tail) binding protein 2	907	1	0	0	1	0	0	0	0	1	hsa-miR-3681-3p	-0.2	-0.2	0.78	2007, 2009, 2011
TSC1	ENST00000298552.3	tuberous sclerosis 1	838	1	0	0	1	1	0	1	0	1	hsa-miR-3681-3p	-0.18	-0.2	0.78	2011
PARD6B	ENST00000371610.2	par-6 family cell polarity regulator beta	277	1	0	0	1	0	0	0	0	0	hsa-miR-3681-3p	-0.17	-0.18	0.78	2007, 2009, 2011
GORASP1	ENST00000319283.3	golgi reassembly stacking protein 1, 65kDa	102	1	0	0	1	0	0	0	0	0	hsa-miR-3681-3p	-0.17	-0.24	0.78	2009, 2011
SRL	ENST00000399609.3	sarcalumenin	5	1	0	0	1	0	0	0	0	1	hsa-miR-3681-3p	-0.17	-0.17	0.78	2009, 2011
B3GNT7	ENST00000287590.5	UDP-GlcNAc:betaGal beta-1,3-N-acetylglucosaminyltransferase 7	5	1	0	0	1	0	0	0	0	1	hsa-miR-3681-3p	-0.14	-0.14	0.78	2011
KLF3	ENST00000261438.5	Kruppel-like factor 3 (basic)	515	1	0	0	1	1	0	1	0	1	hsa-miR-3681-3p	-0.13	-0.27	0.78	2009, 2011
TGFBR3	ENST00000212355.4	transforming growth factor, beta receptor III	245	1	0	0	1	0	0	0	0	0	hsa-miR-3681-3p	-0.09	-0.09	0.78	2011
NSD1	ENST00000439151.2	nuclear receptor binding SET domain protein 1	685	1	0	0	1	1	0	1	0	0	hsa-miR-3681-3p	-0.06	-0.22	0.78	2011
ARFGEF1	ENST00000262215.3	ADP-ribosylation factor guanine nucleotide-exchange factor 1 (brefeldin A-inhibited)	70	1	0	0	1	1	1	0	0	0	hsa-miR-3681-3p	-0.06	-0.21	0.78	2007, 2009, 2011
RXRA	ENST00000481739.1	retinoid X receptor, alpha	609	1	0	0	1	0	0	0	0	0	hsa-miR-3681-3p	-0.03	-0.09	0.78	2007, 2009, 2011
LIFR	ENST00000263409.4	leukemia inhibitory factor receptor alpha	44	1	0	0	1	1	0	0	1	2	hsa-miR-3681-3p	-0.02	-0.11	0.78	2007, 2009, 2011
ALG9	ENST00000531154.1	ALG9, alpha-1,2-mannosyltransferase	586	2	1	0	1	0	0	0	0	0	hsa-miR-3681-3p	-0.02	-0.39	0.77	2007, 2009, 2011
SEC61A1	ENST00000243253.3	Sec61 alpha 1 subunit (S. cerevisiae)	2966	1	0	1	0	2	0	1	1	1	hsa-miR-3681-3p	-0.54	-0.55	0.77	2005, 2007, 2009, 2011
NRP2	ENST00000360409.3	neuropilin 2	146	1	0	0	1	0	0	0	0	5	hsa-miR-3681-3p	-0.36	-0.36	0.77	2005, 2007, 2009, 2011
CA7	ENST00000394069.3	carbonic anhydrase VII	5	1	1	0	0	0	0	0	0	0	hsa-miR-3681-3p	-0.35	-0.35	0.77	2005, 2007, 2009, 2011
RUNX1	ENST00000344691.4	runt-related transcription factor 1	182	1	0	0	1	0	0	0	0	1	hsa-miR-3681-3p	-0.26	-0.29	0.77	2011
ING5	ENST00000313552.6	inhibitor of growth family, member 5	529	1	0	0	1	2	0	2	0	0	hsa-miR-3681-3p	-0.26	-0.27	0.77	2007, 2009, 2011
EIF5	ENST00000216554.3	eukaryotic translation initiation factor 5	970	1	0	0	1	1	0	0	1	1	hsa-miR-3681-3p	-0.24	-0.32	0.77	2009, 2011
NEURL1B	ENST00000369800.5	neuralized homolog 1B (Drosophila)	5	1	0	0	1	1	0	0	1	3	hsa-miR-3681-3p	-0.23	-0.23	0.77	2011
SMAD5	ENST00000545279.1	SMAD family member 5	225	1	0	0	1	1	0	0	1	0	hsa-miR-3681-3p	-0.23	-0.24	0.77	2009, 2011
SHE	ENST00000304760.2	Src homology 2 domain containing E	9	1	0	0	1	3	0	0	3	0	hsa-miR-3681-3p	-0.22	-0.24	0.77	2011
NETO1	ENST00000327305.6	neuropilin (NRP) and tolloid (TLL)-like 1	5	1	0	0	1	0	0	0	0	1	hsa-miR-3681-3p	-0.22	-0.22	0.77	2011
GXYLT1	ENST00000398675.3	glucoside xylosyltransferase 1	126	1	0	0	1	3	0	0	3	1	hsa-miR-3681-3p	-0.22	-0.29	0.77	2009, 2011
NEDD4	ENST00000338963.2	neural precursor cell expressed, developmentally down-regulated 4, E3 ubiquitin protein ligase	289	1	0	0	1	0	0	0	0	0	hsa-miR-3681-3p	-0.21	-0.21	0.77	2007, 2009, 2011
PDGFRA	ENST00000257290.5	platelet-derived growth factor receptor, alpha polypeptide	39	1	0	0	1	1	0	1	0	0	hsa-miR-3681-3p	-0.21	-0.21	0.77	2011
ERC2	ENST00000288221.6	ELKS/RAB6-interacting/CAST family member 2	11	1	1	0	0	0	0	0	0	0	hsa-miR-3681-3p	-0.2	-0.2	0.77	2007, 2009, 2011
VAV3	ENST00000370056.4	vav 3 guanine nucleotide exchange factor	1128	1	0	0	1	0	0	0	0	0	hsa-miR-3681-3p	-0.19	-0.19	0.77	2005, 2007, 2009, 2011
USP46	ENST00000441222.3	ubiquitin specific peptidase 46	180	1	0	0	1	1	0	0	1	1	hsa-miR-3681-3p	-0.19	-0.22	0.77	2007, 2009, 2011
NCOA7	ENST00000392477.2	nuclear receptor coactivator 7	2967	1	0	0	1	1	0	0	1	1	hsa-miR-3681-3p	-0.19	-0.26	0.77	2007, 2009, 2011
PALM2	ENST00000448454.2	paralemmin 2	35	1	0	0	1	1	1	0	0	0	hsa-miR-3681-3p	-0.18	-0.19	0.77	2007, 2009, 2011
FAM222A	ENST00000538780.1	family with sequence similarity 222, member A	23	1	0	0	1	0	0	0	0	0	hsa-miR-3681-3p	-0.16	-0.24	0.77	2007, 2009, 2011
TNRC18	ENST00000399537.4	trinucleotide repeat containing 18	5	1	0	0	1	0	0	0	0	1	hsa-miR-3681-3p	-0.16	-0.16	0.77	2009, 2011
EN2	ENST00000297375.4	engrailed homeobox 2	86	1	0	0	1	0	0	0	0	1	hsa-miR-3681-3p	-0.15	-0.22	0.77	2007, 2009, 2011
ZCCHC24	ENST00000372336.3	zinc finger, CCHC domain containing 24	359	1	0	0	1	0	0	0	0	0	hsa-miR-3681-3p	-0.15	-0.15	0.77	2007, 2009, 2011
SIK1	ENST00000270162.6	salt-inducible kinase 1	2163	1	0	0	1	0	0	0	0	0	hsa-miR-3681-3p	-0.14	-0.14	0.77	2009, 2011
PAPPA	ENST00000328252.3	pregnancy-associated plasma protein A, pappalysin 1	350	1	0	0	1	0	0	0	0	0	hsa-miR-3681-3p	-0.13	-0.15	0.77	2005, 2007, 2009, 2011
ERG	ENST00000398905.1	v-ets avian erythroblastosis virus E26 oncogene homolog	184	1	0	0	1	1	0	1	0	4	hsa-miR-3681-3p	-0.12	-0.14	0.77	2009, 2011
BRSK2	ENST00000382179.1	BR serine/threonine kinase 2	15	1	0	0	1	1	1	0	0	0	hsa-miR-3681-3p	-0.06	-0.16	0.77
NEK6	ENST00000373603.1	NIMA-related kinase 6	3449	1	0	0	1	1	1	0	0	0	hsa-miR-3681-3p	-0.06	-0.37	0.77	2007, 2009, 2011
SFRP1	ENST00000220772.3	secreted frizzled-related protein 1	148	1	0	0	1	0	0	0	0	1	hsa-miR-3681-3p	-0.04	-0.21	0.77	2007, 2009, 2011
TXLNG	ENST00000380122.5	taxilin gamma	96	1	0	0	1	0	0	0	0	0	hsa-miR-3681-3p	-0.03	-0.28	0.77	2011
CDS1	ENST00000295887.5	CDP-diacylglycerol synthase (phosphatidate cytidylyltransferase) 1	720	2	1	0	1	0	0	0	0	0	hsa-miR-3681-3p	-0.38	-0.42	0.76	2007, 2009, 2011
FIGN	ENST00000333129.3	fidgetin	10	2	0	1	1	2	0	1	1	0	hsa-miR-3681-3p	-0.14	-0.29	0.76
AK2	ENST00000467905.1	adenylate kinase 2	3125	1	1	0	0	3	0	3	0	0	hsa-miR-3681-3p	-0.69	-0.69	0.76	2011
PPP4C	ENST00000279387.7	protein phosphatase 4, catalytic subunit	59	1	1	0	0	0	0	0	0	0	hsa-miR-3681-3p	-0.43	-0.43	0.76	2005, 2007, 2009, 2011
GSPT1	ENST00000434724.2	G1 to S phase transition 1	1119	1	0	0	1	4	0	1	3	3	hsa-miR-3681-3p	-0.35	-0.53	0.76	2005, 2007, 2011
CDH11	ENST00000394156.3	cadherin 11, type 2, OB-cadherin (osteoblast)	448	1	0	0	1	0	0	0	0	1	hsa-miR-3681-3p	-0.34	-0.34	0.76	2007, 2009, 2011
ATP5G3	ENST00000284727.4	ATP synthase, H+ transporting, mitochondrial Fo complex, subunit C3 (subunit 9)	7944	1	0	0	1	0	0	0	0	2	hsa-miR-3681-3p	-0.33	-0.34	0.76	2009, 2011
CCNG1	ENST00000340828.2	cyclin G1	1547	1	0	0	1	1	0	1	0	1	hsa-miR-3681-3p	-0.22	-0.33	0.76	2007, 2009, 2011
PEAK1	ENST00000312493.4	pseudopodium-enriched atypical kinase 1	209	1	0	0	1	0	0	0	0	3	hsa-miR-3681-3p	-0.21	-0.24	0.76	2009, 2011
LIMK1	ENST00000418310.1	LIM domain kinase 1	464	1	0	0	1	0	0	0	0	0	hsa-miR-3681-3p	-0.2	-0.2	0.76	2007, 2009, 2011
CREB1	ENST00000432329.2	cAMP responsive element binding protein 1	295	1	0	0	1	1	0	1	0	1	hsa-miR-3681-3p	-0.17	-0.26	0.76	2007, 2011
FAM65B	ENST00000259698.4	family with sequence similarity 65, member B	7	1	0	0	1	0	0	0	0	1	hsa-miR-3681-3p	-0.17	-0.17	0.76	2009, 2011
CHST1	ENST00000308064.2	carbohydrate (keratan sulfate Gal-6) sulfotransferase 1	5	1	0	0	1	0	0	0	0	0	hsa-miR-3681-3p	-0.16	-0.16	0.76	2005, 2007, 2011
E2F3	ENST00000346618.3	E2F transcription factor 3	91	1	0	1	0	0	0	0	0	1	hsa-miR-3681-3p	-0.15	-0.15	0.76	2007, 2009, 2011
GRM5	ENST00000418177.2	glutamate receptor, metabotropic 5	5	1	0	0	1	0	0	0	0	1	hsa-miR-3681-3p	-0.14	-0.14	0.76	2011
SLC7A11	ENST00000280612.5	solute carrier family 7 (anionic amino acid transporter light chain, xc- system), member 11	61	1	0	0	1	2	1	0	1	1	hsa-miR-3681-3p	-0.13	-0.23	0.76	2007, 2009, 2011
KIAA1551	ENST00000312561.4	KIAA1551	15	1	1	0	0	2	0	1	1	1	hsa-miR-3681-3p	-0.13	-0.29	0.76	2009, 2011
PCNX	ENST00000304743.2	pecanex homolog (Drosophila)	458	1	0	0	1	2	1	0	1	1	hsa-miR-3681-3p	-0.13	-0.19	0.76	2009, 2011
FZD3	ENST00000240093.3	frizzled family receptor 3	192	1	0	0	1	0	0	0	0	1	hsa-miR-3681-3p	-0.1	-0.12	0.76	2011
WDFY2	ENST00000298125.5	WD repeat and FYVE domain containing 2	85	2	0	1	1	1	0	1	0	3	hsa-miR-3681-3p	-0.02	-0.15	0.75
YPEL3	ENST00000398841.1	yippee-like 3 (Drosophila)	330	1	1	0	0	0	0	0	0	0	hsa-miR-3681-3p	-0.53	-0.53	0.75	2005, 2007, 2009, 2011
FAM133B	ENST00000438306.1	family with sequence similarity 133, member B	32	1	0	0	1	1	0	1	0	0	hsa-miR-3681-3p	-0.41	-0.41	0.75	2007, 2009, 2011
SLC35F3	ENST00000366618.3	solute carrier family 35, member F3	5	1	1	0	0	0	0	0	0	0	hsa-miR-3681-3p	-0.39	-0.39	0.75	2009, 2011
ZFP36L1	ENST00000555997.1	ZFP36 ring finger protein-like 1	231	1	1	0	0	0	0	0	0	0	hsa-miR-3681-3p	-0.36	-0.42	0.75	2007, 2009, 2011
PAX9	ENST00000361487.6	paired box 9	53	1	1	0	0	0	0	0	0	0	hsa-miR-3681-3p	-0.33	-0.4	0.75	2009, 2011
SALL4	ENST00000217086.4	sal-like 4 (Drosophila)	155	1	1	0	0	0	0	0	0	0	hsa-miR-3681-3p	-0.27	-0.28	0.75
C8orf4	ENST00000315792.3	chromosome 8 open reading frame 4	3820	1	0	0	1	0	0	0	0	0	hsa-miR-3681-3p	-0.26	-0.26	0.75	2009, 2011
ZKSCAN2	ENST00000328086.7	zinc finger with KRAB and SCAN domains 2	81	1	1	0	0	1*	0	0	0	0	hsa-miR-3681-3p	-0.23	-0.24	0.75	2007, 2009, 2011
GPR75	ENST00000394705.2	G protein-coupled receptor 75	35	1	0	0	1	2	0	1	1	1	hsa-miR-3681-3p	-0.23	-0.27	0.75
NAA15	ENST00000296543.5	N(alpha)-acetyltransferase 15, NatA auxiliary subunit	546	1	1	0	0	0	0	0	0	1	hsa-miR-3681-3p	-0.22	-0.22	0.75	2005, 2007, 2009, 2011
EDEM3	ENST00000318130.8	ER degradation enhancer, mannosidase alpha-like 3	535	1	0	0	1	1	0	1	0	2	hsa-miR-3681-3p	-0.21	-0.29	0.75	2007, 2009, 2011
GDF6	ENST00000287020.5	growth differentiation factor 6	14	1	0	0	1	0	0	0	0	1	hsa-miR-3681-3p	-0.21	-0.21	0.75	2009, 2011
PGM2L1	ENST00000298198.4	phosphoglucomutase 2-like 1	183	1	0	0	1	1	0	1	0	1	hsa-miR-3681-3p	-0.16	-0.22	0.75	2007, 2009, 2011
TET1	ENST00000373644.4	tet methylcytosine dioxygenase 1	5	1	0	0	1	1	0	1	0	1	hsa-miR-3681-3p	-0.15	-0.15	0.75	2009, 2011
SLIT2	ENST00000504154.1	slit homolog 2 (Drosophila)	579	1	0	0	1	0	0	0	0	3	hsa-miR-3681-3p	-0.15	-0.15	0.75
KLHL31	ENST00000370905.3	kelch-like family member 31	16	1	0	0	1	2	0	2	0	0	hsa-miR-3681-3p	-0.14	-0.18	0.75	2009, 2011
ZBTB42	ENST00000342537.7	zinc finger and BTB domain containing 42	182	1	0	0	1	0	0	0	0	0	hsa-miR-3681-3p	-0.12	-0.13	0.75	2011
MN1	ENST00000302326.4	meningioma (disrupted in balanced translocation) 1	15	1	0	0	1	0	0	0	0	1	hsa-miR-3681-3p	-0.12	-0.13	0.75	2009, 2011
COLGALT2	ENST00000367521.1	collagen beta(1-O)galactosyltransferase 2	70	1	0	0	1	2	1	1	0	0	hsa-miR-3681-3p	-0.1	-0.41	0.75	2007, 2009, 2011
INO80D	ENST00000403263.1	INO80 complex subunit D	5	1	1	0	0	2	1	0	1	0	hsa-miR-3681-3p	-0.1	-0.1	0.75	2009, 2011
KCTD16	ENST00000507359.3	potassium channel tetramerization domain containing 16	36	1	0	0	1	1	1	0	0	1	hsa-miR-3681-3p	-0.03	-0.19	0.75
FOXN3	ENST00000345097.4	forkhead box N3	42	1	1	0	0	0	0	0	0	2	hsa-miR-3681-3p	-0.02	-0.2	0.75	2009, 2011
PDIA5	ENST00000316218.7	protein disulfide isomerase family A, member 5	10871	1	1	0	0	0	0	0	0	0	hsa-miR-3681-3p	-0.73	-0.73	0.74	2005, 2007, 2009, 2011
MOSPD3	ENST00000393950.2	motile sperm domain containing 3	106	1	1	0	0	0	0	0	0	0	hsa-miR-3681-3p	-0.46	-0.46	0.74	2005, 2007, 2009, 2011
GALNT3	ENST00000392701.3	UDP-N-acetyl-alpha-D-galactosamine:polypeptide N-acetylgalactosaminyltransferase 3 (GalNAc-T3)	40	1	0	0	1	0	0	0	0	1	hsa-miR-3681-3p	-0.37	-0.37	0.74	2005, 2007
NR2F6	ENST00000291442.3	nuclear receptor subfamily 2, group F, member 6	814	1	0	0	1	1	0	1	0	0	hsa-miR-3681-3p	-0.25	-0.27	0.74	2007, 2011
TNIK	ENST00000436636.2	TRAF2 and NCK interacting kinase	106	1	0	0	1	0	0	0	0	2	hsa-miR-3681-3p	-0.22	-0.24	0.74
SLC16A10	ENST00000368850.3	solute carrier family 16 (aromatic amino acid transporter), member 10	233	1	0	0	1	1	0	0	1	1	hsa-miR-3681-3p	-0.2	-0.27	0.74
CNOT7	ENST00000361272.4	CCR4-NOT transcription complex, subunit 7	415	1	0	0	1	0	0	0	0	1	hsa-miR-3681-3p	-0.19	-0.2	0.74	2007
AFAP1	ENST00000360265.4	actin filament associated protein 1	1966	1	0	0	1	0	0	0	0	2	hsa-miR-3681-3p	-0.19	-0.22	0.74	2007, 2009, 2011
SPTBN1	ENST00000356805.4	spectrin, beta, non-erythrocytic 1	959	1	0	1	0	0	0	0	0	1	hsa-miR-3681-3p	-0.18	-0.2	0.74	2009, 2011
SURF4	ENST00000545297.1	surfeit 4	3667	1	0	0	1	0	0	0	0	1	hsa-miR-3681-3p	-0.17	-0.19	0.74	2009, 2011
KCNJ3	ENST00000295101.2	potassium inwardly-rectifying channel, subfamily J, member 3	21	1	1	0	0	0	0	0	0	1	hsa-miR-3681-3p	-0.16	-0.16	0.74
DKK2	ENST00000285311.3	dickkopf WNT signaling pathway inhibitor 2	5	1	0	0	1	0	0	0	0	0	hsa-miR-3681-3p	-0.16	-0.16	0.74	2007, 2009, 2011
ZNF280C	ENST00000370978.4	zinc finger protein 280C	138	1	0	0	1	0	0	0	0	0	hsa-miR-3681-3p	-0.11	-0.11	0.74	2011
N4BP1	ENST00000262384.3	NEDD4 binding protein 1	105	1	0	0	1	1	0	1	0	0	hsa-miR-3681-3p	-0.07	-0.09	0.74	2009, 2011
DDI2	ENST00000480945.1	DNA-damage inducible 1 homolog 2 (S. cerevisiae)	357	1	0	1	0	2	1	0	1	1	hsa-miR-3681-3p	-0.03	-0.33	0.74
CA10	ENST00000570565.1	carbonic anhydrase X	5	2	0	1	1	0	0	0	0	0	hsa-miR-3681-3p	-0.53	-0.53	0.73	2005, 2007, 2011
EFR3A	ENST00000254624.5	EFR3 homolog A (S. cerevisiae)	372	2	0	2	0	1	0	0	1	1	hsa-miR-3681-3p	-0.46	-0.61	0.73	2005, 2007, 2009, 2011
FRMPD3	ENST00000276185.4	FERM and PDZ domain containing 3	0	2	1	1	0	1	0	1	0	0	hsa-miR-3681-3p	-0.26	-0.26	0.73
SEC24A	ENST00000398844.2	SEC24 family, member A (S. cerevisiae)	679	1	1	0	0	0	0	0	0	0	hsa-miR-3681-3p	-0.41	-0.41	0.73	2007, 2009, 2011
WBP1L	ENST00000369889.4	WW domain binding protein 1-like	5	1	1	0	0	0	0	0	0	4	hsa-miR-3681-3p	-0.28	-0.28	0.73	2009, 2011
C17orf85	ENST00000158149.3	chromosome 17 open reading frame 85	718	1	0	0	1	3	0	2	1	2	hsa-miR-3681-3p	-0.27	-0.53	0.73	2007, 2009, 2011
AGFG1	ENST00000310078.8	ArfGAP with FG repeats 1	2019	1	0	0	1	1	0	1	0	1	hsa-miR-3681-3p	-0.25	-0.26	0.73	2009, 2011
TMEM170A	ENST00000357613.4	transmembrane protein 170A	70	1	0	0	1	2	0	1	1	0	hsa-miR-3681-3p	-0.23	-0.38	0.73
PPFIA2	ENST00000549396.1	protein tyrosine phosphatase, receptor type, f polypeptide (PTPRF), interacting protein (liprin), alpha 2	5	1	1	0	0	0	0	0	0	0	hsa-miR-3681-3p	-0.23	-0.23	0.73	2011
PPIF	ENST00000225174.3	peptidylprolyl isomerase F	9304	1	0	0	1	0	0	0	0	0	hsa-miR-3681-3p	-0.22	-0.22	0.73	2009, 2011
CCNJ	ENST00000265992.5	cyclin J	5	1	0	0	1	0	0	0	0	1	hsa-miR-3681-3p	-0.2	-0.2	0.73	2007, 2009, 2011
CDR2L	ENST00000337231.5	cerebellar degeneration-related protein 2-like	28	1	1	0	0	0	0	0	0	0	hsa-miR-3681-3p	-0.11	-0.11	0.73	2009, 2011
HUNK	ENST00000270112.2	hormonally up-regulated Neu-associated kinase	85	1	0	0	1	2	0	2	0	2	hsa-miR-3681-3p	-0.1	-0.15	0.73	2009, 2011
THRB	ENST00000396671.2	thyroid hormone receptor, beta	55	1	0	0	1	1	0	1	0	1	hsa-miR-3681-3p	-0.09	-0.16	0.73	2007, 2009, 2011
GFPT1	ENST00000357308.4	glutamine--fructose-6-phosphate transaminase 1	1313	1	0	0	1	2	0	2	0	0	hsa-miR-3681-3p	-0.04	-0.18	0.73	2011
MDM4	ENST00000391947.2	Mdm4 p53 binding protein homolog (mouse)	443	2	0	1	1	1	0	1	0	1	hsa-miR-3681-3p	-0.33	-0.34	0.72	2011
MBD5	ENST00000407073.1	methyl-CpG binding domain protein 5	7	2	0	1	1	0	0	0	0	0	hsa-miR-3681-3p	-0.03	-0.13	0.72
STAB2	ENST00000388887.2	stabilin 2	5	1	0	0	1	1	0	0	1	1	hsa-miR-3681-3p	-0.79	-0.79	0.72	2009, 2011
CBX5	ENST00000209875.4	chromobox homolog 5	360	1	0	1	0	0	0	0	0	1	hsa-miR-3681-3p	-0.29	-0.3	0.72	2007, 2011
GPR125	ENST00000334304.5	G protein-coupled receptor 125	1042	1	0	0	1	1	0	1	0	0	hsa-miR-3681-3p	-0.23	-0.25	0.72
E2F6	ENST00000362009.4	E2F transcription factor 6	70	1	0	0	1	0	0	0	0	1	hsa-miR-3681-3p	-0.17	-0.19	0.72	2007, 2009, 2011
ZMYM4	ENST00000314607.6	zinc finger, MYM-type 4	280	1	0	0	1	1	0	1	0	1	hsa-miR-3681-3p	-0.17	-0.19	0.72	2009
IKZF5	ENST00000368886.5	IKAROS family zinc finger 5 (Pegasus)	83	1	0	0	1	0	0	0	0	1	hsa-miR-3681-3p	-0.14	-0.29	0.72
CBFA2T3	ENST00000327483.5	core-binding factor, runt domain, alpha subunit 2; translocated to, 3	7	1	0	0	1	0	0	0	0	0	hsa-miR-3681-3p	-0.12	-0.18	0.72	2005, 2007, 2009, 2011
SIPA1L3	ENST00000222345.6	signal-induced proliferation-associated 1 like 3	1578	1	0	0	1	0	0	0	0	0	hsa-miR-3681-3p	-0.12	-0.12	0.72	2007, 2009, 2011
WIPF2	ENST00000323571.4	WAS/WASL interacting protein family, member 2	214	1	0	0	1	1	0	1	0	2	hsa-miR-3681-3p	-0.12	-0.14	0.72	2007, 2009, 2011
HEG1	ENST00000311127.4	heart development protein with EGF-like domains 1	380	1	0	0	1	0	0	0	0	2	hsa-miR-3681-3p	-0.1	-0.1	0.72	2009, 2011
NRARP	ENST00000356628.2	NOTCH-regulated ankyrin repeat protein	56	1	0	0	1	0	0	0	0	0	hsa-miR-3681-3p	-0.09	-0.21	0.72	2011
STK40	ENST00000359297.2	serine/threonine kinase 40	214	1	1	0	0	1	0	1	0	1	hsa-miR-3681-3p	-0.09	-0.16	0.72	2009, 2011
LOX	ENST00000231004.4	lysyl oxidase	3441	1	0	0	1	0	0	0	0	1	hsa-miR-3681-3p	-0.07	-0.16	0.72	2011
SLC9A7	ENST00000328306.4	solute carrier family 9, subfamily A (NHE7, cation proton antiporter 7), member 7	147	1	0	0	1	0	0	0	0	1	hsa-miR-3681-3p	-0.02	-0.11	0.72
CDON	ENST00000392693.3	cell adhesion associated, oncogene regulated	173	1	1	0	0	1	0	1	0	4	hsa-miR-3681-3p	-0.02	-0.09	0.72
C2CD2	ENST00000329623.7	C2 calcium-dependent domain containing 2	106	2	1	0	1	0	0	0	0	0	hsa-miR-3681-3p	-0.3	-0.3	0.71	2009, 2011
RPS6KB1	ENST00000225577.4	ribosomal protein S6 kinase, 70kDa, polypeptide 1	16	2	1	0	1	0	0	0	0	1	hsa-miR-3681-3p	-0.2	-0.2	0.71	2005, 2007, 2009, 2011
PNRC2	ENST00000334351.7	proline-rich nuclear receptor coactivator 2	100	1	1	0	0	0	0	0	0	0	hsa-miR-3681-3p	-0.41	-0.41	0.71	2009, 2011
FAM193B	ENST00000514747.1	family with sequence similarity 193, member B	77	1	0	0	1	1	0	1	0	0	hsa-miR-3681-3p	-0.37	-0.37	0.71	2009, 2011
KITLG	ENST00000228280.5	KIT ligand	100	1	0	0	1	1	0	0	1	1	hsa-miR-3681-3p	-0.36	-0.38	0.71	2009, 2011
NGFRAP1	ENST00000361298.4	nerve growth factor receptor (TNFRSF16) associated protein 1	114	1	0	0	1	1	1	0	0	1	hsa-miR-3681-3p	-0.35	-0.52	0.71	2005, 2007, 2011
TMEM25	ENST00000411589.2	transmembrane protein 25	767	1	1	0	0	0	0	0	0	0	hsa-miR-3681-3p	-0.32	-0.32	0.71	2005, 2007, 2009, 2011
EGR3	ENST00000317216.2	early growth response 3	21	1	1	0	0	0	0	0	0	0	hsa-miR-3681-3p	-0.24	-0.24	0.71	2009, 2011
C10orf137	ENST00000337623.3	chromosome 10 open reading frame 137	157	1	0	0	1	0	0	0	0	0	hsa-miR-3681-3p	-0.24	-0.24	0.71	2007, 2009, 2011
HOXB8	ENST00000239144.4	homeobox B8	9	1	0	0	1	0	0	0	0	0	hsa-miR-3681-3p	-0.23	-0.23	0.71	2007, 2009, 2011
MED13	ENST00000397786.2	mediator complex subunit 13	561	1	0	1	0	1	0	0	1	3	hsa-miR-3681-3p	-0.22	-0.29	0.71	2005, 2007, 2009, 2011
PAIP2B	ENST00000244221.8	poly(A) binding protein interacting protein 2B	42	1	0	0	1	2	0	1	1	2	hsa-miR-3681-3p	-0.21	-0.29	0.71	2009, 2011
PTGER3	ENST00000370924.4	prostaglandin E receptor 3 (subtype EP3)	14	1	0	0	1	0	0	0	0	3	hsa-miR-3681-3p	-0.19	-0.19	0.71	2009, 2011
CSRNP1	ENST00000273153.5	cysteine-serine-rich nuclear protein 1	544	1	0	0	1	0	0	0	0	0	hsa-miR-3681-3p	-0.17	-0.17	0.71	2007, 2009, 2011
EPB41	ENST00000373798.1	erythrocyte membrane protein band 4.1 (elliptocytosis 1, RH-linked)	53	1	0	0	1	0	0	0	0	0	hsa-miR-3681-3p	-0.16	-0.16	0.71	2005, 2007, 2009, 2011
SYNRG	ENST00000339208.6	synergin, gamma	106	1	0	0	1	1	0	0	1	1	hsa-miR-3681-3p	-0.16	-0.16	0.71	2011
VAT1L	ENST00000302536.2	vesicle amine transport 1-like	123	1	0	0	1	0	0	0	0	1	hsa-miR-3681-3p	-0.16	-0.16	0.71	2009, 2011
SRSF1	ENST00000258962.4	serine/arginine-rich splicing factor 1	1430	1	0	0	1	0	0	0	0	1	hsa-miR-3681-3p	-0.14	-0.16	0.71	2005, 2007, 2009, 2011
CEP135	ENST00000257287.4	centrosomal protein 135kDa	19	1	0	0	1	0	0	0	0	1	hsa-miR-3681-3p	-0.14	-0.2	0.71	2009, 2011
RAD54L2	ENST00000409535.2	RAD54-like 2 (S. cerevisiae)	215	1	0	0	1	1	0	0	1	0	hsa-miR-3681-3p	-0.12	-0.12	0.71
PCGF3	ENST00000362003.5	polycomb group ring finger 3	503	1	0	0	1	0	0	0	0	0	hsa-miR-3681-3p	-0.12	-0.17	0.71	2009, 2011
KPNA6	ENST00000373625.3	karyopherin alpha 6 (importin alpha 7)	272	1	0	0	1	1	0	1	0	1	hsa-miR-3681-3p	-0.11	-0.13	0.71	2009, 2011
TMEM170B	ENST00000379426.1	transmembrane protein 170B	489	1	0	0	1	1	0	0	1	0	hsa-miR-3681-3p	-0.08	-0.15	0.71	2009, 2011
CTH	ENST00000411986.2	cystathionase (cystathionine gamma-lyase)	430	1	0	0	1	0	0	0	0	1	hsa-miR-3681-3p	-0.04	-0.23	0.71	2011
UBR1	ENST00000382177.2	ubiquitin protein ligase E3 component n-recognin 1	11	2	1	1	0	3	0	0	3	1	hsa-miR-3681-3p	-0.27	-0.39	0.7	2007, 2009, 2011
SMPD3	ENST00000219334.5	sphingomyelin phosphodiesterase 3, neutral membrane (neutral sphingomyelinase II)	9	2	0	1	1	0	0	0	0	0	hsa-miR-3681-3p	-0.23	-0.23	0.7	2009, 2011
UBE2NL	ENST00000370494.1	ubiquitin-conjugating enzyme E2N-like	5	1	1	0	0	0	0	0	0	0	hsa-miR-3681-3p	-0.56	-0.56	0.7	2011
TRIM23	ENST00000231524.9	tripartite motif containing 23	247	1	0	0	1	0	0	0	0	2	hsa-miR-3681-3p	-0.39	-0.45	0.7	2007, 2009, 2011
SRSF9	ENST00000229390.3	serine/arginine-rich splicing factor 9	946	1	0	0	1	0	0	0	0	0	hsa-miR-3681-3p	-0.28	-0.28	0.7
BRWD3	ENST00000373275.4	bromodomain and WD repeat domain containing 3	506	1	0	0	1	0	0	0	0	4	hsa-miR-3681-3p	-0.25	-0.3	0.7	2011
TGFBR1	ENST00000374994.4	transforming growth factor, beta receptor 1	249	1	1	0	0	0	0	0	0	0	hsa-miR-3681-3p	-0.22	-0.24	0.7	2007, 2009, 2011
STAC	ENST00000273183.3	SH3 and cysteine rich domain	172	1	0	0	1	0	0	0	0	1	hsa-miR-3681-3p	-0.2	-0.2	0.7	2009, 2011
SNAI1	ENST00000244050.2	snail family zinc finger 1	486	1	0	0	1	0	0	0	0	0	hsa-miR-3681-3p	-0.15	-0.15	0.7	2009, 2011
ACVR1C	ENST00000243349.8	activin A receptor, type IC	27	1	0	0	1	1	0	0	1	1	hsa-miR-3681-3p	-0.11	-0.16	0.7	2009, 2011
CTDSP2	ENST00000398073.2	CTD (carboxy-terminal domain, RNA polymerase II, polypeptide A) small phosphatase 2	991	2	1	1	0	1	0	0	1	2	hsa-miR-3681-3p	-0.35	-0.36	0.69	2005, 2007, 2009, 2011
NFIB	ENST00000397575.3	nuclear factor I/B	1149	2	0	1	1	2	0	1	1	5	hsa-miR-3681-3p	-0.11	-0.22	0.69	2007, 2009, 2011
VWC2L	ENST00000427124.1	von Willebrand factor C domain containing protein 2-like	5	1	1	0	0	2	0	1	1	2	hsa-miR-3681-3p	-0.73	-0.73	0.69
POGZ	ENST00000392723.1	pogo transposable element with ZNF domain	170	1	0	1	0	0	0	0	0	0	hsa-miR-3681-3p	-0.42	-0.42	0.69	2009, 2011
UGT8	ENST00000310836.6	UDP glycosyltransferase 8	682	1	1	0	0	0	0	0	0	1	hsa-miR-3681-3p	-0.34	-0.4	0.69
THOC1	ENST00000261600.6	THO complex 1	384	1	0	0	1	0	0	0	0	0	hsa-miR-3681-3p	-0.33	-0.33	0.69
SPRY2	ENST00000377102.1	sprouty homolog 2 (Drosophila)	139	1	0	0	1	0	0	0	0	0	hsa-miR-3681-3p	-0.26	-0.26	0.69	2007, 2009, 2011
SKOR1	ENST00000341418.5	SKI family transcriptional corepressor 1	22	1	0	0	1	0	0	0	0	0	hsa-miR-3681-3p	-0.23	-0.23	0.69
SUCO	ENST00000367723.4	SUN domain containing ossification factor	86	1	0	0	1	0	0	0	0	0	hsa-miR-3681-3p	-0.21	-0.25	0.69	2007, 2009, 2011
VASH2	ENST00000366968.4	vasohibin 2	70	1	0	0	1	0	0	0	0	0	hsa-miR-3681-3p	-0.19	-0.2	0.69	2011
PLAG1	ENST00000316981.3	pleiomorphic adenoma gene 1	58	1	0	0	1	1	0	1	0	0	hsa-miR-3681-3p	-0.19	-0.24	0.69	2005, 2007, 2009, 2011
PLEKHH1	ENST00000329153.5	pleckstrin homology domain containing, family H (with MyTH4 domain) member 1	125	1	0	0	1	0	0	0	0	1	hsa-miR-3681-3p	-0.19	-0.2	0.69	2005, 2007, 2009, 2011
CCNY	ENST00000374706.1	cyclin Y	672	1	0	0	1	0	0	0	0	0	hsa-miR-3681-3p	-0.18	-0.2	0.69	2011
EEPD1	ENST00000242108.4	endonuclease/exonuclease/phosphatase family domain containing 1	39	1	0	0	1	0	0	0	0	0	hsa-miR-3681-3p	-0.17	-0.17	0.69	2005, 2007, 2011
FOXP2	ENST00000408937.3	forkhead box P2	169	1	0	0	1	0	0	0	0	2	hsa-miR-3681-3p	-0.16	-0.16	0.69	2005, 2007, 2009, 2011
HLX	ENST00000366903.6	H2.0-like homeobox	28	1	0	0	1	1	0	0	1	0	hsa-miR-3681-3p	-0.15	-0.27	0.69	2007, 2009, 2011
EDAR	ENST00000409271.1	ectodysplasin A receptor	7	1	0	0	1	0	0	0	0	1	hsa-miR-3681-3p	-0.14	-0.14	0.69	2005, 2007, 2009, 2011
ZC3H12C	ENST00000278590.3	zinc finger CCCH-type containing 12C	150	1	0	1	0	0	0	0	0	1	hsa-miR-3681-3p	-0.07	-0.08	0.69	2009, 2011
NBEAL1	ENST00000449802.1	neurobeachin-like 1	42	1	0	0	1	1	0	0	1	1	hsa-miR-3681-3p	-0.06	-0.07	0.69
SEMA7A	ENST00000261918.4	semaphorin 7A, GPI membrane anchor (John Milton Hagen blood group)	65	1	0	0	1	1	0	0	1	0	hsa-miR-3681-3p	-0.04	-0.19	0.69	2011
PTPN9	ENST00000306726.2	protein tyrosine phosphatase, non-receptor type 9	644	1	1	0	0	0	0	0	0	1	hsa-miR-3681-3p	-0.04	-0.25	0.69	2005, 2007, 2009, 2011
MOB1B	ENST00000309395.2	MOB kinase activator 1B	54	2	0	1	1	2	0	2	0	1	hsa-miR-3681-3p	-0.55	-0.56	0.68	2005, 2007, 2009, 2011
RAP1B	ENST00000250559.9	RAP1B, member of RAS oncogene family	3599	1	1	0	0	0	0	0	0	1	hsa-miR-3681-3p	-0.42	-0.42	0.68	2005, 2007, 2009, 2011
RNGTT	ENST00000369485.4	RNA guanylyltransferase and 5'-phosphatase	1384	1	1	0	0	1	0	0	1	1	hsa-miR-3681-3p	-0.36	-0.36	0.68	2005, 2007, 2009, 2011
SMURF2	ENST00000262435.9	SMAD specific E3 ubiquitin protein ligase 2	978	1	1	0	0	0	0	0	0	1	hsa-miR-3681-3p	-0.34	-0.34	0.68	2009, 2011
ZNF462	ENST00000277225.5	zinc finger protein 462	214	1	0	0	1	0	0	0	0	0	hsa-miR-3681-3p	-0.31	-0.36	0.68
RAPGEF2	ENST00000264431.4	Rap guanine nucleotide exchange factor (GEF) 2	484	1	0	0	1	0	0	0	0	0	hsa-miR-3681-3p	-0.23	-0.23	0.68	2009, 2011
HOXA10	ENST00000283921.4	homeobox A10	1910	1	0	0	1	0	0	0	0	0	hsa-miR-3681-3p	-0.22	-0.22	0.68	2007, 2009, 2011
EHD3	ENST00000322054.5	EH-domain containing 3	206	1	0	0	1	0	0	0	0	3	hsa-miR-3681-3p	-0.22	-0.22	0.68	2005, 2007, 2009, 2011
ADAMTS10	ENST00000595838.1	ADAM metallopeptidase with thrombospondin type 1 motif, 10	7	1	0	0	1	0	0	0	0	0	hsa-miR-3681-3p	-0.21	-0.21	0.68	2007, 2009, 2011
ARID2	ENST00000457135.1	AT rich interactive domain 2 (ARID, RFX-like)	891	1	0	0	1	0	0	0	0	0	hsa-miR-3681-3p	-0.2	-0.2	0.68	2005, 2007, 2009, 2011
CPEB4	ENST00000265085.5	cytoplasmic polyadenylation element binding protein 4	472	1	0	0	1	1	0	0	1	3	hsa-miR-3681-3p	-0.2	-0.3	0.68	2005, 2007, 2009, 2011
LASP1	ENST00000318008.6	LIM and SH3 protein 1	552	1	1	0	0	0	0	0	0	1	hsa-miR-3681-3p	-0.2	-0.21	0.68	2009, 2011
CREBRF	ENST00000540014.1	CREB3 regulatory factor	24	1	0	0	1	1	0	0	1	1	hsa-miR-3681-3p	-0.19	-0.19	0.68	2007, 2009, 2011
ITGA5	ENST00000293379.4	integrin, alpha 5 (fibronectin receptor, alpha polypeptide)	5599	1	1	0	0	0	0	0	0	0	hsa-miR-3681-3p	-0.17	-0.17	0.68	2005, 2007, 2009, 2011
NR5A2	ENST00000367362.3	nuclear receptor subfamily 5, group A, member 2	121	1	0	0	1	0	0	0	0	0	hsa-miR-3681-3p	-0.17	-0.17	0.68	2007, 2009, 2011
SEMA6A	ENST00000343348.6	sema domain, transmembrane domain (TM), and cytoplasmic domain, (semaphorin) 6A	106	1	0	0	1	1	0	1	0	0	hsa-miR-3681-3p	-0.16	-0.18	0.68	2007, 2009, 2011
CDH5	ENST00000341529.3	cadherin 5, type 2 (vascular endothelium)	8	1	0	0	1	0	0	0	0	2	hsa-miR-3681-3p	-0.15	-0.15	0.68	2007, 2009, 2011
DTNA	ENST00000283365.9	dystrobrevin, alpha	144	1	0	0	1	0	0	0	0	0	hsa-miR-3681-3p	-0.15	-0.15	0.68	2007, 2011
KMT2C	ENST00000262189.6	lysine (K)-specific methyltransferase 2C	417	1	0	0	1	0	0	0	0	0	hsa-miR-3681-3p	-0.14	-0.14	0.68	2007, 2009, 2011
NOL4	ENST00000261592.5	nucleolar protein 4	12	1	0	0	1	0	0	0	0	2	hsa-miR-3681-3p	-0.13	-0.13	0.68	2007, 2009, 2011
ZFHX4	ENST00000521891.2	zinc finger homeobox 4	194	1	0	0	1	0	0	0	0	1	hsa-miR-3681-3p	-0.09	-0.09	0.68	2005, 2007, 2009, 2011
CPD	ENST00000225719.4	carboxypeptidase D	1766	1	0	1	0	1	0	1	0	0	hsa-miR-3681-3p	-0.03	-0.06	0.68	2005, 2007, 2009, 2011
CDS2	ENST00000460006.1	CDP-diacylglycerol synthase (phosphatidate cytidylyltransferase) 2	782	1	0	0	1	2	1	0	1	4	hsa-miR-3681-3p	-0.03	-0.31	0.68	2011
ZBTB39	ENST00000300101.2	zinc finger and BTB domain containing 39	7	2	0	1	1	0	0	0	0	0	hsa-miR-3681-3p	-0.18	-0.18	0.67	2007, 2009, 2011
NEUROD6	ENST00000297142.3	neuronal differentiation 6	5	1	1	0	0	0	0	0	0	0	hsa-miR-3681-3p	-0.43	-0.43	0.67	2005, 2007, 2009, 2011
SH3RF1	ENST00000284637.9	SH3 domain containing ring finger 1	2747	1	1	0	0	0	0	0	0	2	hsa-miR-3681-3p	-0.34	-0.34	0.67	2007, 2009, 2011
NLN	ENST00000380985.5	neurolysin (metallopeptidase M3 family)	885	1	0	0	1	0	0	0	0	0	hsa-miR-3681-3p	-0.28	-0.28	0.67	2011
LPPR1	ENST00000374874.3	Lipid phosphate phosphatase-related protein type 1	19	1	0	0	1	0	0	0	0	0	hsa-miR-3681-3p	-0.23	-0.23	0.67	2009, 2011
POM121C	ENST00000257665.5	POM121 transmembrane nucleoporin C	5	1	0	0	1	0	0	0	0	0	hsa-miR-3681-3p	-0.23	-0.23	0.67	2011
DROSHA	ENST00000511367.2	drosha, ribonuclease type III	3272	1	0	0	1	0	0	0	0	1	hsa-miR-3681-3p	-0.23	-0.23	0.67	2009, 2011
INSR	ENST00000341500.5	insulin receptor	577	1	0	0	1	0	0	0	0	1	hsa-miR-3681-3p	-0.17	-0.17	0.67	2005, 2007, 2009, 2011
DNAJC13	ENST00000260818.6	DnaJ (Hsp40) homolog, subfamily C, member 13	256	1	0	0	1	0	0	0	0	0	hsa-miR-3681-3p	-0.15	-0.15	0.67	2007, 2009, 2011
GPR133	ENST00000376682.4	G protein-coupled receptor 133	57	1	0	0	1	1	0	0	1	1	hsa-miR-3681-3p	-0.15	-0.15	0.67	2011
MUC19	ENST00000454784.4	mucin 19, oligomeric	5	1	0	0	1	1	0	1	0	0	hsa-miR-3681-3p	-0.14	-0.14	0.67
GPR126	ENST00000230173.6	G protein-coupled receptor 126	604	1	0	0	1	0	0	0	0	0	hsa-miR-3681-3p	-0.14	-0.14	0.67	2007, 2009, 2011
MFHAS1	ENST00000276282.6	malignant fibrous histiocytoma amplified sequence 1	130	1	0	0	1	0	0	0	0	1	hsa-miR-3681-3p	-0.13	-0.13	0.67	2007, 2009, 2011
TAOK1	ENST00000261716.3	TAO kinase 1	164	1	0	0	1	1	1	0	0	0	hsa-miR-3681-3p	-0.13	-0.23	0.67	2009, 2011
LMTK2	ENST00000297293.5	lemur tyrosine kinase 2	51	1	0	1	0	0	0	0	0	1	hsa-miR-3681-3p	-0.13	-0.13	0.67	2005, 2007, 2009, 2011
AGRN	ENST00000379370.2	agrin	11	1	0	0	1	1	0	1	0	0	hsa-miR-3681-3p	-0.12	-0.12	0.67	2011
MEIS2	ENST00000397624.3	Meis homeobox 2	63	1	0	0	1	0	0	0	0	1	hsa-miR-3681-3p	-0.11	-0.14	0.67	2005, 2007, 2009, 2011
TMEM194B	ENST00000409150.3	transmembrane protein 194B	271	1	0	0	1	2	1	0	1	0	hsa-miR-3681-3p	-0.1	-0.31	0.67	2011
MAN2A1	ENST00000261483.4	mannosidase, alpha, class 2A, member 1	1521	1	0	0	1	0	0	0	0	0	hsa-miR-3681-3p	-0.1	-0.1	0.67	2005, 2007, 2009, 2011
NACC2	ENST00000371753.1	NACC family member 2, BEN and BTB (POZ) domain containing	172	1	0	0	1	2	0	2	0	1	hsa-miR-3681-3p	-0.05	-0.08	0.67	2011
LRP6	ENST00000261349.4	low density lipoprotein receptor-related protein 6	157	1	1	0	0	0	0	0	0	0	hsa-miR-3681-3p	-0.04	-0.04	0.67	2009, 2011
GPRIN3	ENST00000609438.1	GPRIN family member 3	213	1	0	0	1	0	0	0	0	2	hsa-miR-3681-3p	-0.04	-0.04	0.67
SHH	ENST00000297261.2	sonic hedgehog	32	1	0	0	1	0	0	0	0	1	hsa-miR-3681-3p	-0.03	-0.12	0.67
GTF2A2	ENST00000396060.2	general transcription factor IIA, 2, 12kDa	1068	1	0	1	0	0	0	0	0	0	hsa-miR-3681-3p	-0.45	-0.45	0.66	2005, 2007, 2011
PLEKHH2	ENST00000282406.4	pleckstrin homology domain containing, family H (with MyTH4 domain) member 2	9	1	0	0	1	0	0	0	0	1	hsa-miR-3681-3p	-0.36	-0.36	0.66	2005, 2007, 2011
KPNA5	ENST00000368564.1	karyopherin alpha 5 (importin alpha 6)	76	1	0	1	0	2	0	0	2	1	hsa-miR-3681-3p	-0.35	-0.4	0.66
NR2F2	ENST00000394166.3	nuclear receptor subfamily 2, group F, member 2	4428	1	0	0	1	0	0	0	0	2	hsa-miR-3681-3p	-0.32	-0.32	0.66	2009, 2011
MMD	ENST00000262065.3	monocyte to macrophage differentiation-associated	558	1	0	0	1	0	0	0	0	1	hsa-miR-3681-3p	-0.31	-0.31	0.66	2007, 2009, 2011
UBE2V1	ENST00000371657.5	ubiquitin-conjugating enzyme E2 variant 1	1621	1	0	0	1	0	0	0	0	0	hsa-miR-3681-3p	-0.21	-0.21	0.66	2011
BRSK1	ENST00000590333.1	BR serine/threonine kinase 1	117	1	0	0	1	0	0	0	0	0	hsa-miR-3681-3p	-0.21	-0.21	0.66	2007, 2011
TMEM189-UBE2V1	ENST00000341698.2	TMEM189-UBE2V1 readthrough	1621	1	0	0	1	0	0	0	0	0	hsa-miR-3681-3p	-0.18	-0.18	0.66	2007, 2009, 2007, 2009
TMEM189	ENST00000557021.1	transmembrane protein 189	1621	1	0	0	1	0	0	0	0	0	hsa-miR-3681-3p	-0.18	-0.18	0.66	2011
TMEM123	ENST00000361236.3	transmembrane protein 123	2135	1	0	0	1	0	0	0	0	0	hsa-miR-3681-3p	-0.18	-0.18	0.66	2009, 2011
PAPSS2	ENST00000361175.4	3'-phosphoadenosine 5'-phosphosulfate synthase 2	874	1	0	0	1	1	0	0	1	0	hsa-miR-3681-3p	-0.18	-0.26	0.66
ALDH1L2	ENST00000258494.9	aldehyde dehydrogenase 1 family, member L2	22	1	1	0	0	0	0	0	0	0	hsa-miR-3681-3p	-0.09	-0.15	0.66	2011
BMP3	ENST00000282701.2	bone morphogenetic protein 3	36	1	0	0	1	2	0	2	0	0	hsa-miR-3681-3p	-0.08	-0.34	0.66	2009, 2011
EPB41L1	ENST00000441639.1	erythrocyte membrane protein band 4.1-like 1	369	1	0	0	1	1	0	1	0	1	hsa-miR-3681-3p	-0.04	-0.13	0.66	2005, 2007, 2011
CACNA1A	ENST00000573710.2	calcium channel, voltage-dependent, P/Q type, alpha 1A subunit	5	1	0	0	1	0	0	0	0	0	hsa-miR-3681-3p	0	-0.12	0.66	2011
C20orf194	ENST00000453730.2	chromosome 20 open reading frame 194	1083	1	0	0	1	4	1	2	1	1	hsa-miR-3681-3p	-0.32	-0.32	0.65	2009, 2011
ADORA2B	ENST00000304222.2	adenosine A2b receptor	145	1	0	0	1	0	0	0	0	1	hsa-miR-3681-3p	-0.31	-0.31	0.65	2007, 2009, 2011
AMMECR1L	ENST00000272647.5	AMMECR1-like	21	1	1	0	0	0	0	0	0	1	hsa-miR-3681-3p	-0.29	-0.32	0.65	2007, 2009, 2011
GRB2	ENST00000392563.1	growth factor receptor-bound protein 2	2660	1	0	0	1	0	0	0	0	0	hsa-miR-3681-3p	-0.24	-0.26	0.65	2007, 2009, 2011
SLC10A7	ENST00000264986.3	solute carrier family 10, member 7	77	1	0	0	1	0	0	0	0	2	hsa-miR-3681-3p	-0.2	-0.23	0.65	2009, 2011
MBTD1	ENST00000586178.1	mbt domain containing 1	113	1	0	0	1	0	0	0	0	0	hsa-miR-3681-3p	-0.2	-0.2	0.65	2011
STAG1	ENST00000383202.2	stromal antigen 1	94	1	0	0	1	0	0	0	0	1	hsa-miR-3681-3p	-0.19	-0.19	0.65	2005, 2007, 2011
SATB2	ENST00000417098.1	SATB homeobox 2	820	1	0	0	1	0	0	0	0	0	hsa-miR-3681-3p	-0.17	-0.17	0.65	2007, 2009, 2011
ELL2	ENST00000237853.4	elongation factor, RNA polymerase II, 2	397	1	0	0	1	0	0	0	0	2	hsa-miR-3681-3p	-0.17	-0.17	0.65	2005, 2007, 2009, 2011
NTN1	ENST00000173229.2	netrin 1	12	1	0	0	1	1	0	1	0	0	hsa-miR-3681-3p	-0.12	-0.12	0.65
STK39	ENST00000355999.4	serine threonine kinase 39	266	1	0	0	1	0	0	0	0	0	hsa-miR-3681-3p	-0.12	-0.15	0.65	2005, 2007, 2009, 2011
RORA	ENST00000335670.6	RAR-related orphan receptor A	102	1	0	0	1	0	0	0	0	1	hsa-miR-3681-3p	-0.1	-0.13	0.65	2011
RAB4A	ENST00000366690.4	RAB4A, member RAS oncogene family	850	1	1	0	0	2	0	1	1	1	hsa-miR-3681-3p	-0.09	-0.63	0.65
PTGFRN	ENST00000393203.2	prostaglandin F2 receptor inhibitor	591	1	0	0	1	1	0	1	0	0	hsa-miR-3681-3p	-0.09	-0.2	0.65	2009, 2011
SLC25A16	ENST00000609923.1	solute carrier family 25 (mitochondrial carrier; Graves disease autoantigen), member 16	206	1	0	0	1	0	0	0	0	1	hsa-miR-3681-3p	-0.07	-0.2	0.65
SEMA6D	ENST00000355997.3	sema domain, transmembrane domain (TM), and cytoplasmic domain, (semaphorin) 6D	179	1	1	0	0	0	0	0	0	0	hsa-miR-3681-3p	-0.06	-0.07	0.65	2005, 2007, 2009, 2011
FUBP1	ENST00000370767.1	far upstream element (FUSE) binding protein 1	2021	1	0	0	1	0	0	0	0	2	hsa-miR-3681-3p	-0.05	-0.12	0.65
SLC30A7	ENST00000370112.4	solute carrier family 30 (zinc transporter), member 7	204	1	0	0	1	0	0	0	0	4	hsa-miR-3681-3p	-0.01	-0.15	0.65	2011
MEGF11	ENST00000360698.4	multiple EGF-like-domains 11	7	1	0	1	0	0	0	0	0	1	hsa-miR-3681-3p	-0.59	-0.59	0.64	2011
TCEANC2	ENST00000234827.1	transcription elongation factor A (SII) N-terminal and central domain containing 2	78	1	1	0	0	1	0	1	0	0	hsa-miR-3681-3p	-0.57	-0.61	0.64	2009, 2011
ALDH4A1	ENST00000375341.3	aldehyde dehydrogenase 4 family, member A1	520	1	1	0	0	2	0	1	1	0	hsa-miR-3681-3p	-0.47	-0.47	0.64	2009, 2011
SRPK2	ENST00000393651.3	SRSF protein kinase 2	381	1	1	0	0	1	1	0	0	0	hsa-miR-3681-3p	-0.4	-0.42	0.64	2009, 2011
PPARG	ENST00000397000.1	peroxisome proliferator-activated receptor gamma	861	1	0	0	1	0	0	0	0	0	hsa-miR-3681-3p	-0.3	-0.31	0.64	2007, 2011
IGSF3	ENST00000369486.3	immunoglobulin superfamily, member 3	141	1	0	1	0	2	0	0	2	2	hsa-miR-3681-3p	-0.23	-0.39	0.64	2005, 2007, 2009, 2011
PDS5B	ENST00000315596.10	PDS5, regulator of cohesion maintenance, homolog B (S. cerevisiae)	1493	1	0	0	1	0	0	0	0	0	hsa-miR-3681-3p	-0.18	-0.18	0.64	2007, 2009, 2011
NF1	ENST00000358273.4	neurofibromin 1	161	1	1	0	0	0	0	0	0	1	hsa-miR-3681-3p	-0.17	-0.17	0.64	2011
CD2AP	ENST00000359314.5	CD2-associated protein	145	1	0	0	1	0	0	0	0	1	hsa-miR-3681-3p	-0.17	-0.18	0.64	2005, 2007, 2009, 2011
PRMT8	ENST00000382622.3	protein arginine methyltransferase 8	5	1	0	0	1	0	0	0	0	1	hsa-miR-3681-3p	-0.17	-0.17	0.64
ARX	ENST00000379044.4	aristaless related homeobox	5	1	0	0	1	0	0	0	0	1	hsa-miR-3681-3p	-0.17	-0.17	0.64	2011
BICC1	ENST00000373886.3	bicaudal C homolog 1 (Drosophila)	165	1	0	0	1	0	0	0	0	0	hsa-miR-3681-3p	-0.15	-0.15	0.64
ANK2	ENST00000357077.4	ankyrin 2, neuronal	133	1	0	0	1	0	0	0	0	0	hsa-miR-3681-3p	-0.15	-0.16	0.64
CTDSPL	ENST00000443503.2	CTD (carboxy-terminal domain, RNA polymerase II, polypeptide A) small phosphatase-like	372	1	0	1	0	1	0	0	1	1	hsa-miR-3681-3p	-0.15	-0.17	0.64	2005, 2007, 2009, 2011
FKBP14	ENST00000222803.5	FK506 binding protein 14, 22 kDa	939	1	0	0	1	0	0	0	0	0	hsa-miR-3681-3p	-0.13	-0.17	0.64
SCN3B	ENST00000392770.2	sodium channel, voltage-gated, type III, beta subunit	10	1	0	0	1	0	0	0	0	1	hsa-miR-3681-3p	-0.13	-0.13	0.64	2011
PLAA	ENST00000397292.3	phospholipase A2-activating protein	416	1	0	0	1	0	0	0	0	1	hsa-miR-3681-3p	-0.09	-0.13	0.64	2011
PTCHD1	ENST00000379361.4	patched domain containing 1	59	1	0	0	1	1	0	0	1	4	hsa-miR-3681-3p	-0.07	-0.17	0.64
ARMC8	ENST00000469044.1	armadillo repeat containing 8	398	1	1	0	0	1	0	0	1	0	hsa-miR-3681-3p	-0.05	-0.34	0.64	2005, 2007, 2009, 2011
KCNMB4	ENST00000258111.4	potassium large conductance calcium-activated channel, subfamily M, beta member 4	486	1	1	0	0	0	0	0	0	1	hsa-miR-3681-3p	-0.01	-0.31	0.64
ABCA1	ENST00000374736.3	ATP-binding cassette, sub-family A (ABC1), member 1	184	2	1	0	1	0	0	0	0	1	hsa-miR-3681-3p	-0.2	-0.2	0.63	2007, 2009, 2011
CSRP2	ENST00000311083.5	cysteine and glycine-rich protein 2	38	1	0	0	1	0	0	0	0	0	hsa-miR-3681-3p	-0.31	-0.31	0.63	2009, 2011
HBEGF	ENST00000230990.6	heparin-binding EGF-like growth factor	28	1	0	0	1	0	0	0	0	0	hsa-miR-3681-3p	-0.28	-0.28	0.63	2007, 2009, 2011
CNN3	ENST00000370206.4	calponin 3, acidic	4490	1	0	0	1	0	0	0	0	0	hsa-miR-3681-3p	-0.22	-0.22	0.63	2009, 2011
GNG12	ENST00000370982.3	guanine nucleotide binding protein (G protein), gamma 12	1362	1	0	0	1	0	0	0	0	0	hsa-miR-3681-3p	-0.22	-0.23	0.63	2005, 2007, 2009, 2011
FGD6	ENST00000343958.4	FYVE, RhoGEF and PH domain containing 6	21	1	0	0	1	2	1	0	1	0	hsa-miR-3681-3p	-0.19	-0.28	0.63	2009, 2011
FGF14	ENST00000376131.4	fibroblast growth factor 14	5	1	0	0	1	0	0	0	0	2	hsa-miR-3681-3p	-0.19	-0.19	0.63	2011
CAPZA1	ENST00000263168.3	capping protein (actin filament) muscle Z-line, alpha 1	1159	1	0	0	1	0	0	0	0	1	hsa-miR-3681-3p	-0.19	-0.19	0.63	2005, 2007
ITGA2	ENST00000296585.5	integrin, alpha 2 (CD49B, alpha 2 subunit of VLA-2 receptor)	50	1	0	0	1	0	0	0	0	0	hsa-miR-3681-3p	-0.13	-0.13	0.63	2007, 2009, 2011
LYPD3	ENST00000244333.3	LY6/PLAUR domain containing 3	13	1	0	0	1	0	0	0	0	0	hsa-miR-3681-3p	-0.13	-0.13	0.63	2007, 2009, 2011
ELAVL2	ENST00000380110.4	ELAV like neuron-specific RNA binding protein 2	78	1	0	0	1	0	0	0	0	0	hsa-miR-3681-3p	-0.11	-0.12	0.63	2007
UNC80	ENST00000439458.1	unc-80 homolog (C. elegans)	5	1	1	0	0	0	0	0	0	1	hsa-miR-3681-3p	-0.05	-0.05	0.63	2011
CADM1	ENST00000452722.3	cell adhesion molecule 1	676	1	0	0	1	1	0	1	0	0	hsa-miR-3681-3p	0	-0.29	0.63	2007
WNK3	ENST00000375169.3	WNK lysine deficient protein kinase 3	55	1	0	0	1	1	0	1	0	1	hsa-miR-3681-3p	-0.28	-0.28	0.62	2011
UAP1	ENST00000367926.4	UDP-N-acteylglucosamine pyrophosphorylase 1	1738	1	0	0	1	0	0	0	0	0	hsa-miR-3681-3p	-0.25	-0.25	0.62
PPP4R2	ENST00000356692.5	protein phosphatase 4, regulatory subunit 2	310	1	0	0	1	0	0	0	0	0	hsa-miR-3681-3p	-0.25	-0.25	0.62
HGF	ENST00000222390.5	hepatocyte growth factor (hepapoietin A; scatter factor)	18	1	0	1	0	0	0	0	0	1	hsa-miR-3681-3p	-0.22	-0.22	0.62
FOSB	ENST00000586615.1	FBJ murine osteosarcoma viral oncogene homolog B	11	1	0	0	1	0	0	0	0	0	hsa-miR-3681-3p	-0.2	-0.2	0.62	2007, 2011
NEURL4	ENST00000315614.7	neuralized homolog 4 (Drosophila)	469	1	0	0	1	0	0	0	0	0	hsa-miR-3681-3p	-0.17	-0.17	0.62	2007, 2009, 2011
MICALCL	ENST00000256186.2	MICAL C-terminal like	62	1	0	0	1	0	0	0	0	0	hsa-miR-3681-3p	-0.1	-0.14	0.62
PTGDR	ENST00000553372.1	prostaglandin D2 receptor (DP)	5	1	0	0	1	0	0	0	0	1	hsa-miR-3681-3p	0	-0.25	0.62	2009, 2011
NRBF2	ENST00000277746.6	nuclear receptor binding factor 2	11	1	1	0	0	0	0	0	0	1	hsa-miR-3681-3p	-0.4	-0.4	0.61	2005, 2007, 2009, 2011
UBE2E3	ENST00000410062.4	ubiquitin-conjugating enzyme E2E 3	15	1	0	1	0	1	0	0	1	1	hsa-miR-3681-3p	-0.36	-0.41	0.61	2005, 2007
C19orf81	ENST00000425202.1	chromosome 19 open reading frame 81	63	1	0	0	1	0	0	0	0	0	hsa-miR-3681-3p	-0.31	-0.31	0.61	2011
ACTA2	ENST00000224784.6	actin, alpha 2, smooth muscle, aorta	8771	1	0	0	1	0	0	0	0	0	hsa-miR-3681-3p	-0.26	-0.26	0.61	2009, 2011
LPCAT1	ENST00000283415.3	lysophosphatidylcholine acyltransferase 1	298	1	0	0	1	1	0	1	0	1	hsa-miR-3681-3p	-0.22	-0.29	0.61	2007, 2009, 2011
RNF141	ENST00000265981.2	ring finger protein 141	345	1	0	0	1	0	0	0	0	0	hsa-miR-3681-3p	-0.2	-0.21	0.61	2009, 2011
NRXN1	ENST00000342183.5	neurexin 1	5	1	0	0	1	1	0	0	1	0	hsa-miR-3681-3p	-0.18	-0.18	0.61	2007
SLC35F1	ENST00000360388.4	solute carrier family 35, member F1	56	1	0	0	1	0	0	0	0	3	hsa-miR-3681-3p	-0.17	-0.17	0.61	2007, 2009, 2011
KIAA1147	ENST00000536163.1	KIAA1147	73	1	0	0	1	1	1	0	0	1	hsa-miR-3681-3p	-0.14	-0.22	0.61	2011
MICU3	ENST00000318063.5	mitochondrial calcium uptake family, member 3	9	1	0	0	1	0	0	0	0	0	hsa-miR-3681-3p	-0.14	-0.14	0.61	2005, 2007, 2009, 2011
CPNE2	ENST00000290776.8	copine II	1469	1	0	0	1	0	0	0	0	0	hsa-miR-3681-3p	0	-0.21	0.61
CACNA2D3	ENST00000474759.1	calcium channel, voltage-dependent, alpha 2/delta subunit 3	8	1	0	0	1	0	0	0	0	2	hsa-miR-3681-3p	-0.38	-0.38	0.6	2011
YPEL2	ENST00000312655.4	yippee-like 2 (Drosophila)	62	1	1	0	0	0	0	0	0	0	hsa-miR-3681-3p	-0.35	-0.35	0.6	2009, 2011
LIN28B	ENST00000345080.4	lin-28 homolog B (C. elegans)	118	1	0	0	1	1	0	0	1	0	hsa-miR-3681-3p	-0.3	-0.3	0.6	2011
ID3	ENST00000374561.5	inhibitor of DNA binding 3, dominant negative helix-loop-helix protein	1295	1	0	0	1	0	0	0	0	0	hsa-miR-3681-3p	-0.25	-0.25	0.6
RSPO3	ENST00000356698.4	R-spondin 3	118	1	0	0	1	1	1	0	0	0	hsa-miR-3681-3p	-0.22	-0.39	0.6
WSB1	ENST00000262394.2	WD repeat and SOCS box containing 1	175	1	0	0	1	1	0	0	1	1	hsa-miR-3681-3p	-0.18	-0.32	0.6	2007, 2009, 2011
MEPCE	ENST00000310512.2	methylphosphate capping enzyme	1024	1	0	0	1	0	0	0	0	0	hsa-miR-3681-3p	-0.15	-0.15	0.6	2007, 2009
RAB39B	ENST00000369454.3	RAB39B, member RAS oncogene family	10	1	0	0	1	0	0	0	0	1	hsa-miR-3681-3p	-0.12	-0.32	0.6
KPNA3	ENST00000261667.3	karyopherin alpha 3 (importin alpha 4)	104	1	0	0	1	1	0	0	1	2	hsa-miR-3681-3p	-0.11	-0.19	0.6	2005, 2007, 2011
GAREM	ENST00000399218.4	GRB2 associated, regulator of MAPK1	536	1	0	0	1	0	0	0	0	2	hsa-miR-3681-3p	-0.08	-0.11	0.6	2011
ORC5	ENST00000297431.4	origin recognition complex, subunit 5	407	1	1	0	0	0	0	0	0	0	hsa-miR-3681-3p	-0.49	-0.49	0.59	2005, 2007, 2009, 2011
ZHX1	ENST00000395571.3	zinc fingers and homeoboxes 1	88	1	0	0	1	0	0	0	0	0	hsa-miR-3681-3p	-0.22	-0.22	0.59	2007, 2009, 2011
CECR2	ENST00000400573.5	cat eye syndrome chromosome region, candidate 2	46	1	1	0	0	3	0	2	1	0	hsa-miR-3681-3p	-0.21	-0.37	0.59
PNISR	ENST00000369239.5	PNN-interacting serine/arginine-rich protein	600	1	0	0	1	1	0	0	1	0	hsa-miR-3681-3p	-0.2	-0.32	0.59	2011
HOXC6	ENST00000243108.4	homeobox C6	63	1	0	0	1	0	0	0	0	0	hsa-miR-3681-3p	-0.2	-0.2	0.59	2005, 2007, 2009, 2011
DAB2IP	ENST00000408936.3	DAB2 interacting protein	1787	1	0	0	1	0	0	0	0	0	hsa-miR-3681-3p	-0.16	-0.16	0.59
SLC38A4	ENST00000447411.1	solute carrier family 38, member 4	10	1	0	0	1	0	0	0	0	0	hsa-miR-3681-3p	-0.14	-0.14	0.59	2005, 2007, 2011
CCDC120	ENST00000376396.3	coiled-coil domain containing 120	170	1	0	0	1	1	0	1	0	0	hsa-miR-3681-3p	-0.14	-0.14	0.59	2011
MYH10	ENST00000360416.3	myosin, heavy chain 10, non-muscle	134	1	0	0	1	1	0	1	0	2	hsa-miR-3681-3p	-0.12	-0.13	0.59	2009, 2011
DENND5B	ENST00000389082.5	DENN/MADD domain containing 5B	832	1	0	0	1	0	0	0	0	3	hsa-miR-3681-3p	-0.12	-0.12	0.59
C11orf84	ENST00000294244.4	chromosome 11 open reading frame 84	232	1	0	0	1	1	0	1	0	0	hsa-miR-3681-3p	-0.04	-0.19	0.59
CNOT1	ENST00000317147.5	CCR4-NOT transcription complex, subunit 1	294	1	0	1	0	0	0	0	0	0	hsa-miR-3681-3p	-0.01	-0.09	0.59
DCC	ENST00000442544.2	deleted in colorectal carcinoma	5	1	1	0	0	1	0	1	0	1	hsa-miR-3681-3p	0	-0.32	0.59	2011
MATN3	ENST00000407540.3	matrilin 3	113	1	0	0	1	0	0	0	0	0	hsa-miR-3681-3p	-0.32	-0.35	0.58	2007, 2009, 2011
GLRA2	ENST00000218075.4	glycine receptor, alpha 2	5	1	0	0	1	1	0	0	1	0	hsa-miR-3681-3p	-0.27	-0.27	0.58	2005, 2007
KBTBD8	ENST00000295568.4	kelch repeat and BTB (POZ) domain containing 8	22	1	0	0	1	0	0	0	0	2	hsa-miR-3681-3p	-0.23	-0.23	0.58	2007, 2011
NCAN	ENST00000252575.6	neurocan	5	1	0	1	0	0	0	0	0	0	hsa-miR-3681-3p	-0.23	-0.23	0.58	2007, 2009, 2011
CCDC28B	ENST00000421922.2	coiled-coil domain containing 28B	106	1	0	0	1	0	0	0	0	0	hsa-miR-3681-3p	-0.21	-0.21	0.58	2009, 2011
PEG10	ENST00000482108.1	paternally expressed 10	8778	1	0	0	1	0	0	0	0	1	hsa-miR-3681-3p	-0.15	-0.15	0.58	2009, 2011
ATP10B	ENST00000327245.5	ATPase, class V, type 10B	5	1	0	0	1	0	0	0	0	0	hsa-miR-3681-3p	-0.14	-0.14	0.58	2011
RASA2	ENST00000286364.3	RAS p21 protein activator 2	170	1	0	0	1	0	0	0	0	0	hsa-miR-3681-3p	-0.09	-0.09	0.58
P2RY2	ENST00000311131.2	purinergic receptor P2Y, G-protein coupled, 2	66	1	1	0	0	2	0	1	1	1	hsa-miR-3681-3p	-0.02	-0.09	0.58
C11orf87	ENST00000327419.6	chromosome 11 open reading frame 87	5	2	1	1	0	0	0	0	0	0	hsa-miR-3681-3p	-0.18	-0.18	0.57	2005, 2007, 2009, 2011
KMT2A	ENST00000534358.1	lysine (K)-specific methyltransferase 2A	1092	2	0	2	0	1	0	0	1	1	hsa-miR-3681-3p	-0.09	-0.09	0.57	2005, 2007, 2009, 2011
TMEM167A	ENST00000502346.1	transmembrane protein 167A	1029	1	1	0	0	0	0	0	0	2	hsa-miR-3681-3p	-0.66	-0.67	0.57	2009, 2011
GALNT7	ENST00000265000.4	UDP-N-acetyl-alpha-D-galactosamine:polypeptide N-acetylgalactosaminyltransferase 7 (GalNAc-T7)	953	1	0	0	1	1	0	0	1	1	hsa-miR-3681-3p	-0.49	-0.49	0.57	2005, 2007, 2009, 2011
PKIB	ENST00000258014.3	protein kinase (cAMP-dependent, catalytic) inhibitor beta	545	1	0	0	1	0	0	0	0	1	hsa-miR-3681-3p	-0.34	-0.34	0.57
RAB33B	ENST00000305626.5	RAB33B, member RAS oncogene family	270	1	1	0	0	0	0	0	0	0	hsa-miR-3681-3p	-0.31	-0.31	0.57	2009, 2011
C15orf27	ENST00000388942.3	chromosome 15 open reading frame 27	17	1	1	0	0	0	0	0	0	0	hsa-miR-3681-3p	-0.23	-0.23	0.57	2005, 2007, 2009, 2011
FOXN4	ENST00000355216.1	forkhead box N4	16	1	0	0	1	0	0	0	0	0	hsa-miR-3681-3p	-0.19	-0.19	0.57	2011
C6orf211	ENST00000367294.3	chromosome 6 open reading frame 211	65	1	0	0	1	1	0	1	0	1	hsa-miR-3681-3p	-0.19	-0.23	0.57
MAP3K4	ENST00000366919.2	mitogen-activated protein kinase kinase kinase 4	241	1	0	0	1	0	0	0	0	1	hsa-miR-3681-3p	-0.17	-0.17	0.57
LONRF1	ENST00000398246.3	LON peptidase N-terminal domain and ring finger 1	36	1	0	0	1	0	0	0	0	1	hsa-miR-3681-3p	-0.15	-0.15	0.57	2007
FAM126A	ENST00000409923.1	family with sequence similarity 126, member A	241	1	1	0	0	1	1	0	0	0	hsa-miR-3681-3p	-0.12	-0.44	0.57	2007, 2009, 2011
BZW1	ENST00000409600.1	basic leucine zipper and W2 domains 1	470	1	0	0	1	0	0	0	0	2	hsa-miR-3681-3p	-0.02	-0.19	0.57
RAB20	ENST00000267328.3	RAB20, member RAS oncogene family	119	1	1	0	0	0	0	0	0	1	hsa-miR-3681-3p	-0.5	-0.5	0.56	2009, 2011
RGL2	ENST00000497454.1	ral guanine nucleotide dissociation stimulator-like 2	150	1	1	0	0	0	0	0	0	1	hsa-miR-3681-3p	-0.43	-0.48	0.56	2011
BCL3	ENST00000164227.5	B-cell CLL/lymphoma 3	2099	1	0	0	1	0	0	0	0	0	hsa-miR-3681-3p	-0.21	-0.21	0.56	2005, 2007, 2009, 2011
BAK1	ENST00000442998.2	BCL2-antagonist/killer 1	15	1	0	0	1	0	0	0	0	4	hsa-miR-3681-3p	-0.18	-0.18	0.56
ZNF800	ENST00000393313.1	zinc finger protein 800	239	1	0	0	1	0	0	0	0	0	hsa-miR-3681-3p	-0.17	-0.17	0.56	2007
RUFY3	ENST00000381006.3	RUN and FYVE domain containing 3	162	1	0	0	1	0	0	0	0	0	hsa-miR-3681-3p	-0.16	-0.18	0.56	2011
LYSMD3	ENST00000509384.1	LysM, putative peptidoglycan-binding, domain containing 3	92	1	0	0	1	0	0	0	0	0	hsa-miR-3681-3p	-0.15	-0.16	0.56	2011
TRERF1	ENST00000541110.1	transcriptional regulating factor 1	52	1	0	0	1	0	0	0	0	0	hsa-miR-3681-3p	-0.07	-0.07	0.56	2011
BBX	ENST00000415149.2	bobby sox homolog (Drosophila)	141	1	0	0	1	0	0	0	0	0	hsa-miR-3681-3p	-0.06	-0.12	0.56
TRIP4	ENST00000261884.3	thyroid hormone receptor interactor 4	143	1	0	0	1	1	0	0	1	3	hsa-miR-3681-3p	0	-0.08	0.56
LIN7C	ENST00000278193.2	lin-7 homolog C (C. elegans)	1701	1	1	0	0	1	0	0	1	0	hsa-miR-3681-3p	-0.38	-0.38	0.55	2009, 2011
JAG1	ENST00000254958.5	jagged 1	421	1	0	1	0	0	0	0	0	0	hsa-miR-3681-3p	-0.36	-0.36	0.55	2009, 2011
ITSN2	ENST00000361999.3	intersectin 2	63	1	0	0	1	0	0	0	0	0	hsa-miR-3681-3p	-0.23	-0.23	0.55	2007, 2009, 2011
EFNB2	ENST00000245323.4	ephrin-B2	25	1	0	0	1	0	0	0	0	1	hsa-miR-3681-3p	-0.18	-0.18	0.55
SGPP1	ENST00000247225.6	sphingosine-1-phosphate phosphatase 1	1340	1	0	0	1	0	0	0	0	0	hsa-miR-3681-3p	-0.17	-0.17	0.55	2005, 2007
CRTC1	ENST00000338797.6	CREB regulated transcription coactivator 1	322	1	0	0	1	1	0	1	0	0	hsa-miR-3681-3p	-0.14	-0.15	0.55	2011
TBC1D4	ENST00000377636.3	TBC1 domain family, member 4	96	1	0	0	1	0	0	0	0	1	hsa-miR-3681-3p	-0.14	-0.14	0.55
LZTS3	ENST00000329152.3	Homo sapiens leucine zipper, putative tumor suppressor family member 3 (LZTS3), transcript variant 2, mRNA.	78	1	0	0	1	0	0	0	0	0	hsa-miR-3681-3p	-0.13	-0.13	0.55	2005, 2007, 2009, 2011
HNF4G	ENST00000396423.2	hepatocyte nuclear factor 4, gamma	5	1	0	0	1	0	0	0	0	0	hsa-miR-3681-3p	-0.12	-0.12	0.55	2009, 2011
PGAP1	ENST00000354764.4	post-GPI attachment to proteins 1	106	1	1	0	0	2	0	2	0	2	hsa-miR-3681-3p	-0.07	-0.15	0.55	2007, 2009, 2011
G6PC3	ENST00000269097.4	glucose 6 phosphatase, catalytic, 3	429	1	1	0	0	0	0	0	0	0	hsa-miR-3681-3p	-0.46	-0.46	0.54	2011
NDUFS4	ENST00000296684.5	NADH dehydrogenase (ubiquinone) Fe-S protein 4, 18kDa (NADH-coenzyme Q reductase)	125	1	0	0	1	0	0	0	0	0	hsa-miR-3681-3p	-0.28	-0.28	0.54	2005, 2007, 2009, 2011
CACYBP	ENST00000367681.2	calcyclin binding protein	374	1	0	0	1	0	0	0	0	0	hsa-miR-3681-3p	-0.27	-0.27	0.54
KLF4	ENST00000374672.4	Kruppel-like factor 4 (gut)	22	1	0	1	0	0	0	0	0	0	hsa-miR-3681-3p	-0.23	-0.23	0.54	2005, 2007, 2009, 2011
NFE2L2	ENST00000397063.4	nuclear factor, erythroid 2-like 2	1964	1	0	0	1	0	0	0	0	0	hsa-miR-3681-3p	-0.19	-0.19	0.54	2005, 2007
CHIC1	ENST00000373504.6	cysteine-rich hydrophobic domain 1	16	1	0	0	1	0	0	0	0	0	hsa-miR-3681-3p	-0.18	-0.18	0.54	2011
PCDH9	ENST00000377861.3	protocadherin 9	102	1	0	0	1	0	0	0	0	0	hsa-miR-3681-3p	-0.18	-0.19	0.54
PHLPP2	ENST00000568954.1	PH domain and leucine rich repeat protein phosphatase 2	172	1	0	0	1	2	0	0	2	0	hsa-miR-3681-3p	-0.16	-0.16	0.54	2007, 2009, 2011
SOX11	ENST00000322002.3	SRY (sex determining region Y)-box 11	1100	1	0	0	1	0	0	0	0	3	hsa-miR-3681-3p	-0.15	-0.17	0.54	2007, 2009, 2011
NKX3-2	ENST00000382438.5	NK3 homeobox 2	36	1	0	1	0	0	0	0	0	0	hsa-miR-3681-3p	-0.13	-0.19	0.54	2009, 2011
ABHD5	ENST00000458276.2	abhydrolase domain containing 5	884	1	0	0	1	1	0	0	1	1	hsa-miR-3681-3p	-0.13	-0.23	0.54	2011
STK32B	ENST00000282908.5	serine/threonine kinase 32B	196	1	0	0	1	0	0	0	0	1	hsa-miR-3681-3p	-0.13	-0.13	0.54
HNRNPF	ENST00000357065.4	heterogeneous nuclear ribonucleoprotein F	240	1	0	0	1	0	0	0	0	0	hsa-miR-3681-3p	-0.13	-0.2	0.54	2005, 2007, 2009, 2011
COL11A2	ENST00000374708.4	collagen, type XI, alpha 2	19	1	1	0	0	0	0	0	0	1	hsa-miR-3681-3p	-0.1	-0.1	0.54	2011
KIF3A	ENST00000378746.4	kinesin family member 3A	33	1	0	0	1	0	0	0	0	3	hsa-miR-3681-3p	-0.09	-0.1	0.54
ELMO1	ENST00000341056.3	engulfment and cell motility 1	118	1	1	0	0	0	0	0	0	0	hsa-miR-3681-3p	-0.3	-0.3	0.53	2005, 2007, 2009, 2011
GOLM1	ENST00000388712.3	golgi membrane protein 1	4212	1	0	0	1	0	0	0	0	1	hsa-miR-3681-3p	-0.28	-0.28	0.53	2007, 2009
TGOLN2	ENST00000377386.3	trans-golgi network protein 2	1914	1	0	0	1	1	0	0	1	2	hsa-miR-3681-3p	-0.27	-0.28	0.53	2009, 2011
PLCL2	ENST00000418129.2	phospholipase C-like 2	122	1	0	0	1	0	0	0	0	0	hsa-miR-3681-3p	-0.22	-0.23	0.53	2011
SMIM14	ENST00000295958.5	small integral membrane protein 14	601	1	0	0	1	0	0	0	0	1	hsa-miR-3681-3p	-0.21	-0.21	0.53
PURA	ENST00000331327.3	purine-rich element binding protein A	367	1	0	0	1	0	0	0	0	2	hsa-miR-3681-3p	-0.16	-0.27	0.53
BRPF3	ENST00000357641.6	bromodomain and PHD finger containing, 3	7032	1	0	0	1	0	0	0	0	0	hsa-miR-3681-3p	-0.15	-0.15	0.53	2007, 2011
ATP2B1	ENST00000261173.2	ATPase, Ca++ transporting, plasma membrane 1	699	1	0	0	1	0	0	0	0	0	hsa-miR-3681-3p	-0.13	-0.13	0.53	2005, 2007, 2009, 2011
LSM12	ENST00000585388.1	LSM12 homolog (S. cerevisiae)	20	1	0	0	1	0	0	0	0	1	hsa-miR-3681-3p	-0.12	-0.17	0.53	2007, 2009, 2011
KPNB1	ENST00000290158.4	karyopherin (importin) beta 1	465	1	0	0	1	0	0	0	0	0	hsa-miR-3681-3p	-0.12	-0.12	0.53
SPATA2	ENST00000289431.5	spermatogenesis associated 2	358	1	1	0	0	1	0	1	0	0	hsa-miR-3681-3p	-0.03	-0.21	0.53	2005, 2007, 2009, 2011
IPMK	ENST00000373935.3	inositol polyphosphate multikinase	196	1	0	0	1	2	0	1	1	1	hsa-miR-3681-3p	-0.03	-0.18	0.53	2011
RP11-122A3.2	ENST00000517562.2	uncharacterized protein LOC100127983	579	1	0	0	1	0	0	0	0	0	hsa-miR-3681-3p	-0.23	-0.23	0.52
CCDC88C	ENST00000389857.6	coiled-coil domain containing 88C	42	1	0	1	0	0	0	0	0	0	hsa-miR-3681-3p	-0.22	-0.22	0.52	2009, 2011
DEPDC1B	ENST00000265036.5	DEP domain containing 1B	449	1	0	0	1	0	0	0	0	0	hsa-miR-3681-3p	-0.2	-0.22	0.52	2011
ADAM10	ENST00000260408.3	ADAM metallopeptidase domain 10	385	1	0	1	0	0	0	0	0	1	hsa-miR-3681-3p	-0.2	-0.22	0.52
IKZF2	ENST00000457361.1	IKAROS family zinc finger 2 (Helios)	32	1	0	0	1	1	0	0	1	2	hsa-miR-3681-3p	-0.19	-0.21	0.52	2007, 2009, 2011
GSPT2	ENST00000340438.4	G1 to S phase transition 2	97	1	0	0	1	0	0	0	0	0	hsa-miR-3681-3p	-0.19	-0.19	0.52	2011
NR1D2	ENST00000312521.4	nuclear receptor subfamily 1, group D, member 2	154	1	0	0	1	0	0	0	0	3	hsa-miR-3681-3p	-0.06	-0.13	0.52	2011
PAX6	ENST00000419022.1	paired box 6	191	1	0	0	1	0	0	0	0	0	hsa-miR-3681-3p	0	-0.06	0.52
ROR1	ENST00000371079.1	receptor tyrosine kinase-like orphan receptor 1	80	1	1	0	0	2	0	1	1	0	hsa-miR-3681-3p	-0.33	-0.33	0.51
EYA1	ENST00000388742.4	eyes absent homolog 1 (Drosophila)	222	1	0	0	1	0	0	0	0	0	hsa-miR-3681-3p	-0.14	-0.14	0.51	2007
MSI1	ENST00000257552.2	musashi RNA-binding protein 1	287	1	0	0	1	0	0	0	0	0	hsa-miR-3681-3p	-0.14	-0.14	0.51	2005, 2007
GOLGA6L10	ENST00000439287.4	Putative golgin subfamily A member 6-like protein 10	0	1	1	0	0	0	0	0	0	1	hsa-miR-3681-3p	-0.13	-0.13	0.51
DGKE	ENST00000284061.3	diacylglycerol kinase, epsilon 64kDa	470	1	0	0	1	1	0	0	1	0	hsa-miR-3681-3p	-0.13	-0.15	0.51
TIAL1	ENST00000369093.2	TIA1 cytotoxic granule-associated RNA binding protein-like 1	1342	1	0	1	0	0	0	0	0	1	hsa-miR-3681-3p	-0.12	-0.29	0.51
NCOA1	ENST00000405141.1	nuclear receptor coactivator 1	200	1	0	0	1	0	0	0	0	0	hsa-miR-3681-3p	-0.07	-0.14	0.51	2005, 2007, 2009, 2011
MARCH5	ENST00000358935.2	membrane-associated ring finger (C3HC4) 5	881	1	0	0	1	1	0	1	0	2	hsa-miR-3681-3p	-0.06	-0.33	0.51	2009, 2011
NIPBL	ENST00000448238.2	Nipped-B homolog (Drosophila)	250	1	0	1	0	0	0	0	0	0	hsa-miR-3681-3p	0	-0.16	0.51	2005, 2007, 2009, 2011
LEP	ENST00000308868.4	leptin	5	1	0	0	1	0	0	0	0	0	hsa-miR-3681-3p	-0.14	-0.14	0.5	2009, 2011
RP13-996F3.5	ENST00000559949.1	Uncharacterized protein	0	1	1	0	0	0	0	0	0	1	hsa-miR-3681-3p	-0.12	-0.12	0.5
ADCY3	ENST00000260600.5	adenylate cyclase 3	479	1	1	0	0	0	0	0	0	1	hsa-miR-3681-3p	-0.07	-0.07	0.5	2005, 2007, 2009, 2011
BACE1	ENST00000313005.6	beta-site APP-cleaving enzyme 1	486	1	0	0	1	0	0	0	0	1	hsa-miR-3681-3p	-0.05	-0.11	0.5	2009, 2011
NFAT5	ENST00000354436.2	nuclear factor of activated T-cells 5, tonicity-responsive	128	1	0	0	1	1	0	1	0	5	hsa-miR-3681-3p	-0.05	-0.1	0.5	2009, 2011
ANKFY1	ENST00000341657.4	ankyrin repeat and FYVE domain containing 1	969	1	0	0	1	3	1	2	0	2	hsa-miR-3681-3p	-0.03	-0.1	0.5
CACNG2	ENST00000300105.6	calcium channel, voltage-dependent, gamma subunit 2	5	3	1	1	1	0	0	0	0	0	hsa-miR-216a-3p	0	-0.52	0.99	2011
PTPRT	ENST00000373187.1	protein tyrosine phosphatase, receptor type, T	5	2	1	1	0	0	0	0	0	1	hsa-miR-216a-3p	-0.13	-0.13	0.97	2005, 2007, 2009, 2011
PRKD1	ENST00000331968.5	protein kinase D1	75	2	0	2	0	0	0	0	0	1	hsa-miR-216a-3p	-0.81	-0.82	0.95	2005, 2007, 2009, 2011
UBE2E2	ENST00000396703.1	ubiquitin-conjugating enzyme E2E 2	794	2	0	2	0	0	0	0	0	2	hsa-miR-216a-3p	-0.71	-0.78	0.95	2005, 2007, 2009, 2011
DTX4	ENST00000227451.3	deltex homolog 4 (Drosophila)	5	3	1	2	0	0	0	0	0	1	hsa-miR-216a-3p	-0.22	-0.22	0.94	2009, 2011
CABLES2	ENST00000279101.5	Cdk5 and Abl enzyme substrate 2	450	2	1	1	0	0	0	0	0	1	hsa-miR-216a-3p	-0.46	-0.48	0.94	2005, 2007, 2009, 2011
RYBP	ENST00000477973.2	RING1 and YY1 binding protein	342	2	1	1	0	1	1	0	0	2	hsa-miR-216a-3p	-0.42	-0.48	0.94	2005, 2007, 2009, 2011
AGO2	ENST00000220592.5	argonaute RISC catalytic component 2	350	2	0	0	2	6	0	4	2	3	hsa-miR-216a-3p	-0.22	-4.13	0.94	2005, 2007, 2011
IGLON5	ENST00000270642.8	IgLON family member 5	5	1	1	0	0	2	1	0	1	0	hsa-miR-216a-3p	-0.42	-0.65	0.94	2009, 2011
USP49	ENST00000394253.3	ubiquitin specific peptidase 49	44	2	1	1	0	2	0	1	1	2	hsa-miR-216a-3p	-0.07	-0.34	0.93
MTDH	ENST00000336273.3	metadherin	5192	1	0	1	0	1	0	1	0	1	hsa-miR-216a-3p	-0.29	-0.31	0.93	2007, 2009, 2011
PDE10A	ENST00000366882.1	phosphodiesterase 10A	371	1	1	0	0	2	0	1	1	1	hsa-miR-216a-3p	-0.17	-0.25	0.93	2011
SMAD2	ENST00000262160.6	SMAD family member 2	1196	2	2	0	0	0	0	0	0	4	hsa-miR-216a-3p	-0.02	-0.2	0.92	2007, 2009, 2011
STIM2	ENST00000467011.1	stromal interaction molecule 2	380	1	1	0	0	0	0	0	0	4	hsa-miR-216a-3p	-0.32	-0.32	0.91	2005, 2007, 2009, 2011
GLTP	ENST00000318348.4	glycolipid transfer protein	5	1	1	0	0	0	0	0	0	0	hsa-miR-216a-3p	-0.45	-0.45	0.9	2005, 2007, 2009, 2011
MDN1	ENST00000369393.3	MDN1, midasin homolog (yeast)	42	1	1	0	0	0	0	0	0	2	hsa-miR-216a-3p	-0.4	-0.4	0.9
SOCS6	ENST00000397942.3	suppressor of cytokine signaling 6	140	1	1	0	0	1	0	1	0	0	hsa-miR-216a-3p	-0.39	-0.42	0.9	2005, 2007, 2009, 2011
MAPK14	ENST00000229795.3	mitogen-activated protein kinase 14	1191	1	1	0	0	3	0	2	1	2	hsa-miR-216a-3p	-0.35	-0.43	0.9	2005, 2007, 2009, 2011
PDE3A	ENST00000359062.3	phosphodiesterase 3A, cGMP-inhibited	1182	1	1	0	0	1	0	1	0	2	hsa-miR-216a-3p	-0.29	-0.3	0.9	2005, 2007, 2009, 2011
FBRSL1	ENST00000434748.2	fibrosin-like 1	778	1	1	0	0	0	0	0	0	0	hsa-miR-216a-3p	-0.17	-0.17	0.9	2011
CLPP	ENST00000596605.1	caseinolytic mitochondrial matrix peptidase proteolytic subunit	4038	1	1	0	0	0	0	0	0	0	hsa-miR-216a-3p	-0.79	-0.79	0.89	2009, 2011
STK24	ENST00000397517.2	serine/threonine kinase 24	486	1	0	1	0	1	0	1	0	0	hsa-miR-216a-3p	-0.34	-0.34	0.89	2005, 2007, 2009, 2011
FAM126B	ENST00000418596.3	family with sequence similarity 126, member B	132	1	1	0	0	0	0	0	0	1	hsa-miR-216a-3p	-0.23	-0.26	0.89	2007, 2009, 2011
DDHD1	ENST00000323669.5	DDHD domain containing 1	103	1	0	1	0	3	0	2	1	3	hsa-miR-216a-3p	-0.21	-0.29	0.89	2011
BHLHE41	ENST00000242728.4	basic helix-loop-helix family, member e41	50	1	1	0	0	0	0	0	0	0	hsa-miR-216a-3p	-0.14	-0.15	0.89	2009, 2011
UBN2	ENST00000473989.3	ubinuclein 2	238	1	0	1	0	2	0	0	2	3	hsa-miR-216a-3p	-0.11	-0.11	0.89	2009, 2011
MBOAT2	ENST00000305997.3	membrane bound O-acyltransferase domain containing 2	1145	2	1	1	0	0	0	0	0	1	hsa-miR-216a-3p	-0.1	-0.33	0.88
VANGL2	ENST00000368061.2	VANGL planar cell polarity protein 2	560	1	1	0	0	1	0	1	0	1	hsa-miR-216a-3p	-0.46	-0.46	0.88	2007, 2009, 2011
SAMD12	ENST00000409003.4	sterile alpha motif domain containing 12	57	1	0	1	0	0	0	0	0	3	hsa-miR-216a-3p	-0.31	-0.31	0.88	2011
STK35	ENST00000381482.3	serine/threonine kinase 35	263	1	0	1	0	0	0	0	0	1	hsa-miR-216a-3p	-0.23	-0.25	0.88	2005, 2007, 2009, 2011
ELOVL6	ENST00000394607.3	ELOVL fatty acid elongase 6	901	1	0	1	0	1	1	0	0	1	hsa-miR-216a-3p	-0.28	-0.28	0.87	2005, 2007, 2009, 2011
KLHDC8A	ENST00000367155.3	kelch domain containing 8A	8	1	0	1	0	1	0	1	0	2	hsa-miR-216a-3p	-0.24	-0.26	0.87	2007, 2009, 2011
TFDP2	ENST00000499676.2	transcription factor Dp-2 (E2F dimerization partner 2)	128	1	0	1	0	1	0	0	1	1	hsa-miR-216a-3p	-0.13	-0.27	0.87	2011
MIPOL1	ENST00000327441.7	mirror-image polydactyly 1	45	2	0	2	0	1	0	0	1	2	hsa-miR-216a-3p	-0.6	-0.76	0.86	2005, 2007, 2009, 2011
XPR1	ENST00000367590.4	xenotropic and polytropic retrovirus receptor 1	544	1	0	1	0	1	0	1	0	0	hsa-miR-216a-3p	-0.29	-0.34	0.86	2005, 2007, 2009, 2011
PPME1	ENST00000328257.8	protein phosphatase methylesterase 1	343	1	1	0	0	1	0	1	0	0	hsa-miR-216a-3p	-0.26	-0.26	0.86	2007, 2009, 2011
PHB	ENST00000300408.3	prohibitin	759	1	1	0	0	0	0	0	0	1	hsa-miR-216a-3p	-0.54	-0.54	0.85	2005, 2007, 2009, 2011
ABCB9	ENST00000280560.8	ATP-binding cassette, sub-family B (MDR/TAP), member 9	13	1	1	0	0	0	0	0	0	0	hsa-miR-216a-3p	-0.31	-0.31	0.85	2005, 2007, 2009, 2011
DGKI	ENST00000453654.2	diacylglycerol kinase, iota	16	1	0	1	0	1	0	0	1	2	hsa-miR-216a-3p	-0.08	-0.26	0.85
SOX7	ENST00000304501.1	SRY (sex determining region Y)-box 7	47	1	1	0	0	0	0	0	0	0	hsa-miR-216a-3p	-0.37	-0.37	0.84	2009, 2011
SOX7	ENST00000554914.1	Transcription factor SOX-7; Uncharacterized protein; cDNA FLJ58508, highly similar to Transcription factor SOX-7	47	1	1	0	0	0	0	0	0	0	hsa-miR-216a-3p	-0.32	-0.36	0.84
FAM102A	ENST00000373095.1	family with sequence similarity 102, member A	85	1	1	0	0	0	0	0	0	0	hsa-miR-216a-3p	-0.26	-0.26	0.84	2009, 2011
DPY19L3	ENST00000586987.1	dpy-19-like 3 (C. elegans)	146	1	1	0	0	0	0	0	0	0	hsa-miR-216a-3p	-0.12	-0.15	0.84	2007, 2009, 2011
CLSTN2	ENST00000458420.3	calsyntenin 2	119	2	0	1	1	0	0	0	0	0	hsa-miR-216a-3p	-0.14	-0.16	0.83	2005, 2007, 2009, 2011
RELN	ENST00000428762.1	reelin	252	1	1	0	0	1	0	1	0	0	hsa-miR-216a-3p	-0.37	-0.4	0.83	2005, 2007, 2009, 2011
STOX2	ENST00000308497.4	storkhead box 2	379	1	1	0	0	1	0	1	0	3	hsa-miR-216a-3p	-0.23	-0.23	0.83
CCDC85C	ENST00000380243.4	coiled-coil domain containing 85C	86	1	1	0	0	0	0	0	0	2	hsa-miR-216a-3p	-0.12	-0.15	0.83	2011
ZNF385D	ENST00000281523.2	zinc finger protein 385D	5	1	1	0	0	0	0	0	0	1	hsa-miR-216a-3p	-0.49	-0.49	0.82
WDTC1	ENST00000319394.3	WD and tetratricopeptide repeats 1	137	1	1	0	0	0	0	0	0	0	hsa-miR-216a-3p	-0.13	-0.13	0.82	2005, 2007, 2009, 2011
ADCY2	ENST00000338316.4	adenylate cyclase 2 (brain)	13	1	0	1	0	3	0	1	2	1	hsa-miR-216a-3p	-0.2	-0.27	0.81	2005, 2007, 2009, 2011
SAR1A	ENST00000373242.2	SAR1 homolog A (S. cerevisiae)	253	1	0	1	0	3	0	2	1	0	hsa-miR-216a-3p	-0.09	-0.6	0.81	2009, 2011
BTG2	ENST00000290551.4	BTG family, member 2	758	2	0	1	1	0	0	0	0	0	hsa-miR-216a-3p	-0.36	-0.36	0.8	2005, 2007, 2009, 2011
FAM155B	ENST00000252338.4	family with sequence similarity 155, member B	21	1	0	1	0	0	0	0	0	0	hsa-miR-216a-3p	-0.27	-0.27	0.8	2005, 2007, 2009, 2011
HECTD1	ENST00000553700.1	HECT domain containing E3 ubiquitin protein ligase 1	34	1	0	1	0	0	0	0	0	1	hsa-miR-216a-3p	-0.21	-0.21	0.8	2005, 2007, 2011
C1orf21	ENST00000235307.6	chromosome 1 open reading frame 21	935	1	1	0	0	1	0	1	0	2	hsa-miR-216a-3p	-0.1	-0.46	0.8	2005, 2007, 2009, 2011
TMEM64	ENST00000458549.2	transmembrane protein 64	200	1	0	1	0	0	0	0	0	1	hsa-miR-216a-3p	-0.25	-0.33	0.78	2007, 2009, 2011
SLC6A6	ENST00000454876.2	solute carrier family 6 (neurotransmitter transporter), member 6	280	1	0	0	1	2	1	1	0	1	hsa-miR-216a-3p	-0.24	-0.25	0.78	2007, 2009, 2011
MGAT1	ENST00000333055.3	mannosyl (alpha-1,3-)-glycoprotein beta-1,2-N-acetylglucosaminyltransferase	831	1	0	1	0	2	0	2	0	1	hsa-miR-216a-3p	-0.17	-0.21	0.78	2005, 2007, 2009, 2011
CCNK	ENST00000389879.5	cyclin K	1777	1	0	0	1	1	0	1	0	1	hsa-miR-216a-3p	-0.15	-0.3	0.78	2005, 2007, 2009, 2011
HCN4	ENST00000261917.3	hyperpolarization activated cyclic nucleotide-gated potassium channel 4	19	1	0	0	1	0	0	0	0	2	hsa-miR-216a-3p	-0.13	-0.13	0.78	2005, 2007, 2009, 2011
ZFP36L2	ENST00000282388.3	ZFP36 ring finger protein-like 2	317	1	0	0	1	0	0	0	0	0	hsa-miR-216a-3p	-0.1	-0.16	0.78	2011
TRAPPC8	ENST00000283351.4	trafficking protein particle complex 8	502	1	0	0	1	0	0	0	0	0	hsa-miR-216a-3p	-0.2	-0.2	0.77	2007, 2009, 2011
PELI2	ENST00000267460.4	pellino E3 ubiquitin protein ligase family member 2	229	1	0	0	1	0	0	0	0	1	hsa-miR-216a-3p	-0.15	-0.15	0.77	2009, 2011
SREK1	ENST00000334121.6	splicing regulatory glutamine/lysine-rich protein 1	316	2	0	1	1	0	0	0	0	2	hsa-miR-216a-3p	-0.4	-0.47	0.76	2005, 2007
BLOC1S5	ENST00000397457.2	biogenesis of lysosomal organelles complex-1, subunit 5, muted	187	1	1	0	0	2	0	2	0	1	hsa-miR-216a-3p	-0.44	-0.5	0.76	2009, 2011
OSER1	ENST00000372970.2	oxidative stress responsive serine-rich 1	1082	1	0	1	0	0	0	0	0	0	hsa-miR-216a-3p	-0.3	-0.3	0.76	2009, 2011
TRAF3	ENST00000560371.1	TNF receptor-associated factor 3	833	1	0	0	1	3	0	2	1	0	hsa-miR-216a-3p	-0.17	-0.23	0.76	2011
TCF4	ENST00000354452.3	transcription factor 4	394	2	0	2	0	0	0	0	0	3	hsa-miR-216a-3p	-0.16	-0.17	0.75	2009, 2011
TMCC1	ENST00000432054.2	transmembrane and coiled-coil domain family 1	97	1	0	0	1	0	0	0	0	1	hsa-miR-216a-3p	-0.24	-0.24	0.75	2007, 2009, 2011
CCM2	ENST00000541586.1	cerebral cavernous malformation 2	1046	1	0	0	1	0	0	0	0	0	hsa-miR-216a-3p	-0.23	-0.23	0.75	2011
TLK2	ENST00000582809.1	tousled-like kinase 2	5	1	0	0	1	1	0	1	0	0	hsa-miR-216a-3p	-0.21	-0.21	0.75	2007, 2009, 2011
GFPT2	ENST00000253778.8	glutamine-fructose-6-phosphate transaminase 2	70	1	0	0	1	0	0	0	0	1	hsa-miR-216a-3p	-0.21	-0.21	0.75	2007, 2009, 2011
OAF	ENST00000328965.4	OAF homolog (Drosophila)	1447	1	0	0	1	0	0	0	0	1	hsa-miR-216a-3p	-0.16	-0.16	0.75	2011
CDK18	ENST00000360066.2	cyclin-dependent kinase 18	262	1	0	0	1	0	0	0	0	0	hsa-miR-216a-3p	-0.15	-0.16	0.75	2007, 2009, 2011
ITGA8	ENST00000378076.3	integrin, alpha 8	7	1	0	0	1	1	0	1	0	0	hsa-miR-216a-3p	-0.1	-0.1	0.75
ADAM19	ENST00000257527.4	ADAM metallopeptidase domain 19	981	1	0	0	1	1	0	1	0	0	hsa-miR-216a-3p	-0.13	-0.13	0.74	2007, 2009, 2011
TMED5	ENST00000479918.1	transmembrane emp24 protein transport domain containing 5	612	1	0	0	1	1	0	1	0	1	hsa-miR-216a-3p	-0.03	-0.27	0.74	2005, 2007, 2009, 2011
ADAMTS5	ENST00000284987.5	ADAM metallopeptidase with thrombospondin type 1 motif, 5	68	2	1	0	1	1	0	1	0	1	hsa-miR-216a-3p	-0.2	-0.31	0.73	2009, 2011
RBPMS2	ENST00000560606.1	RNA binding protein with multiple splicing 2	34	1	0	0	1	1	0	1	0	0	hsa-miR-216a-3p	-0.32	-0.53	0.73	2007, 2009, 2011
EFNA2	ENST00000215368.2	ephrin-A2	83	1	0	0	1	0	0	0	0	0	hsa-miR-216a-3p	-0.21	-0.21	0.73	2011
PIK3CA	ENST00000263967.3	phosphatidylinositol-4,5-bisphosphate 3-kinase, catalytic subunit alpha	112	1	0	0	1	0	0	0	0	2	hsa-miR-216a-3p	-0.01	-0.1	0.73
SERTAD2	ENST00000313349.3	SERTA domain containing 2	119	2	0	1	1	0	0	0	0	1	hsa-miR-216a-3p	-0.18	-0.19	0.72	2005, 2007, 2009, 2011
GABRB1	ENST00000295454.3	gamma-aminobutyric acid (GABA) A receptor, beta 1	5	2	0	1	1	3	0	1	2	3	hsa-miR-216a-3p	0	-0.35	0.72
MYT1	ENST00000328439.1	myelin transcription factor 1	12	1	0	0	1	1	0	0	1	0	hsa-miR-216a-3p	-0.13	-0.2	0.72	2005, 2007, 2009, 2011
GPR174	ENST00000276077.1	G protein-coupled receptor 174	5	1	0	0	1	0	0	0	0	2	hsa-miR-216a-3p	0	-0.19	0.72
ECE1	ENST00000415912.2	endothelin converting enzyme 1	1166	1	0	1	0	1	0	1	0	1	hsa-miR-216a-3p	-0.47	-0.47	0.71	2009, 2011
NCS1	ENST00000372398.3	neuronal calcium sensor 1	1083	1	1	0	0	0	0	0	0	1	hsa-miR-216a-3p	-0.2	-0.27	0.71	2009, 2011
SCN1A	ENST00000423058.2	sodium channel, voltage-gated, type I, alpha subunit	21	1	0	0	1	1	0	1	0	1	hsa-miR-216a-3p	-0.14	-0.16	0.71
SMG1	ENST00000446231.2	SMG1 phosphatidylinositol 3-kinase-related kinase	339	1	0	1	0	0	0	0	0	1	hsa-miR-216a-3p	-0.11	-0.11	0.71	2005, 2007, 2009, 2011
TBC1D22B	ENST00000373491.3	TBC1 domain family, member 22B	127	1	0	1	0	1	0	1	0	0	hsa-miR-216a-3p	-0.17	-0.17	0.7	2005, 2007, 2009, 2011
MPP2	ENST00000377184.3	membrane protein, palmitoylated 2 (MAGUK p55 subfamily member 2)	78	1	0	1	0	0	0	0	0	0	hsa-miR-216a-3p	-0.15	-0.17	0.7	2005, 2007, 2009, 2011
MANEAL	ENST00000397631.3	mannosidase, endo-alpha-like	381	1	0	0	1	0	0	0	0	0	hsa-miR-216a-3p	-0.11	-0.12	0.7	2007, 2009, 2011
ITPKC	ENST00000263370.2	inositol-trisphosphate 3-kinase C	2682	1	1	0	0	0	0	0	0	0	hsa-miR-216a-3p	-0.11	-0.11	0.7	2005, 2007, 2009, 2011
MCF2L	ENST00000397030.1	MCF.2 cell line derived transforming sequence-like	79	1	0	1	0	1	0	1	0	1	hsa-miR-216a-3p	-0.23	-0.25	0.69	2009, 2011
EBF4	ENST00000380648.4	early B-cell factor 4	1194	1	0	1	0	1	0	0	1	1	hsa-miR-216a-3p	-0.19	-0.23	0.69	2009, 2011
TAL1	ENST00000371884.2	T-cell acute lymphocytic leukemia 1	5	1	0	1	0	1	0	1	0	1	hsa-miR-216a-3p	-0.15	-0.15	0.69	2009, 2011
PXN	ENST00000458477.2	paxillin	484	1	0	0	1	0	0	0	0	0	hsa-miR-216a-3p	-0.24	-0.24	0.68	2009, 2011
FBXL20	ENST00000394294.3	F-box and leucine-rich repeat protein 20	455	1	0	0	1	2	1	1	0	2	hsa-miR-216a-3p	-0.32	-0.48	0.67	2011
MYOCD	ENST00000425538.1	myocardin	62	1	0	1	0	0	0	0	0	0	hsa-miR-216a-3p	-0.22	-0.22	0.67	2011
KIAA1109	ENST00000388738.3	KIAA1109	591	1	0	0	1	0	0	0	0	0	hsa-miR-216a-3p	-0.18	-0.18	0.67	2009, 2011
HIC1	ENST00000399849.3	hypermethylated in cancer 1	76	1	1	0	0	1	0	1	0	0	hsa-miR-216a-3p	-0.34	-0.34	0.66	2009, 2011
AGPAT3	ENST00000291572.8	1-acylglycerol-3-phosphate O-acyltransferase 3	2443	1	0	0	1	2	0	2	0	0	hsa-miR-216a-3p	-0.24	-0.26	0.66	2009, 2011
SOWAHA	ENST00000378693.2	sosondowah ankyrin repeat domain family member A	138	1	0	0	1	0	0	0	0	0	hsa-miR-216a-3p	-0.15	-0.15	0.66	2007, 2009, 2011
RIMS3	ENST00000372684.3	regulating synaptic membrane exocytosis 3	24	1	0	1	0	2	0	1	1	0	hsa-miR-216a-3p	-0.07	-0.22	0.66	2005, 2007, 2011
GALNT5	ENST00000259056.4	UDP-N-acetyl-alpha-D-galactosamine:polypeptide N-acetylgalactosaminyltransferase 5 (GalNAc-T5)	462	1	0	0	1	0	0	0	0	0	hsa-miR-216a-3p	-0.27	-0.27	0.65
TSTD2	ENST00000341170.4	thiosulfate sulfurtransferase (rhodanese)-like domain containing 2	219	1	0	1	0	1	0	1	0	0	hsa-miR-216a-3p	-0.23	-0.23	0.65	2005, 2007, 2009, 2011
ZMAT3	ENST00000311417.2	zinc finger, matrin-type 3	459	1	0	0	1	0	0	0	0	2	hsa-miR-216a-3p	-0.07	-0.15	0.65	2011
MDGA1	ENST00000297153.7	MAM domain containing glycosylphosphatidylinositol anchor 1	240	1	0	0	1	0	0	0	0	0	hsa-miR-216a-3p	-0.04	-0.04	0.65	2009, 2011
AP5M1	ENST00000261558.3	adaptor-related protein complex 5, mu 1 subunit	198	1	1	0	0	1	0	1	0	2	hsa-miR-216a-3p	-0.02	-0.08	0.65
ACVR2A	ENST00000241416.7	activin A receptor, type IIA	109	2	1	1	0	0	0	0	0	1	hsa-miR-216a-3p	-0.08	-0.55	0.64	2007, 2009, 2011
LDLR	ENST00000558518.1	low density lipoprotein receptor	1462	1	0	0	1	2	0	2	0	1	hsa-miR-216a-3p	-0.32	-0.38	0.64	2011
IFFO2	ENST00000455833.2	intermediate filament family orphan 2	139	1	0	1	0	2	1	1	0	2	hsa-miR-216a-3p	-0.2	-0.23	0.64	2011
GNA13	ENST00000439174.2	guanine nucleotide binding protein (G protein), alpha 13	190	1	0	0	1	1	0	1	0	1	hsa-miR-216a-3p	-0.13	-0.15	0.64	2009, 2011
AMD1	ENST00000368885.3	adenosylmethionine decarboxylase 1	725	1	0	1	0	2	0	1	1	1	hsa-miR-216a-3p	-0.28	-0.42	0.63	2005, 2007
STRN4	ENST00000263280.6	striatin, calmodulin binding protein 4	1039	1	0	1	0	0	0	0	0	0	hsa-miR-216a-3p	-0.25	-0.25	0.63	2005, 2007, 2011
DMBX1	ENST00000360032.3	diencephalon/mesencephalon homeobox 1	31	1	0	1	0	0	0	0	0	0	hsa-miR-216a-3p	-0.18	-0.22	0.63
WEE1	ENST00000299613.6	WEE1 homolog (S. pombe)	331	1	0	1	0	1	1	0	0	0	hsa-miR-216a-3p	-0.58	-0.58	0.62	2005, 2007
FBLN5	ENST00000267620.10	fibulin 5	146	1	0	0	1	1	0	1	0	0	hsa-miR-216a-3p	-0.3	-0.3	0.62	2011
EBF3	ENST00000368648.3	early B-cell factor 3	101	1	0	0	1	0	0	0	0	1	hsa-miR-216a-3p	-0.13	-0.13	0.62	2007, 2011
ARRDC4	ENST00000268042.6	arrestin domain containing 4	10	2	0	1	1	1	0	1	0	0	hsa-miR-216a-3p	-0.43	-0.43	0.61	2005, 2007, 2009, 2011
TMSB10	ENST00000233143.4	thymosin beta 10	49918	1	1	0	0	0	0	0	0	0	hsa-miR-216a-3p	-0.66	-0.67	0.61	2005, 2007, 2009, 2011
KIAA1045	ENST00000242315.3	KIAA1045	42	1	1	0	0	0	0	0	0	0	hsa-miR-216a-3p	-0.23	-0.23	0.61	2009, 2011
TMEM110	ENST00000355083.5	transmembrane protein 110	306	1	0	0	1	0	0	0	0	1	hsa-miR-216a-3p	-0.21	-0.21	0.61	2007, 2011
RLIM	ENST00000332687.6	ring finger protein, LIM domain interacting	662	1	0	1	0	2	0	0	2	0	hsa-miR-216a-3p	-0.21	-0.22	0.61	2005, 2007, 2011
LPPR5	ENST00000370188.3	Lipid phosphate phosphatase-related protein type 5	23	1	0	0	1	1	0	1	0	0	hsa-miR-216a-3p	-0.19	-0.27	0.6	2011
PRPF19	ENST00000227524.4	pre-mRNA processing factor 19	1583	1	0	0	1	0	0	0	0	0	hsa-miR-216a-3p	-0.17	-0.17	0.6	2009, 2011
SS18L1	ENST00000331758.3	synovial sarcoma translocation gene on chromosome 18-like 1	274	1	0	0	1	0	0	0	0	1	hsa-miR-216a-3p	-0.12	-0.14	0.6	2007, 2009, 2011
SFPQ	ENST00000357214.5	splicing factor proline/glutamine-rich	4735	1	0	0	1	0	0	0	0	3	hsa-miR-216a-3p	-0.04	-0.04	0.6
TPD52L2	ENST00000346249.4	tumor protein D52-like 2	4185	1	0	1	0	0	0	0	0	1	hsa-miR-216a-3p	-0.29	-0.29	0.59	2009, 2011
POU2F3	ENST00000260264.4	POU class 2 homeobox 3	5	1	0	0	1	1	0	1	0	1	hsa-miR-216a-3p	-0.31	-0.31	0.58	2009, 2011
RREB1	ENST00000379938.2	ras responsive element binding protein 1	340	1	0	0	1	0	0	0	0	0	hsa-miR-216a-3p	-0.2	-0.2	0.58	2011
HAO1	ENST00000378789.3	hydroxyacid oxidase (glycolate oxidase) 1	5	1	0	1	0	0	0	0	0	0	hsa-miR-216a-3p	-0.31	-0.31	0.57	2005, 2007, 2009, 2011
UBE2F	ENST00000272930.4	ubiquitin-conjugating enzyme E2F (putative)	905	1	0	0	1	0	0	0	0	2	hsa-miR-216a-3p	-0.24	-0.28	0.57	2007, 2011
CCDC149	ENST00000504487.1	coiled-coil domain containing 149	187	1	0	0	1	1	0	0	1	1	hsa-miR-216a-3p	-0.23	-0.3	0.57	2011
GATA2	ENST00000341105.2	GATA binding protein 2	231	1	0	0	1	0	0	0	0	2	hsa-miR-216a-3p	-0.14	-0.14	0.57	2011
GSK3B	ENST00000264235.8	glycogen synthase kinase 3 beta	498	1	1	0	0	1	0	0	1	4	hsa-miR-216a-3p	-0.13	-0.2	0.57	2011
NAV2	ENST00000360655.4	neuron navigator 2	337	1	0	0	1	1	0	1	0	1	hsa-miR-216a-3p	-0.07	-0.07	0.57	2007, 2009, 2011
HIPK3	ENST00000303296.4	homeodomain interacting protein kinase 3	933	1	0	1	0	0	0	0	0	1	hsa-miR-216a-3p	-0.06	-0.06	0.57
RARA	ENST00000425707.3	retinoic acid receptor, alpha	560	2	1	0	1	0	0	0	0	0	hsa-miR-216a-3p	-0.08	-0.28	0.56	2007, 2009, 2011
SLC16A1	ENST00000369626.3	solute carrier family 16 (monocarboxylate transporter), member 1	707	1	0	0	1	0	0	0	0	0	hsa-miR-216a-3p	-0.18	-0.18	0.56
IPO7	ENST00000379719.3	importin 7	1331	1	0	1	0	0	0	0	0	0	hsa-miR-216a-3p	-0.14	-0.14	0.56	2005, 2007, 2011
DNAJB1	ENST00000254322.2	DnaJ (Hsp40) homolog, subfamily B, member 1	29	1	0	1	0	0	0	0	0	0	hsa-miR-216a-3p	-0.07	-0.12	0.56
URGCP	ENST00000223341.7	upregulator of cell proliferation	180	1	0	0	1	0	0	0	0	1	hsa-miR-216a-3p	-0.06	-0.06	0.56
CA12	ENST00000178638.3	carbonic anhydrase XII	42	1	1	0	0	0	0	0	0	2	hsa-miR-216a-3p	-0.03	-0.06	0.56	2005, 2007, 2009, 2011
PFKM	ENST00000312352.7	phosphofructokinase, muscle	7010	1	0	1	0	2	0	2	0	0	hsa-miR-216a-3p	0	-0.38	0.56	2005, 2007, 2011
MSANTD3-TMEFF1	ENST00000502978.1	MSANTD3-TMEFF1 readthrough	234	1	0	1	0	0	0	0	0	0	hsa-miR-216a-3p	-0.37	-0.37	0.55	2011
TMEFF1	ENST00000374879.4	transmembrane protein with EGF-like and two follistatin-like domains 1	234	1	0	1	0	0	0	0	0	0	hsa-miR-216a-3p	-0.36	-0.36	0.55	2005, 2007, 2009, 2011
TMEM229A	ENST00000455783.1	transmembrane protein 229A	5	1	0	1	0	0	0	0	0	1	hsa-miR-216a-3p	-0.28	-0.28	0.55	2011
DUSP5	ENST00000369583.3	dual specificity phosphatase 5	600	1	0	0	1	0	0	0	0	0	hsa-miR-216a-3p	-0.25	-0.25	0.55	2005, 2007, 2009, 2011
DTX1	ENST00000257600.3	deltex homolog 1 (Drosophila)	10	1	0	1	0	0	0	0	0	0	hsa-miR-216a-3p	-0.14	-0.14	0.55	2005, 2007, 2009, 2011
FNDC4	ENST00000264703.3	fibronectin type III domain containing 4	418	1	1	0	0	0	0	0	0	0	hsa-miR-216a-3p	-0.41	-0.41	0.54	2009, 2011
GCNT2	ENST00000316170.3	glucosaminyl (N-acetyl) transferase 2, I-branching enzyme (I blood group)	651	1	1	0	0	1	0	1	0	2	hsa-miR-216a-3p	-0.36	-0.36	0.54	2009, 2011
SH2D3C	ENST00000373277.4	SH2 domain containing 3C	5	1	1	0	0	0	0	0	0	0	hsa-miR-216a-3p	-0.42	-0.42	0.53	2005, 2007, 2009, 2011
CITED2	ENST00000367651.2	Cbp/p300-interacting transactivator, with Glu/Asp-rich carboxy-terminal domain, 2	1071	1	0	1	0	0	0	0	0	1	hsa-miR-216a-3p	-0.26	-0.32	0.53	2005, 2007, 2009, 2011
ZNF608	ENST00000504926.1	zinc finger protein 608	22	1	0	0	1	0	0	0	0	1	hsa-miR-216a-3p	-0.2	-0.2	0.53	2011
NXF1	ENST00000531709.2	nuclear RNA export factor 1	1017	1	0	0	1	1	0	0	1	0	hsa-miR-216a-3p	-0.11	-0.11	0.53	2005, 2007, 2009, 2011
TMEM151B	ENST00000451188.2	transmembrane protein 151B	5	1	0	1	0	0	0	0	0	4	hsa-miR-216a-3p	-0.28	-0.28	0.52	2011
UST	ENST00000367463.4	uronyl-2-sulfotransferase	933	1	0	1	0	0	0	0	0	0	hsa-miR-216a-3p	-0.22	-0.23	0.52	2009, 2011
RPN1	ENST00000296255.3	ribophorin I	9235	1	0	0	1	0	0	0	0	0	hsa-miR-216a-3p	-0.21	-0.23	0.52	2007, 2009, 2011
MAN2A2	ENST00000360468.3	mannosidase, alpha, class 2A, member 2	340	1	0	0	1	2	0	2	0	0	hsa-miR-216a-3p	-0.18	-0.2	0.52	2009, 2011
MPPED2	ENST00000358117.5	metallophosphoesterase domain containing 2	42	1	0	1	0	0	0	0	0	0	hsa-miR-216a-3p	-0.27	-0.27	0.51	2007, 2009, 2011
ZNF395	ENST00000344423.5	zinc finger protein 395	1044	1	0	0	1	0	0	0	0	0	hsa-miR-216a-3p	-0.1	-0.1	0.51
PSEN1	ENST00000324501.5	presenilin 1	1340	1	0	0	1	1	0	0	1	1	hsa-miR-216a-3p	-0.08	-0.12	0.51	2011
SYDE1	ENST00000342784.2	synapse defective 1, Rho GTPase, homolog 1 (C. elegans)	249	1	0	0	1	0	0	0	0	0	hsa-miR-216a-3p	-0.17	-0.17	0.5	2007, 2011
TRMT2A	ENST00000404751.3	tRNA methyltransferase 2 homolog A (S. cerevisiae)	455	1	1	0	0	0	0	0	0	0	hsa-miR-128-3p	-0.23	-0.23	ORF
PRICKLE1	ENST00000455697.1	prickle homolog 1 (Drosophila)	146	1	0	1	0	0	0	0	0	0	hsa-miR-128-3p	-0.14	-0.14	ORF
MKNK2	ENST00000591601.1	MAP kinase interacting serine/threonine kinase 2	215	1	0	0	1	0	0	0	0	0	hsa-miR-128-3p	-0.11	-0.11	ORF	2007
ZNF638	ENST00000355812.3	zinc finger protein 638	15	1	0	1	0	0	0	0	0	1	hsa-miR-128-3p	-0.06	-0.06	ORF
RPL36A-HNRNPH2	ENST00000409170.3	RPL36A-HNRNPH2 readthrough	85	1	0	1	0	0	0	0	0	0	hsa-miR-128-3p	-0.04	-0.04	ORF
DST	ENST00000312431.6	dystonin	439	1	0	1	0	1	0	0	1	0	hsa-miR-128-3p	-0.03	-0.03	ORF
ACOT11	ENST00000343744.2	acyl-CoA thioesterase 11	36	1	1	0	0	0	0	0	0	0	hsa-miR-128-3p	-0.03	-0.03	ORF	2007
DUSP13	ENST00000372702.3	dual specificity phosphatase 13	5	1	0	1	0	0	0	0	0	0	hsa-miR-128-3p	-0.02	-0.02	ORF
SZRD1	ENST00000401089.3	SUZ RNA binding domain containing 1	137	4	4	0	0	0	0	0	0	0	hsa-miR-128-3p	-1.43	-1.43	> 0.99	2007, 2009, 2011
BAZ2B	ENST00000392782.1	bromodomain adjacent to zinc finger domain, 2B	25	2	0	2	0	1	1	0	0	1	hsa-miR-128-3p	-0.56	-0.59	> 0.99	2011
CASP8	ENST00000392259.2	caspase 8, apoptosis-related cysteine peptidase	64	1	1	0	0	1	0	1	0	1	hsa-miR-128-3p	-0.44	-0.44	< 0.1
PHGDH	ENST00000369409.4	phosphoglycerate dehydrogenase	13089	1	1	0	0	0	0	0	0	0	hsa-miR-128-3p	-0.44	-0.44	< 0.1	2009, 2011
TNR	ENST00000367674.2	tenascin R	5	1	1	0	0	2	0	2	0	2	hsa-miR-128-3p	-0.32	-0.32	< 0.1
ELP6	ENST00000296149.4	elongator acetyltransferase complex subunit 6	92	1	1	0	0	1	0	1	0	1	hsa-miR-128-3p	-0.28	-0.3	< 0.1
C10orf53	ENST00000374113.3	chromosome 10 open reading frame 53	5	1	0	1	0	1	0	1	0	0	hsa-miR-128-3p	-0.21	-0.21	< 0.1
KCNA1	ENST00000382545.3	potassium voltage-gated channel, shaker-related subfamily, member 1 (episodic ataxia with myokymia)	5	1	1	0	0	2	0	1	1	2	hsa-miR-128-3p	-0.18	-0.18	< 0.1	2007, 2009, 2011
ARHGAP19-SLIT1	ENST00000453547.2	ARHGAP19-SLIT1 readthrough (NMD candidate)	15	1	1	0	0	7	0	3	4	2	hsa-miR-128-3p	-0.14	-0.14	< 0.1
FUT9	ENST00000302103.5	fucosyltransferase 9 (alpha (1,3) fucosyltransferase)	5	1	1	0	0	2	0	2	0	1	hsa-miR-128-3p	-0.11	-0.11	< 0.1	2009, 2011
BMPR2	ENST00000374574.2	bone morphogenetic protein receptor, type II (serine/threonine kinase)	287	1	0	0	1	2	1	0	1	1	hsa-miR-128-3p	-0.11	-0.19	< 0.1	2009, 2011
MED13L	ENST00000281928.3	mediator complex subunit 13-like	73	1	1	0	0	1	1	0	0	0	hsa-miR-128-3p	-0.05	-0.06	< 0.1	2005, 2007
TNRC6B	ENST00000335727.9	trinucleotide repeat containing 6B	69	1	1	0	0	1	1	0	0	1	hsa-miR-128-3p	-0.05	-0.06	< 0.1	2009, 2011
ST8SIA4	ENST00000231461.5	ST8 alpha-N-acetyl-neuraminide alpha-2,8-sialyltransferase 4	5	1	1	0	0	0	0	0	0	1	hsa-miR-128-3p	-0.03	-0.03	< 0.1
ZNF827	ENST00000379448.4	zinc finger protein 827	17	1	1	0	0	0	0	0	0	1	hsa-miR-128-3p	-0.03	-0.03	< 0.1	2005, 2007, 2009, 2011
PLCE1	ENST00000371380.3	phospholipase C, epsilon 1	7	1	1	0	0	0	0	0	0	2	hsa-miR-128-3p	-0.03	-0.03	< 0.1
ASAP1	ENST00000357668.1	ArfGAP with SH3 domain, ankyrin repeat and PH domain 1	185	1	1	0	0	0	0	0	0	1	hsa-miR-128-3p	-0.03	-0.03	< 0.1	2011
TMEM120B	ENST00000449592.2	transmembrane protein 120B	60	1	0	1	0	1	0	1	0	1	hsa-miR-128-3p	0	-0.04	< 0.1
CISD2	ENST00000273986.4	CDGSH iron sulfur domain 2	13	1	1	0	0	1	0	1	0	0	hsa-miR-128-3p	0	-0.47	< 0.1	2011
DDB1	ENST00000301764.7	damage-specific DNA binding protein 1, 127kDa	22506	1	1	0	0	0	0	0	0	0	hsa-miR-128-3p	0	-0.16	< 0.1
GRIN2D	ENST00000263269.3	glutamate receptor, ionotropic, N-methyl D-aspartate 2D	5	4	0	1	3	3	0	0	3	1	hsa-miR-128-3p	-0.51	-0.51	0.98	2009, 2011
SLC24A4	ENST00000393265.2	solute carrier family 24 (sodium/potassium/calcium exchanger), member 4	5	2	1	0	1	3	0	3	0	2	hsa-miR-128-3p	0	-0.46	0.98	2011
KCNK10	ENST00000340700.5	potassium channel, subfamily K, member 10	5	2	0	2	0	0	0	0	0	0	hsa-miR-128-3p	-0.4	-0.4	0.97	2005, 2007, 2009, 2011
VANGL1	ENST00000355485.2	VANGL planar cell polarity protein 1	721	3	1	1	1	1	1	0	0	0	hsa-miR-128-3p	-0.46	-0.64	0.95	2007, 2009, 2011
ATP8A1	ENST00000381668.5	ATPase, aminophospholipid transporter (APLT), class I, type 8A, member 1	48	2	0	2	0	0	0	0	0	1	hsa-miR-128-3p	-0.32	-0.34	0.91	2009, 2011
SAMD10	ENST00000369886.3	sterile alpha motif domain containing 10	45	1	1	0	0	0	0	0	0	0	hsa-miR-128-3p	-0.31	-0.31	0.91	2005, 2007, 2009, 2011
MAPK8IP3	ENST00000250894.4	mitogen-activated protein kinase 8 interacting protein 3	100	1	1	0	0	0	0	0	0	0	hsa-miR-128-3p	-0.17	-0.17	0.91	2005, 2007, 2009, 2011
NDST1	ENST00000261797.6	N-deacetylase/N-sulfotransferase (heparan glucosaminyl) 1	13660	2	0	2	0	1	0	1	0	1	hsa-miR-128-3p	-0.28	-0.28	0.9	2005, 2007, 2009, 2011
KCND3	ENST00000369697.1	potassium voltage-gated channel, Shal-related subfamily, member 3	23	1	0	1	0	0	0	0	0	0	hsa-miR-128-3p	-0.32	-0.32	0.9
SCAI	ENST00000336505.6	suppressor of cancer cell invasion	74	1	1	0	0	1	0	1	0	2	hsa-miR-128-3p	-0.05	-0.23	0.9	2011
H3F3B	ENST00000591890.1	H3 histone, family 3B (H3.3B)	336	1	1	0	0	1	0	1	0	0	hsa-miR-128-3p	-0.51	-0.7	0.89	2005, 2007, 2009, 2011
SNX18	ENST00000343017.6	sorting nexin 18	174	1	1	0	0	0	0	0	0	0	hsa-miR-128-3p	-0.23	-0.23	0.88	2009, 2011
NEBL	ENST00000377122.4	nebulette	181	1	1	0	0	1	0	0	1	1	hsa-miR-128-3p	-0.01	-0.16	0.88	2011
CASC3	ENST00000264645.7	cancer susceptibility candidate 3	493	1	1	0	0	1	0	1	0	1	hsa-miR-128-3p	-0.67	-0.67	0.87	2005, 2007, 2009, 2011
PITPNM2	ENST00000280562.5	phosphatidylinositol transfer protein, membrane-associated 2	66	1	1	0	0	0	0	0	0	0	hsa-miR-128-3p	-0.03	-0.03	0.87	2007, 2009, 2011
RNF38	ENST00000259605.6	ring finger protein 38	348	2	0	1	1	1	0	0	1	1	hsa-miR-128-3p	-0.42	-0.43	0.86	2005, 2007, 2009, 2011
NFIA	ENST00000403491.3	nuclear factor I/A	5	2	0	1	1	0	0	0	0	3	hsa-miR-128-3p	-0.13	-0.13	0.86	2011
CRKL	ENST00000354336.3	v-crk avian sarcoma virus CT10 oncogene homolog-like	2142	1	0	1	0	0	0	0	0	1	hsa-miR-128-3p	-0.24	-0.25	0.86	2005, 2007, 2009, 2011
PRR12	ENST00000418929.2	proline rich 12	95	1	0	1	0	1	0	1	0	0	hsa-miR-128-3p	-0.13	-0.28	0.85	2009, 2011
AGO3	ENST00000373191.4	argonaute RISC catalytic component 3	198	2	0	2	0	1	1	0	0	2	hsa-miR-128-3p	-0.17	-0.26	0.84
LRRFIP1	ENST00000308482.9	leucine rich repeat (in FLII) interacting protein 1	525	1	0	1	0	0	0	0	0	0	hsa-miR-128-3p	-0.24	-0.24	0.84	2011
COL27A1	ENST00000356083.3	collagen, type XXVII, alpha 1	620	1	1	0	0	0	0	0	0	0	hsa-miR-128-3p	-0.03	-0.03	0.84
UBXN7	ENST00000296328.4	UBX domain protein 7	95	1	0	1	0	0	0	0	0	1	hsa-miR-128-3p	-0.02	-0.09	0.84
SLITRK3	ENST00000475390.1	SLIT and NTRK-like family, member 3	5	1	1	0	0	0	0	0	0	2	hsa-miR-128-3p	-0.02	-0.17	0.84
SHISA6	ENST00000441885.3	shisa family member 6	5	1	1	0	0	0	0	0	0	5	hsa-miR-128-3p	-0.26	-0.26	0.83	2011
FBXO33	ENST00000298097.7	F-box protein 33	306	1	1	0	0	0	0	0	0	0	hsa-miR-128-3p	-0.35	-0.35	0.82	2005, 2007, 2009, 2011
KAT7	ENST00000259021.4	K(lysine) acetyltransferase 7	48	1	0	1	0	1	1	0	0	0	hsa-miR-128-3p	-0.21	-0.22	0.81	2005, 2007, 2009, 2011
PELI3	ENST00000320740.7	pellino E3 ubiquitin protein ligase family member 3	257	2	0	2	0	0	0	0	0	3	hsa-miR-128-3p	-0.18	-0.18	0.8	2007, 2009, 2011
MIEF1	ENST00000325301.2	mitochondrial elongation factor 1	2319	1	0	1	0	0	0	0	0	1	hsa-miR-128-3p	-0.28	-0.28	0.8	2007, 2009, 2011
MAPK6	ENST00000261845.5	mitogen-activated protein kinase 6	24	1	0	1	0	0	0	0	0	1	hsa-miR-128-3p	-0.25	-0.25	0.79	2005, 2007, 2009, 2011
TROVE2	ENST00000432079.1	TROVE domain family, member 2	380	1	0	0	1	1	0	1	0	1	hsa-miR-128-3p	-0.31	-0.45	0.78	2007, 2009, 2011
HAPLN1	ENST00000274341.4	hyaluronan and proteoglycan link protein 1	5	1	0	0	1	0	0	0	0	0	hsa-miR-128-3p	-0.17	-0.17	0.78	2005, 2007, 2009, 2011
ELFN2	ENST00000402918.2	extracellular leucine-rich repeat and fibronectin type III domain containing 2	22	1	0	0	1	1	1	0	0	1	hsa-miR-128-3p	-0.14	-0.16	0.78	2007, 2009, 2011
GMPS	ENST00000496455.2	guanine monphosphate synthase	867	1	0	0	1	2	0	2	0	1	hsa-miR-128-3p	-0.49	-0.53	0.77
TMBIM6	ENST00000423828.1	transmembrane BAX inhibitor motif containing 6	4043	1	0	0	1	1	0	1	0	0	hsa-miR-128-3p	-0.01	-0.31	0.77	2009, 2011
FOXP4	ENST00000373063.3	forkhead box P4	228	1	0	0	1	2	0	2	0	1	hsa-miR-128-3p	-0.12	-0.15	0.75	2005, 2007, 2009, 2011
SLC39A13	ENST00000524928.1	solute carrier family 39 (zinc transporter), member 13	845	1	1	0	0	0	0	0	0	0	hsa-miR-128-3p	-0.24	-0.24	0.74	2005, 2007, 2009, 2011
E2F7	ENST00000322886.7	E2F transcription factor 7	308	1	0	0	1	0	0	0	0	4	hsa-miR-128-3p	-0.22	-0.22	0.74	2007, 2009, 2011
DLL4	ENST00000249749.5	delta-like 4 (Drosophila)	605	1	0	0	1	0	0	0	0	0	hsa-miR-128-3p	-0.17	-0.17	0.74	2007, 2009, 2011
SLC7A14	ENST00000231706.5	solute carrier family 7, member 14	5	1	0	1	0	0	0	0	0	2	hsa-miR-128-3p	-0.07	-0.07	0.74	2011
TBC1D9B	ENST00000519746.1	TBC1 domain family, member 9B (with GRAM domain)	5042	2	0	2	0	0	0	0	0	1	hsa-miR-128-3p	-0.55	-0.56	0.72	2007, 2009, 2011
ZNF385A	ENST00000551109.1	zinc finger protein 385A	94	2	0	1	1	0	0	0	0	0	hsa-miR-128-3p	-0.31	-0.31	0.72	2005, 2007, 2009, 2011
CABP1	ENST00000453000.1	calcium binding protein 1	13	1	1	0	0	0	0	0	0	0	hsa-miR-128-3p	-0.39	-0.39	0.72	2005, 2007, 2009, 2011
DCUN1D1	ENST00000292782.4	DCN1, defective in cullin neddylation 1, domain containing 1	267	1	0	1	0	0	0	0	0	3	hsa-miR-128-3p	-0.19	-0.19	0.72	2007
RERE	ENST00000337907.3	arginine-glutamic acid dipeptide (RE) repeats	199	1	0	1	0	0	0	0	0	0	hsa-miR-128-3p	-0.16	-0.16	0.72	2005, 2007, 2009, 2011
SPTY2D1	ENST00000336349.5	SPT2, Suppressor of Ty, domain containing 1 (S. cerevisiae)	241	2	1	1	0	0	0	0	0	0	hsa-miR-128-3p	-0.06	-0.26	0.71	2007, 2009, 2011
RGS6	ENST00000553530.1	regulator of G-protein signaling 6	5	1	1	0	0	0	0	0	0	1	hsa-miR-128-3p	-0.26	-0.26	0.71	2005, 2007, 2009, 2011
TMEM132E	ENST00000321639.5	transmembrane protein 132E	461	1	0	1	0	0	0	0	0	0	hsa-miR-128-3p	-0.24	-0.24	0.7	2007, 2009, 2011
ULK1	ENST00000321867.4	unc-51 like autophagy activating kinase 1	3083	1	0	1	0	1	0	1	0	0	hsa-miR-128-3p	-0.21	-0.21	0.7	2005, 2007, 2009, 2011
CAPN7	ENST00000253693.2	calpain 7	76	1	1	0	0	1	0	1	0	0	hsa-miR-128-3p	-0.28	-0.31	0.69	2009, 2011
JMJD1C	ENST00000399251.1	jumonji domain containing 1C	60	1	0	0	1	0	0	0	0	0	hsa-miR-128-3p	-0.09	-0.1	0.69	2005, 2007, 2009, 2011
BAHD1	ENST00000416165.1	bromo adjacent homology domain containing 1	76	1	1	0	0	0	0	0	0	0	hsa-miR-128-3p	-0.04	-0.04	0.69	2005, 2007, 2009, 2011
SS18	ENST00000415083.2	synovial sarcoma translocation, chromosome 18	205	3	1	2	0	0	0	0	0	1	hsa-miR-128-3p	-0.35	-0.61	0.68	2005, 2007, 2009, 2011
CSDC2	ENST00000306149.7	cold shock domain containing C2, RNA binding	31	1	0	0	1	0	0	0	0	1	hsa-miR-128-3p	-0.27	-0.27	0.68	2007, 2009, 2011
OTX2	ENST00000339475.5	orthodenticle homeobox 2	5	1	0	0	1	0	0	0	0	0	hsa-miR-128-3p	-0.23	-0.23	0.68	2005, 2007, 2009, 2011
NIPAL4	ENST00000311946.7	NIPA-like domain containing 4	17	1	0	0	1	0	0	0	0	0	hsa-miR-128-3p	-0.2	-0.2	0.68	2009, 2011
KCNA4	ENST00000328224.6	potassium voltage-gated channel, shaker-related subfamily, member 4	5	1	0	0	1	0	0	0	0	1	hsa-miR-128-3p	-0.26	-0.26	0.67	2011
KIAA0232	ENST00000425103.1	KIAA0232	119	1	0	1	0	0	0	0	0	2	hsa-miR-128-3p	-0.09	-0.1	0.67	2005, 2007, 2009, 2011
ARHGEF11	ENST00000368194.3	Rho guanine nucleotide exchange factor (GEF) 11	346	1	0	1	0	0	0	0	0	0	hsa-miR-128-3p	-0.23	-0.23	0.66	2005, 2007, 2009, 2011
C7orf41	ENST00000324453.8	chromosome 7 open reading frame 41	235	1	0	0	1	2	0	2	0	1	hsa-miR-128-3p	-0.05	-0.23	0.66	2007, 2009, 2011
PTPN5	ENST00000477854.1	protein tyrosine phosphatase, non-receptor type 5 (striatum-enriched)	5	2	0	2	0	0	0	0	0	0	hsa-miR-128-3p	-0.23	-0.23	0.65	2007, 2009, 2011
BEND3	ENST00000369042.1	BEN domain containing 3	13	1	0	0	1	0	0	0	0	0	hsa-miR-128-3p	-0.08	-0.21	0.65	2007, 2009, 2011
RPGRIP1L	ENST00000262135.4	RPGRIP1-like	55	1	0	0	1	1	0	1	0	0	hsa-miR-128-3p	-0.2	-0.26	0.64	2007, 2009, 2011
WISP1	ENST00000250160.6	WNT1 inducible signaling pathway protein 1	5	1	0	0	1	2	1	0	1	1	hsa-miR-128-3p	-0.17	-0.31	0.63	2011
H3F3C	ENST00000340398.3	H3 histone, family 3C	7	1	1	0	0	0	0	0	0	0	hsa-miR-128-3p	-0.59	-0.59	0.62	2007, 2009
KBTBD11	ENST00000320248.3	kelch repeat and BTB (POZ) domain containing 11	173	1	1	0	0	2	0	2	0	1	hsa-miR-128-3p	-0.35	-0.35	0.61	2011
DLK1	ENST00000341267.4	delta-like 1 homolog (Drosophila)	1865	1	0	1	0	0	0	0	0	1	hsa-miR-128-3p	0	-0.14	0.61
RP1-170O19.20	ENST00000470747.4	Uncharacterized protein	151	1	0	1	0	0	0	0	0	0	hsa-miR-128-3p	-0.36	-0.37	0.6
CBFB	ENST00000290858.6	core-binding factor, beta subunit	3904	1	0	0	1	0	0	0	0	1	hsa-miR-128-3p	-0.25	-0.26	0.6
THAP1	ENST00000345117.2	THAP domain containing, apoptosis associated protein 1	196	1	0	0	1	1	1	0	0	1	hsa-miR-128-3p	-0.2	-0.49	0.6
RNPEPL1	ENST00000270357.4	arginyl aminopeptidase (aminopeptidase B)-like 1	239	1	0	1	0	0	0	0	0	0	hsa-miR-128-3p	-0.18	-0.18	0.6	2011
RGPD4	ENST00000408999.3	RANBP2-like and GRIP domain containing 4	5	1	0	0	1	1	0	0	1	1	hsa-miR-128-3p	0	-0.15	0.6
GRIN2B	ENST00000609686.1	glutamate receptor, ionotropic, N-methyl D-aspartate 2B	5	2	0	2	0	4	0	1	3	2	hsa-miR-128-3p	-0.09	-0.09	0.59
GGA2	ENST00000309859.4	golgi-associated, gamma adaptin ear containing, ARF binding protein 2	645	1	0	1	0	0	0	0	0	2	hsa-miR-128-3p	-0.09	-0.12	0.59	2009, 2011
IRS4	ENST00000372129.2	insulin receptor substrate 4	56	1	0	1	0	1	0	0	1	1	hsa-miR-128-3p	-0.01	-0.05	0.57
FOXQ1	ENST00000296839.2	forkhead box Q1	181	1	0	1	0	0	0	0	0	1	hsa-miR-128-3p	-0.28	-0.28	0.56	2005, 2007, 2009, 2011
DIRAS2	ENST00000375765.3	DIRAS family, GTP-binding RAS-like 2	5	1	0	1	0	0	0	0	0	1	hsa-miR-128-3p	-0.28	-0.28	0.55	2007, 2009, 2011
FUBP3	ENST00000319725.9	far upstream element (FUSE) binding protein 3	121	1	0	1	0	0	0	0	0	0	hsa-miR-128-3p	-0.25	-0.25	0.55	2007, 2009, 2011
NPTX1	ENST00000306773.4	neuronal pentraxin I	1876	1	0	1	0	0	0	0	0	0	hsa-miR-128-3p	-0.14	-0.14	0.55	2005, 2007, 2009, 2011
GHR	ENST00000230882.4	growth hormone receptor	102	1	0	1	0	2	0	0	2	0	hsa-miR-128-3p	-0.14	-0.16	0.55
CNTN2	ENST00000331830.4	contactin 2 (axonal)	5	1	0	1	0	0	0	0	0	0	hsa-miR-128-3p	-0.02	-0.02	0.53	2009, 2011
CDC6	ENST00000209728.4	cell division cycle 6	772	1	0	1	0	0	0	0	0	0	hsa-miR-128-3p	0	-0.02	0.52
MLLT10	ENST00000377072.3	myeloid/lymphoid or mixed-lineage leukemia (trithorax homolog, Drosophila); translocated to, 10	495	1	0	1	0	2	0	2	0	0	hsa-miR-128-3p	-0.24	-0.26	0.51	2009, 2011
LHX1	ENST00000254457.5	LIM homeobox 1	15	1	0	1	0	0	0	0	0	0	hsa-miR-128-3p	-0.18	-0.18	0.51	2011
TTC28	ENST00000397906.2	tetratricopeptide repeat domain 28	227	1	0	1	0	0	0	0	0	0	hsa-miR-128-3p	-0.01	-0.04	0.51	2011
