# Supplementary material for: The functional synergism of microRNA clustering provides therapeutically relevant epigenetic interference in glioblastoma
Source: Nat Commun. 2019 Jan 25;10:442. doi: 10.1038/s41467-019-08390-z (PMC6347618; doi:10.1038/s41467-019-08390-z)
Supplement: Supplementary file 7 — Supplementary Data 4 [file 41467_2019_8390_MOESM7_ESM.xlsx]

## Sheet: TargetScan7
	Representative transcript	Gene name	3P-seq tags + 5	Conserved sites total	Conserved 8mer sites	Conserved 7mer-m8 sites	Conserved 7mer-A1 sites	Poorly conserved sites total	Poorly conserved 8mer sites	Poorly conserved 7mer-m8 sites	Poorly conserved 7mer-A1 sites	6mer sites	Representative miRNA	Cumulative weighted context++ score	Total context++ score	Aggregate PCT	Previous TargetScan publication(s)
GUCY1A2	ENST00000526355.2	guanylate cyclase 1, soluble, alpha 2	24	6	3	2	1	0	0	0	0	2	hsa-miR-137	-0.3	-0.74	> 0.99	2009, 2011
MAPK10	ENST00000395169.3	mitogen-activated protein kinase 10	5	4	2	2	0	0	0	0	0	1	hsa-miR-137	-0.83	-0.83	> 0.99	2011
ESRRG	ENST00000361525.3	estrogen-related receptor gamma	5	4	0	3	1	0	0	0	0	1	hsa-miR-137	-0.79	-0.79	> 0.99	2007, 2009, 2011
MITF	ENST00000328528.6	microphthalmia-associated transcription factor	593	4	2	1	1	1	0	1	0	0	hsa-miR-137	-0.77	-0.85	> 0.99	2011
KLF12	ENST00000377669.2	Kruppel-like factor 12	251	4	3	1	0	1	0	1	0	3	hsa-miR-137	-0.69	-0.74	> 0.99	2007, 2009, 2011
AKAP2	ENST00000374525.1	A kinase (PRKA) anchor protein 2	1287	4	1	2	1	0	0	0	0	1	hsa-miR-137	-0.6	-0.6	> 0.99	2011
RORA	ENST00000335670.6	RAR-related orphan receptor A	102	4	2	1	1	1	1	0	0	2	hsa-miR-137	-0.59	-0.74	> 0.99	2011
PALM2-AKAP2	ENST00000374530.3	PALM2-AKAP2 readthrough	1287	4	1	2	1	0	0	0	0	1	hsa-miR-137	-0.58	-0.58	> 0.99	2007, 2009, 2007, 2009, 2011
PROX1	ENST00000366958.4	prospero homeobox 1	131	3	0	2	1	0	0	0	0	0	hsa-miR-137	-0.66	-0.69	> 0.99
MAN2A1	ENST00000261483.4	mannosidase, alpha, class 2A, member 1	1521	3	0	0	3	0	0	0	0	0	hsa-miR-137	-0.38	-0.39	> 0.99	2007, 2009, 2011
NCOA3	ENST00000341724.6	nuclear receptor coactivator 3	282	3	2	1	0	0	0	0	0	2	hsa-miR-137	-0.25	-0.35	> 0.99	2007, 2009, 2011
PDE3A	ENST00000359062.3	phosphodiesterase 3A, cGMP-inhibited	1182	3	0	3	0	0	0	0	0	0	hsa-miR-137	-0.18	-0.48	> 0.99
SBNO1	ENST00000420886.2	strawberry notch homolog 1 (Drosophila)	87	3	0	1	2	0	0	0	0	0	hsa-miR-137	-0.06	-0.38	> 0.99	2011
RAVER2	ENST00000371072.4	ribonucleoprotein, PTB-binding 2	218	2	2	0	0	0	0	0	0	0	hsa-miR-137	-0.84	-0.84	> 0.99	2007, 2009, 2011
UBE2G1	ENST00000396981.2	ubiquitin-conjugating enzyme E2G 1	5620	2	1	0	1	0	0	0	0	0	hsa-miR-137	-0.61	-0.61	> 0.99	2007, 2009, 2011
AKT2	ENST00000392038.2	v-akt murine thymoma viral oncogene homolog 2	525	2	2	0	0	0	0	0	0	0	hsa-miR-137	-0.54	-0.55	> 0.99	2007, 2009, 2011
DR1	ENST00000370272.4	down-regulator of transcription 1, TBP-binding (negative cofactor 2)	2994	2	1	0	1	0	0	0	0	1	hsa-miR-137	-0.53	-0.72	> 0.99	2007, 2009, 2011
DUSP4	ENST00000240100.2	dual specificity phosphatase 4	245	2	1	0	1	0	0	0	0	0	hsa-miR-137	-0.36	-0.36	> 0.99	2007, 2009, 2011
MGLL	ENST00000434178.2	monoglyceride lipase	453	2	1	0	1	0	0	0	0	0	hsa-miR-137	-0.14	-0.19	> 0.99	2007, 2009, 2011
UBN2	ENST00000473989.3	ubinuclein 2	238	2	2	0	0	0	0	0	0	0	hsa-miR-137	-0.06	-0.07	> 0.99	2009, 2011
EPHA7	ENST00000369303.4	EPH receptor A7	213	3	2	1	0	0	0	0	0	0	hsa-miR-137	-0.66	-0.73	0.99	2007, 2009, 2011
ANKRD12	ENST00000262126.4	ankyrin repeat domain 12	11	3	0	2	1	0	0	0	0	1	hsa-miR-137	-0.26	-0.33	0.99	2009, 2011
MSI2	ENST00000284073.2	musashi RNA-binding protein 2	283	3	0	2	1	0	0	0	0	0	hsa-miR-137	-0.19	-0.54	0.99
TCF4	ENST00000354452.3	transcription factor 4	394	2	1	0	1	0	0	0	0	1	hsa-miR-137	-0.71	-0.84	0.99	2009, 2011
KCNAB3	ENST00000303790.2	potassium voltage-gated channel, shaker-related subfamily, beta member 3	35	2	1	0	1	0	0	0	0	0	hsa-miR-137	-0.58	-0.58	0.99
SIK1	ENST00000270162.6	salt-inducible kinase 1	2163	2	1	1	0	0	0	0	0	2	hsa-miR-137	-0.55	-0.55	0.99	2007, 2009, 2011
C11orf87	ENST00000327419.6	chromosome 11 open reading frame 87	5	2	1	0	1	0	0	0	0	1	hsa-miR-137	-0.52	-0.52	0.99	2011
ZBTB21	ENST00000398505.3	zinc finger and BTB domain containing 21	802	2	1	1	0	1	0	0	1	0	hsa-miR-137	-0.52	-0.55	0.99	2007, 2009, 2011
NETO1	ENST00000327305.6	neuropilin (NRP) and tolloid (TLL)-like 1	5	2	0	1	1	1	1	0	0	0	hsa-miR-137	-0.5	-0.6	0.99	2011
METTL9	ENST00000358154.3	methyltransferase like 9	220	2	0	1	1	0	0	0	0	0	hsa-miR-137	-0.42	-0.42	0.99	2007, 2009, 2011
ZFP36L2	ENST00000282388.3	ZFP36 ring finger protein-like 2	317	2	1	1	0	1	0	1	0	0	hsa-miR-137	-0.41	-0.53	0.99	2011
MTF1	ENST00000373036.4	metal-regulatory transcription factor 1	98	2	0	1	1	0	0	0	0	2	hsa-miR-137	-0.4	-0.41	0.99	2007, 2009, 2011
SLC6A1	ENST00000287766.4	solute carrier family 6 (neurotransmitter transporter), member 1	5	2	0	0	2	0	0	0	0	0	hsa-miR-137	-0.37	-0.37	0.99	2007, 2009, 2011
PIAS4	ENST00000262971.2	protein inhibitor of activated STAT, 4	521	2	0	1	1	0	0	0	0	0	hsa-miR-137	-0.35	-0.35	0.99
ASXL2	ENST00000435504.4	additional sex combs like 2 (Drosophila)	139	2	0	0	2	2	0	1	1	0	hsa-miR-137	-0.35	-0.35	0.99
SHISA9	ENST00000558583.1	shisa family member 9	5	2	0	1	1	1	0	0	1	0	hsa-miR-137	-0.32	-0.32	0.99	2011
CTTNBP2	ENST00000160373.3	cortactin binding protein 2	29	2	0	0	2	0	0	0	0	0	hsa-miR-137	-0.32	-0.32	0.99	2007, 2011
NECAB3	ENST00000246190.6	N-terminal EF-hand calcium binding protein 3	154	2	1	0	1	0	0	0	0	0	hsa-miR-137	-0.3	-0.41	0.99	2007, 2009, 2011
ZBTB7A	ENST00000322357.4	zinc finger and BTB domain containing 7A	37	2	1	0	1	0	0	0	0	0	hsa-miR-137	-0.29	-0.29	0.99	2007, 2009, 2011
RRAGD	ENST00000369415.4	Ras-related GTP binding D	644	2	1	1	0	0	0	0	0	2	hsa-miR-137	-0.25	-0.36	0.99	2011
DIRAS1	ENST00000323469.4	DIRAS family, GTP-binding RAS-like 1	49	2	0	0	2	0	0	0	0	1	hsa-miR-137	-0.21	-0.27	0.99	2007, 2009, 2011
PIK3R3	ENST00000262741.5	phosphoinositide-3-kinase, regulatory subunit 3 (gamma)	335	2	0	0	2	0	0	0	0	0	hsa-miR-137	-0.21	-0.29	0.99	2007, 2009, 2011
KCNC3	ENST00000376959.2	potassium voltage-gated channel, Shaw-related subfamily, member 3	5	2	2	0	0	0	0	0	0	0	hsa-miR-137	-0.14	-0.14	0.99
PITPNA	ENST00000313486.7	phosphatidylinositol transfer protein, alpha	366	2	1	0	1	0	0	0	0	0	hsa-miR-137	-0.14	-0.32	0.99	2007, 2009, 2011
CLEC16A	ENST00000409790.1	C-type lectin domain family 16, member A	108	2	0	0	2	0	0	0	0	0	hsa-miR-137	-0.12	-0.28	0.99	2007, 2009, 2011
PLXDC2	ENST00000377252.4	plexin domain containing 2	506	2	1	0	1	1	0	1	0	1	hsa-miR-137	-0.11	-0.33	0.99
AGO3	ENST00000373191.4	argonaute RISC catalytic component 3	198	2	0	0	2	0	0	0	0	2	hsa-miR-137	-0.06	-0.24	0.99
AGO4	ENST00000373210.3	argonaute RISC catalytic component 4	96	3	0	2	1	1	0	1	0	0	hsa-miR-137	-0.29	-0.38	0.98	2007, 2009, 2011
TSC22D2	ENST00000361875.3	TSC22 domain family, member 2	1062	3	0	2	1	0	0	0	0	0	hsa-miR-137	-0.14	-0.36	0.98	2007, 2011
CACNA1I	ENST00000402142.3	calcium channel, voltage-dependent, T type, alpha 1I subunit	5	3	1	1	1	0	0	0	0	0	hsa-miR-137	-0.14	-0.14	0.98	2007, 2009, 2011
PPARGC1A	ENST00000264867.2	peroxisome proliferator-activated receptor gamma, coactivator 1 alpha	19	2	2	0	0	0	0	0	0	0	hsa-miR-137	-0.65	-0.81	0.98	2007, 2009, 2011
NCOA2	ENST00000452400.2	nuclear receptor coactivator 2	271	2	1	1	0	0	0	0	0	0	hsa-miR-137	-0.48	-0.48	0.98	2007, 2009, 2011
RNF4	ENST00000511859.1	ring finger protein 4	33	2	1	0	1	0	0	0	0	0	hsa-miR-137	-0.48	-0.68	0.98	2007, 2009, 2011
C21orf91	ENST00000400558.3	chromosome 21 open reading frame 91	998	2	0	1	1	0	0	0	0	1	hsa-miR-137	-0.47	-0.54	0.98	2007, 2009, 2011
RAPGEF5	ENST00000401957.2	Rap guanine nucleotide exchange factor (GEF) 5	32	2	1	1	0	0	0	0	0	0	hsa-miR-137	-0.46	-0.46	0.98	2007, 2009, 2011
XPO4	ENST00000400602.2	exportin 4	718	2	1	0	1	0	0	0	0	1	hsa-miR-137	-0.39	-0.45	0.98	2007, 2009, 2011
NIPBL	ENST00000448238.2	Nipped-B homolog (Drosophila)	250	2	1	0	1	0	0	0	0	1	hsa-miR-137	-0.37	-0.47	0.98	2007, 2009, 2011
PTGFRN	ENST00000393203.2	prostaglandin F2 receptor inhibitor	591	2	1	1	0	0	0	0	0	0	hsa-miR-137	-0.36	-0.5	0.98	2007, 2009, 2011
SHROOM2	ENST00000380913.3	shroom family member 2	121	2	1	1	0	1	0	0	1	0	hsa-miR-137	-0.35	-0.44	0.98	2007, 2009, 2011
SLC12A2	ENST00000262461.2	solute carrier family 12 (sodium/potassium/chloride transporter), member 2	655	2	1	0	1	0	0	0	0	0	hsa-miR-137	-0.32	-0.33	0.98	2007, 2009, 2011
QKI	ENST00000392127.2	QKI, KH domain containing, RNA binding	323	2	2	0	0	1	0	0	1	2	hsa-miR-137	-0.32	-0.45	0.98	2007, 2009, 2011
STK40	ENST00000359297.2	serine/threonine kinase 40	214	2	1	1	0	0	0	0	0	0	hsa-miR-137	-0.3	-0.34	0.98	2007, 2009, 2011
TFAP2A	ENST00000379613.3	transcription factor AP-2 alpha (activating enhancer binding protein 2 alpha)	367	2	1	0	1	0	0	0	0	0	hsa-miR-137	-0.3	-0.46	0.98	2007, 2009, 2011
SNRK	ENST00000429705.2	SNF related kinase	153	2	1	0	1	1	0	1	0	0	hsa-miR-137	-0.27	-0.44	0.98	2007, 2009, 2011
FOXN3	ENST00000345097.4	forkhead box N3	42	2	0	0	2	1	0	1	0	3	hsa-miR-137	-0.19	-0.45	0.98	2009, 2011
LHFPL2	ENST00000515007.2	lipoma HMGIC fusion partner-like 2	16	2	0	0	2	0	0	0	0	0	hsa-miR-137	-0.16	-0.2	0.98	2007, 2009, 2011
SP1	ENST00000426431.2	Sp1 transcription factor	402	2	0	0	2	1	0	0	1	0	hsa-miR-137	-0.15	-0.17	0.98	2007, 2009, 2011
PPARGC1B	ENST00000309241.5	peroxisome proliferator-activated receptor gamma, coactivator 1 beta	12	2	0	2	0	0	0	0	0	2	hsa-miR-137	-0.11	-0.14	0.98	2011
SBK1	ENST00000341901.4	SH3 domain binding kinase 1	9	2	0	0	2	0	0	0	0	0	hsa-miR-137	-0.1	-0.1	0.98	2007, 2009, 2011
LMTK2	ENST00000297293.5	lemur tyrosine kinase 2	51	2	1	1	0	0	0	0	0	1	hsa-miR-137	-0.1	-0.29	0.98	2011
OTUD7A	ENST00000307050.4	OTU domain containing 7A	35	2	0	2	0	0	0	0	0	0	hsa-miR-137	-0.1	-0.27	0.98
NOVA2	ENST00000263257.5	neuro-oncological ventral antigen 2	7	2	0	1	1	0	0	0	0	0	hsa-miR-137	-0.09	-0.13	0.98
CUL3	ENST00000264414.4	cullin 3	1476	2	0	1	1	0	0	0	0	1	hsa-miR-137	-0.07	-0.44	0.98	2007, 2009, 2011
ATG14	ENST00000247178.5	autophagy related 14	25	2	0	0	2	0	0	0	0	0	hsa-miR-137	-0.06	-0.33	0.98	2007, 2009, 2011
PITPNM2	ENST00000280562.5	phosphatidylinositol transfer protein, membrane-associated 2	66	2	0	1	1	0	0	0	0	1	hsa-miR-137	-0.05	-0.06	0.98	2007, 2009, 2011
SSBP2	ENST00000320672.4	single-stranded DNA binding protein 2	1996	2	1	0	1	1	0	1	0	0	hsa-miR-137	-0.01	-0.41	0.98
EIF1	ENST00000469257.1	eukaryotic translation initiation factor 1	415	2	0	1	1	1	0	1	0	0	hsa-miR-137	-0.6	-0.6	0.97	2007
FAM117B	ENST00000392238.2	family with sequence similarity 117, member B	245	2	1	1	0	1	0	0	1	0	hsa-miR-137	-0.53	-0.55	0.97	2007, 2009, 2011
TTC26	ENST00000430935.1	tetratricopeptide repeat domain 26	211	2	1	0	1	0	0	0	0	0	hsa-miR-137	-0.51	-0.51	0.97	2009, 2011
BLOC1S5	ENST00000397457.2	biogenesis of lysosomal organelles complex-1, subunit 5, muted	187	2	0	1	1	0	0	0	0	0	hsa-miR-137	-0.49	-0.49	0.97	2009, 2011
GABRA1	ENST00000428797.2	gamma-aminobutyric acid (GABA) A receptor, alpha 1	5	2	0	1	1	0	0	0	0	0	hsa-miR-137	-0.39	-0.39	0.97	2007, 2009, 2011
FNIP1	ENST00000307968.7	folliculin interacting protein 1	32	2	0	0	2	0	0	0	0	0	hsa-miR-137	-0.24	-0.3	0.97	2007, 2009, 2011
HCN2	ENST00000251287.2	hyperpolarization activated cyclic nucleotide-gated potassium channel 2	10	2	0	0	2	0	0	0	0	1	hsa-miR-137	-0.22	-0.22	0.97	2007, 2011
MIER3	ENST00000381226.3	mesoderm induction early response 1, family member 3	112	2	0	1	1	0	0	0	0	0	hsa-miR-137	-0.21	-0.25	0.97	2007, 2009, 2011
SCN8A	ENST00000354534.6	sodium channel, voltage gated, type VIII, alpha subunit	44	2	0	0	2	0	0	0	0	1	hsa-miR-137	-0.21	-0.21	0.97
CHD9	ENST00000566029.1	chromodomain helicase DNA binding protein 9	447	2	1	1	0	0	0	0	0	1	hsa-miR-137	-0.16	-0.17	0.97	2007, 2009, 2011
COL19A1	ENST00000322773.4	collagen, type XIX, alpha 1	5	2	1	0	1	0	0	0	0	2	hsa-miR-137	-0.15	-0.41	0.97	2007, 2009, 2011
DMXL1	ENST00000311085.8	Dmx-like 1	136	2	0	0	2	0	0	0	0	0	hsa-miR-137	-0.11	-0.29	0.97	2007, 2009, 2011
MSRB3	ENST00000308259.5	methionine sulfoxide reductase B3	83	1	1	0	0	2	0	1	1	0	hsa-miR-137	-0.14	-0.47	0.97	2009, 2011
SCRT1	ENST00000332135.4	scratch homolog 1, zinc finger protein (Drosophila)	5	5	1	4	0	0	0	0	0	0	hsa-miR-137	-0.25	-0.25	0.96	2011
NFIB	ENST00000397575.3	nuclear factor I/B	1149	2	0	2	0	1	0	1	0	2	hsa-miR-137	-0.35	-0.39	0.96	2007, 2009, 2011
RREB1	ENST00000379938.2	ras responsive element binding protein 1	340	2	1	0	1	0	0	0	0	3	hsa-miR-137	-0.34	-0.34	0.96	2011
ADO	ENST00000373783.1	2-aminoethanethiol (cysteamine) dioxygenase	686	2	0	1	1	1	0	1	0	1	hsa-miR-137	-0.33	-0.46	0.96	2007, 2009, 2011
DUSP5	ENST00000369583.3	dual specificity phosphatase 5	600	2	0	0	2	0	0	0	0	1	hsa-miR-137	-0.3	-0.3	0.96	2007, 2009, 2011
MYO1C	ENST00000359786.5	myosin IC	1073	2	0	2	0	0	0	0	0	0	hsa-miR-137	-0.29	-0.3	0.96	2007, 2009, 2011
TMEM132B	ENST00000299308.3	transmembrane protein 132B	5	2	0	2	0	1	1	0	0	2	hsa-miR-137	-0.24	-0.24	0.96	2009, 2011
CNOT6L	ENST00000504123.1	CCR4-NOT transcription complex, subunit 6-like	23	2	0	1	1	0	0	0	0	0	hsa-miR-137	-0.17	-0.22	0.96	2007, 2009, 2011
HNRNPA3	ENST00000411529.2	heterogeneous nuclear ribonucleoprotein A3	329	2	1	0	1	0	0	0	0	0	hsa-miR-137	-0.15	-0.38	0.96	2007, 2009, 2011
PDE4A	ENST00000380702.2	phosphodiesterase 4A, cAMP-specific	48	2	1	1	0	0	0	0	0	0	hsa-miR-137	-0.1	-0.1	0.96	2007, 2009, 2011
UNC79	ENST00000553484.1	unc-79 homolog (C. elegans)	5	2	1	0	1	0	0	0	0	0	hsa-miR-137	-0.42	-0.42	0.95	2007, 2009, 2011
NCKAP5	ENST00000409261.1	NCK-associated protein 5	51	2	1	1	0	1	0	0	1	0	hsa-miR-137	-0.31	-0.31	0.95	2007, 2009, 2011
FRS2	ENST00000550389.1	fibroblast growth factor receptor substrate 2	176	1	0	0	1	1	0	0	1	0	hsa-miR-137	-0.06	-0.2	0.95	2007, 2009, 2011
NEUROD4	ENST00000242994.3	neuronal differentiation 4	5	2	2	0	0	0	0	0	0	1	hsa-miR-137	-0.71	-0.71	0.94	2009, 2011
ESRRA	ENST00000405666.1	estrogen-related receptor alpha	18	2	2	0	0	0	0	0	0	0	hsa-miR-137	-0.6	-0.6	0.94	2007, 2009, 2011
GRIN2A	ENST00000562109.1	glutamate receptor, ionotropic, N-methyl D-aspartate 2A	5	2	0	2	0	2	0	0	2	0	hsa-miR-137	-0.44	-0.45	0.94	2007, 2009, 2011
MXD1	ENST00000264444.2	MAX dimerization protein 1	183	2	1	1	0	0	0	0	0	1	hsa-miR-137	-0.32	-0.44	0.94	2007, 2009, 2011
OTUD4	ENST00000454497.2	OTU domain containing 4	18	2	0	1	1	0	0	0	0	0	hsa-miR-137	-0.26	-0.26	0.94	2007, 2009
USP36	ENST00000542802.3	ubiquitin specific peptidase 36	192	2	0	1	1	1	0	0	1	0	hsa-miR-137	-0.22	-0.31	0.94	2011
DIRAS2	ENST00000375765.3	DIRAS family, GTP-binding RAS-like 2	5	1	0	1	0	2	0	1	1	0	hsa-miR-137	-0.35	-0.37	0.94	2007, 2009, 2011
NEUROD1	ENST00000295108.3	neuronal differentiation 1	5	1	1	0	0	1	0	0	1	0	hsa-miR-137	-0.66	-0.66	0.93	2007, 2009, 2011
NXT2	ENST00000372106.1	nuclear transport factor 2-like export factor 2	390	2	2	0	0	0	0	0	0	0	hsa-miR-137	-0.83	-0.83	0.92	2007, 2009, 2011
FMNL2	ENST00000288670.9	formin-like 2	31	2	0	2	0	0	0	0	0	0	hsa-miR-137	-0.45	-0.47	0.92	2007, 2009, 2011
C18orf25	ENST00000282059.6	chromosome 18 open reading frame 25	688	2	0	1	1	0	0	0	0	0	hsa-miR-137	-0.33	-0.34	0.92	2007, 2009, 2011
ZNF385A	ENST00000551109.1	zinc finger protein 385A	94	2	0	1	1	0	0	0	0	0	hsa-miR-137	-0.3	-0.3	0.92	2007, 2009, 2011
NBEA	ENST00000379939.2	neurobeachin	5	2	0	2	0	0	0	0	0	1	hsa-miR-137	-0.11	-0.11	0.92	2007, 2009, 2011
SERP1	ENST00000239944.2	stress-associated endoplasmic reticulum protein 1	3242	1	1	0	0	1	1	0	0	0	hsa-miR-137	-0.68	-1.05	0.92	2007, 2009, 2011
PRR16	ENST00000407149.2	proline rich 16	394	1	1	0	0	0	0	0	0	0	hsa-miR-137	-0.56	-0.56	0.92	2007, 2009, 2011
HMGN3	ENST00000275036.7	high mobility group nucleosomal binding domain 3	2124	1	1	0	0	0	0	0	0	0	hsa-miR-137	-0.56	-0.65	0.92	2007, 2009, 2011
YBX1	ENST00000321358.7	Y box binding protein 1	4740	1	1	0	0	0	0	0	0	0	hsa-miR-137	-0.55	-0.55	0.92	2007, 2009, 2011
CCNG2	ENST00000316355.5	cyclin G2	1056	1	1	0	0	0	0	0	0	2	hsa-miR-137	-0.53	-0.53	0.92	2009, 2011
NABP1	ENST00000410026.2	nucleic acid binding protein 1	938	1	1	0	0	1	0	1	0	0	hsa-miR-137	-0.52	-0.56	0.92	2009, 2011
CDC37L1	ENST00000381854.3	cell division cycle 37-like 1	280	1	1	0	0	0	0	0	0	0	hsa-miR-137	-0.5	-0.58	0.92	2007, 2009, 2011
PIAS2	ENST00000585916.1	protein inhibitor of activated STAT, 2	194	1	1	0	0	0	0	0	0	1	hsa-miR-137	-0.46	-0.46	0.92	2007, 2009, 2011
MARCH7	ENST00000259050.4	membrane-associated ring finger (C3HC4) 7, E3 ubiquitin protein ligase	537	1	1	0	0	1	1	0	0	0	hsa-miR-137	-0.45	-0.77	0.92	2007, 2009, 2011
ZNF710	ENST00000268154.4	zinc finger protein 710	5	1	1	0	0	0	0	0	0	0	hsa-miR-137	-0.44	-0.44	0.92	2011
HNRNPDL	ENST00000602300.1	heterogeneous nuclear ribonucleoprotein D-like	217	1	1	0	0	0	0	0	0	0	hsa-miR-137	-0.43	-0.47	0.92	2007, 2009, 2011
VASH2	ENST00000366968.4	vasohibin 2	70	1	1	0	0	1	0	0	1	2	hsa-miR-137	-0.42	-0.44	0.92	2007, 2009, 2011
EDIL3	ENST00000296591.5	EGF-like repeats and discoidin I-like domains 3	2825	1	1	0	0	1	1	0	0	1	hsa-miR-137	-0.4	-0.61	0.92	2007, 2009, 2011
KIAA1671	ENST00000401395.1	KIAA1671	549	1	1	0	0	1	0	0	1	0	hsa-miR-137	-0.39	-0.39	0.92	2011
NRXN3	ENST00000281127.7	neurexin 3	14	1	1	0	0	0	0	0	0	0	hsa-miR-137	-0.39	-0.39	0.92	2007, 2009, 2011
HERPUD2	ENST00000396081.1	HERPUD family member 2	30	1	1	0	0	0	0	0	0	0	hsa-miR-137	-0.39	-0.43	0.92	2007, 2009, 2011
GPCPD1	ENST00000379019.4	glycerophosphocholine phosphodiesterase GDE1 homolog (S. cerevisiae)	155	1	1	0	0	0	0	0	0	0	hsa-miR-137	-0.37	-0.37	0.92	2007, 2009, 2011
ZNF516	ENST00000443185.2	zinc finger protein 516	311	1	1	0	0	1	0	0	1	0	hsa-miR-137	-0.36	-0.49	0.92	2009, 2011
FAM126B	ENST00000418596.3	family with sequence similarity 126, member B	132	1	1	0	0	2	0	2	0	0	hsa-miR-137	-0.35	-0.38	0.92	2007, 2009, 2011
SLC43A2	ENST00000301335.5	solute carrier family 43 (amino acid system L transporter), member 2	68	1	1	0	0	0	0	0	0	0	hsa-miR-137	-0.34	-0.38	0.92	2007, 2009, 2011
LUZP2	ENST00000533227.1	leucine zipper protein 2	33	1	1	0	0	0	0	0	0	0	hsa-miR-137	-0.34	-0.34	0.92	2007, 2009, 2011
SH3BP5	ENST00000383791.3	SH3-domain binding protein 5 (BTK-associated)	4289	1	1	0	0	1	0	1	0	1	hsa-miR-137	-0.34	-0.47	0.92	2007, 2009, 2011
SRSF6	ENST00000244020.3	serine/arginine-rich splicing factor 6	1914	1	1	0	0	0	0	0	0	0	hsa-miR-137	-0.34	-0.34	0.92	2007, 2009, 2011
NFATC2	ENST00000371564.3	nuclear factor of activated T-cells, cytoplasmic, calcineurin-dependent 2	105	1	1	0	0	2	0	1	1	0	hsa-miR-137	-0.34	-0.34	0.92
PPP1CB	ENST00000395366.2	protein phosphatase 1, catalytic subunit, beta isozyme	5795	1	1	0	0	0	0	0	0	0	hsa-miR-137	-0.33	-0.33	0.92	2007, 2009, 2011
FKBP4	ENST00000001008.4	FK506 binding protein 4, 59kDa	727	1	1	0	0	0	0	0	0	0	hsa-miR-137	-0.32	-0.32	0.92	2007, 2009, 2011
ARHGEF18	ENST00000319670.9	Rho/Rac guanine nucleotide exchange factor (GEF) 18	2596	1	1	0	0	0	0	0	0	0	hsa-miR-137	-0.32	-0.32	0.92	2007, 2009, 2011
GXYLT1	ENST00000398675.3	glucoside xylosyltransferase 1	126	1	1	0	0	1	1	0	0	1	hsa-miR-137	-0.31	-0.32	0.92	2009, 2011
KIT	ENST00000288135.5	v-kit Hardy-Zuckerman 4 feline sarcoma viral oncogene homolog	329	1	1	0	0	0	0	0	0	0	hsa-miR-137	-0.31	-0.31	0.92	2011
GALNT1	ENST00000269195.5	UDP-N-acetyl-alpha-D-galactosamine:polypeptide N-acetylgalactosaminyltransferase 1 (GalNAc-T1)	2466	1	1	0	0	0	0	0	0	0	hsa-miR-137	-0.31	-0.35	0.92	2007, 2009, 2011
CHST10	ENST00000264249.3	carbohydrate sulfotransferase 10	33	1	1	0	0	0	0	0	0	0	hsa-miR-137	-0.27	-0.27	0.92	2007, 2009, 2011
MAPKAPK2	ENST00000294981.4	mitogen-activated protein kinase-activated protein kinase 2	178	1	1	0	0	0	0	0	0	0	hsa-miR-137	-0.27	-0.27	0.92	2007, 2009, 2011
CD2AP	ENST00000359314.5	CD2-associated protein	145	1	1	0	0	0	0	0	0	0	hsa-miR-137	-0.25	-0.27	0.92	2007, 2009, 2011
KDM5B	ENST00000367265.3	lysine (K)-specific demethylase 5B	187	1	1	0	0	0	0	0	0	0	hsa-miR-137	-0.24	-0.27	0.92	2007, 2009, 2011
SLC30A4	ENST00000261867.4	solute carrier family 30 (zinc transporter), member 4	19	1	1	0	0	0	0	0	0	0	hsa-miR-137	-0.23	-0.23	0.92	2007, 2009, 2011
CTTNBP2NL	ENST00000271277.6	CTTNBP2 N-terminal like	182	1	1	0	0	0	0	0	0	1	hsa-miR-137	-0.23	-0.31	0.92	2007, 2009, 2011
MARCH8	ENST00000453424.2	membrane-associated ring finger (C3HC4) 8, E3 ubiquitin protein ligase	48	1	1	0	0	0	0	0	0	0	hsa-miR-137	-0.21	-0.22	0.92
B4GALT5	ENST00000371711.4	UDP-Gal:betaGlcNAc beta 1,4- galactosyltransferase, polypeptide 5	1000	1	1	0	0	0	0	0	0	0	hsa-miR-137	-0.2	-0.2	0.92	2007, 2009, 2011
MAML1	ENST00000292599.3	mastermind-like 1 (Drosophila)	910	1	1	0	0	0	0	0	0	0	hsa-miR-137	-0.19	-0.19	0.92	2007, 2009, 2011
SLC35E2B	ENST00000378662.1	solute carrier family 35, member E2B	5	1	1	0	0	0	0	0	0	0	hsa-miR-137	-0.18	-0.18	0.92	2009, 2011
SLC8A1	ENST00000406785.2	solute carrier family 8 (sodium/calcium exchanger), member 1	61	1	1	0	0	1	0	1	0	3	hsa-miR-137	-0.16	-0.23	0.92	2007, 2009, 2011
FAM78A	ENST00000372269.3	family with sequence similarity 78, member A	7	1	1	0	0	0	0	0	0	0	hsa-miR-137	-0.15	-0.22	0.92	2007, 2009, 2011
NRG2	ENST00000394770.1	neuregulin 2	9	1	1	0	0	0	0	0	0	0	hsa-miR-137	-0.12	-0.29	0.92	2011
SKI	ENST00000378536.4	v-ski avian sarcoma viral oncogene homolog	613	1	1	0	0	0	0	0	0	0	hsa-miR-137	-0.1	-0.15	0.92	2011
IDE	ENST00000265986.6	insulin-degrading enzyme	446	1	1	0	0	0	0	0	0	0	hsa-miR-137	-0.1	-0.13	0.92	2011
JHDM1D	ENST00000397560.2	jumonji C domain containing histone demethylase 1 homolog D (S. cerevisiae)	470	1	1	0	0	0	0	0	0	1	hsa-miR-137	-0.09	-0.09	0.92	2009, 2011
KCNB1	ENST00000371741.4	potassium voltage-gated channel, Shab-related subfamily, member 1	5	1	1	0	0	0	0	0	0	1	hsa-miR-137	-0.09	-0.09	0.92
FAT3	ENST00000298047.6	FAT atypical cadherin 3	30	1	1	0	0	0	0	0	0	0	hsa-miR-137	-0.09	-0.09	0.92	2009, 2011
TRAF3	ENST00000560371.1	TNF receptor-associated factor 3	833	1	1	0	0	0	0	0	0	0	hsa-miR-137	-0.07	-0.1	0.92	2011
STK35	ENST00000381482.3	serine/threonine kinase 35	263	1	1	0	0	1	0	1	0	0	hsa-miR-137	-0.07	-0.07	0.92	2007, 2009, 2011
AHCYL2	ENST00000325006.3	adenosylhomocysteinase-like 2	51	1	1	0	0	0	0	0	0	0	hsa-miR-137	-0.07	-0.33	0.92	2007, 2009, 2011
GPR26	ENST00000284674.1	G protein-coupled receptor 26	5	1	1	0	0	0	0	0	0	1	hsa-miR-137	-0.05	-0.05	0.92	2009, 2011
CHD7	ENST00000423902.2	chromodomain helicase DNA binding protein 7	925	1	1	0	0	0	0	0	0	1	hsa-miR-137	-0.03	-0.04	0.92	2011
AGO1	ENST00000373204.4	argonaute RISC catalytic component 1	402	1	1	0	0	0	0	0	0	0	hsa-miR-137	-0.03	-0.03	0.92	2007, 2009, 2011
NAT10	ENST00000257829.3	N-acetyltransferase 10 (GCN5-related)	132	1	1	0	0	0	0	0	0	0	hsa-miR-137	-0.01	-0.32	0.92
CHIC2	ENST00000263921.3	cysteine-rich hydrophobic domain 2	2509	1	1	0	0	0	0	0	0	0	hsa-miR-137	0	-0.44	0.92
ASPH	ENST00000356457.5	aspartate beta-hydroxylase	3013	2	1	0	1	1	0	0	1	0	hsa-miR-137	-0.68	-0.83	0.91	2007, 2009, 2011
OXR1	ENST00000312046.6	oxidation resistance 1	27	2	0	1	1	0	0	0	0	0	hsa-miR-137	-0.27	-0.27	0.91	2007, 2009, 2011
DCUN1D1	ENST00000292782.4	DCN1, defective in cullin neddylation 1, domain containing 1	267	2	1	0	1	1	0	1	0	1	hsa-miR-137	-0.22	-0.42	0.91
MPP1	ENST00000369534.3	membrane protein, palmitoylated 1, 55kDa	2530	1	1	0	0	0	0	0	0	1	hsa-miR-137	-0.59	-0.59	0.91	2009, 2011
SLC1A5	ENST00000542575.2	solute carrier family 1 (neutral amino acid transporter), member 5	681	1	1	0	0	1	1	0	0	0	hsa-miR-137	-0.55	-0.59	0.91	2007, 2009, 2011
PPP4R2	ENST00000356692.5	protein phosphatase 4, regulatory subunit 2	310	1	1	0	0	1	0	0	1	0	hsa-miR-137	-0.55	-0.57	0.91
GPR137B	ENST00000366592.3	G protein-coupled receptor 137B	389	1	1	0	0	0	0	0	0	2	hsa-miR-137	-0.54	-0.54	0.91	2007, 2009, 2011
ABHD6	ENST00000295962.4	abhydrolase domain containing 6	289	1	1	0	0	1	0	0	1	0	hsa-miR-137	-0.51	-0.56	0.91	2007, 2009, 2011
SLC35A4	ENST00000323146.3	solute carrier family 35, member A4	334	1	1	0	0	0	0	0	0	0	hsa-miR-137	-0.48	-0.48	0.91	2007, 2009, 2011
ZC3H3	ENST00000262577.5	zinc finger CCCH-type containing 3	35	1	1	0	0	0	0	0	0	0	hsa-miR-137	-0.47	-0.47	0.91	2007, 2009, 2011
STAC	ENST00000273183.3	SH3 and cysteine rich domain	172	1	1	0	0	0	0	0	0	1	hsa-miR-137	-0.45	-0.45	0.91	2009, 2011
PTPN5	ENST00000477854.1	protein tyrosine phosphatase, non-receptor type 5 (striatum-enriched)	5	1	1	0	0	0	0	0	0	0	hsa-miR-137	-0.44	-0.44	0.91	2007, 2009, 2011
GJC1	ENST00000426548.1	gap junction protein, gamma 1, 45kDa	195	1	1	0	0	0	0	0	0	0	hsa-miR-137	-0.43	-0.43	0.91	2009, 2011
PHF17	ENST00000226319.6	PHD finger protein 17	1393	1	1	0	0	2	0	0	2	2	hsa-miR-137	-0.43	-0.48	0.91	2007, 2009, 2011
SLC6A8	ENST00000253122.5	solute carrier family 6 (neurotransmitter transporter), member 8	5	1	1	0	0	0	0	0	0	1	hsa-miR-137	-0.43	-0.43	0.91	2007, 2009, 2011
HLF	ENST00000226067.5	hepatic leukemia factor	15	1	1	0	0	1	0	1	0	2	hsa-miR-137	-0.41	-0.44	0.91	2007, 2009, 2011
AJUBA	ENST00000262713.2	ajuba LIM protein	871	1	1	0	0	0	0	0	0	0	hsa-miR-137	-0.4	-0.43	0.91	2009, 2011
LBX1	ENST00000370193.2	ladybird homeobox 1	8	1	1	0	0	0	0	0	0	0	hsa-miR-137	-0.4	-0.4	0.91	2007, 2009, 2011
TMX1	ENST00000457354.2	thioredoxin-related transmembrane protein 1	3176	1	1	0	0	0	0	0	0	1	hsa-miR-137	-0.4	-0.4	0.91	2009, 2011
FXYD6	ENST00000540359.1	FXYD domain containing ion transport regulator 6	42	1	1	0	0	0	0	0	0	1	hsa-miR-137	-0.4	-0.4	0.91	2007, 2009, 2011
TSNAX	ENST00000366639.4	translin-associated factor X	936	1	1	0	0	0	0	0	0	0	hsa-miR-137	-0.39	-0.41	0.91	2007, 2009, 2011
SCRT2	ENST00000246104.6	scratch homolog 2, zinc finger protein (Drosophila)	5	1	1	0	0	0	0	0	0	0	hsa-miR-137	-0.37	-0.37	0.91	2007, 2009, 2011
NUCKS1	ENST00000367142.4	nuclear casein kinase and cyclin-dependent kinase substrate 1	1692	1	1	0	0	0	0	0	0	2	hsa-miR-137	-0.37	-0.4	0.91	2011
AHCYL1	ENST00000369799.5	adenosylhomocysteinase-like 1	1279	1	1	0	0	0	0	0	0	1	hsa-miR-137	-0.37	-0.37	0.91	2007, 2009, 2011
STK38	ENST00000229812.7	serine/threonine kinase 38	156	1	1	0	0	1	0	1	0	0	hsa-miR-137	-0.36	-0.36	0.91	2007, 2009, 2011
MSI1	ENST00000257552.2	musashi RNA-binding protein 1	287	1	1	0	0	0	0	0	0	0	hsa-miR-137	-0.36	-0.36	0.91	2007, 2009, 2011
TMEM229B	ENST00000557006.1	transmembrane protein 229B	5	1	1	0	0	0	0	0	0	1	hsa-miR-137	-0.34	-0.34	0.91	2007, 2009, 2011
NCK1	ENST00000469404.1	NCK adaptor protein 1	415	1	1	0	0	0	0	0	0	1	hsa-miR-137	-0.33	-0.53	0.91	2007, 2009, 2011
AIDA	ENST00000340020.6	axin interactor, dorsalization associated	48	1	1	0	0	0	0	0	0	0	hsa-miR-137	-0.33	-0.33	0.91	2009, 2011
SZRD1	ENST00000401089.3	SUZ RNA binding domain containing 1	137	1	1	0	0	0	0	0	0	0	hsa-miR-137	-0.33	-0.33	0.91	2007, 2009, 2011
UBE2G2	ENST00000345496.2	ubiquitin-conjugating enzyme E2G 2	681	1	1	0	0	0	0	0	0	0	hsa-miR-137	-0.32	-0.33	0.91	2009, 2011
PXN	ENST00000458477.2	paxillin	484	1	1	0	0	0	0	0	0	0	hsa-miR-137	-0.31	-0.31	0.91	2007, 2009, 2011
RAB9A	ENST00000464506.1	RAB9A, member RAS oncogene family	742	1	1	0	0	0	0	0	0	0	hsa-miR-137	-0.31	-0.63	0.91	2011
GLIS2	ENST00000262366.3	GLIS family zinc finger 2	17	1	1	0	0	0	0	0	0	0	hsa-miR-137	-0.31	-0.31	0.91	2007, 2009, 2011
ARHGAP44	ENST00000340825.3	Rho GTPase activating protein 44	22	1	1	0	0	0	0	0	0	0	hsa-miR-137	-0.31	-0.31	0.91	2007, 2009, 2011
TMEM33	ENST00000504986.1	transmembrane protein 33	1470	1	1	0	0	3	0	2	1	2	hsa-miR-137	-0.3	-0.55	0.91	2007, 2009, 2011
NAT8L	ENST00000331662.3	N-acetyltransferase 8-like (GCN5-related, putative)	220	1	1	0	0	0	0	0	0	0	hsa-miR-137	-0.3	-0.32	0.91	2011
LRRC10B	ENST00000378075.2	leucine rich repeat containing 10B	5	1	1	0	0	0	0	0	0	0	hsa-miR-137	-0.3	-0.3	0.91	2011
MYO1D	ENST00000318217.5	myosin ID	16	1	1	0	0	0	0	0	0	0	hsa-miR-137	-0.29	-0.29	0.91	2007, 2009, 2011
KDM4A	ENST00000372396.3	lysine (K)-specific demethylase 4A	257	1	1	0	0	0	0	0	0	1	hsa-miR-137	-0.28	-0.4	0.91	2007, 2009, 2011
SLC5A7	ENST00000264047.2	solute carrier family 5 (sodium/choline cotransporter), member 7	5	1	1	0	0	0	0	0	0	1	hsa-miR-137	-0.27	-0.27	0.91	2009, 2011
AGPAT3	ENST00000291572.8	1-acylglycerol-3-phosphate O-acyltransferase 3	2443	1	1	0	0	0	0	0	0	1	hsa-miR-137	-0.26	-0.27	0.91	2007, 2009, 2011
ZFYVE16	ENST00000338008.5	zinc finger, FYVE domain containing 16	388	1	1	0	0	0	0	0	0	0	hsa-miR-137	-0.24	-0.25	0.91	2007, 2009, 2011
TMEM56	ENST00000370203.4	transmembrane protein 56	113	1	1	0	0	0	0	0	0	1	hsa-miR-137	-0.23	-0.4	0.91	2011
PRKAA1	ENST00000397128.2	protein kinase, AMP-activated, alpha 1 catalytic subunit	1415	1	1	0	0	0	0	0	0	0	hsa-miR-137	-0.22	-0.23	0.91	2007, 2009, 2011
NRG1	ENST00000341377.5	neuregulin 1	113	1	1	0	0	1	0	0	1	0	hsa-miR-137	-0.22	-0.52	0.91
FAM168A	ENST00000064778.4	family with sequence similarity 168, member A	68	1	1	0	0	2*	0	0	1	0	hsa-miR-137	-0.21	-0.3	0.91
KCTD12	ENST00000377474.2	potassium channel tetramerization domain containing 12	404	1	1	0	0	0	0	0	0	0	hsa-miR-137	-0.19	-0.21	0.91	2007, 2009, 2011
GPD2	ENST00000310454.6	glycerol-3-phosphate dehydrogenase 2 (mitochondrial)	196	1	1	0	0	1	0	1	0	1	hsa-miR-137	-0.18	-0.22	0.91	2009, 2011
HCFC2	ENST00000229330.4	host cell factor C2	46	1	1	0	0	1	0	1	0	0	hsa-miR-137	-0.18	-0.31	0.91	2011
HEY2	ENST00000368365.1	hairy/enhancer-of-split related with YRPW motif 2	70	1	1	0	0	0	0	0	0	2	hsa-miR-137	-0.18	-0.51	0.91	2009, 2011
OXSR1	ENST00000311806.3	oxidative stress responsive 1	1790	1	1	0	0	0	0	0	0	1	hsa-miR-137	-0.18	-0.18	0.91	2007, 2009, 2011
ABHD2	ENST00000352732.5	abhydrolase domain containing 2	210	1	1	0	0	0	0	0	0	0	hsa-miR-137	-0.16	-0.18	0.91	2009, 2011
CCDC85C	ENST00000380243.4	coiled-coil domain containing 85C	86	1	1	0	0	0	0	0	0	1	hsa-miR-137	-0.16	-0.19	0.91	2011
KIAA1432	ENST00000414202.2	KIAA1432	1366	1	0	0	1	1	0	0	1	1	hsa-miR-137	-0.16	-0.17	0.91	2011
TMEM170B	ENST00000379426.1	transmembrane protein 170B	489	1	1	0	0	0	0	0	0	1	hsa-miR-137	-0.15	-0.28	0.91	2009, 2011
TNIK	ENST00000436636.2	TRAF2 and NCK interacting kinase	106	1	1	0	0	2	0	1	1	1	hsa-miR-137	-0.15	-0.25	0.91
GPRIN3	ENST00000609438.1	GPRIN family member 3	213	1	1	0	0	0	0	0	0	0	hsa-miR-137	-0.15	-0.15	0.91
QSER1	ENST00000399302.2	glutamine and serine rich 1	34	1	1	0	0	0	0	0	0	0	hsa-miR-137	-0.15	-0.18	0.91	2007, 2009, 2011
KLHL28	ENST00000396128.4	kelch-like family member 28	9	1	1	0	0	0	0	0	0	0	hsa-miR-137	-0.14	-0.27	0.91	2007, 2009, 2011
SHOX	ENST00000381578.1	short stature homeobox	5	1	1	0	0	0	0	0	0	1	hsa-miR-137	-0.13	-0.13	0.91	2011
NFASC	ENST00000401399.1	neurofascin	10	1	1	0	0	0	0	0	0	0	hsa-miR-137	-0.13	-0.13	0.91	2007, 2009, 2011
RNF157	ENST00000269391.6	ring finger protein 157	163	1	1	0	0	0	0	0	0	1	hsa-miR-137	-0.13	-0.14	0.91	2011
ULK2	ENST00000395544.4	unc-51 like autophagy activating kinase 2	489	1	1	0	0	0	0	0	0	0	hsa-miR-137	-0.12	-0.33	0.91	2007, 2011
FAM210B	ENST00000371384.3	family with sequence similarity 210, member B	55	1	1	0	0	0	0	0	0	0	hsa-miR-137	-0.12	-0.29	0.91	2009, 2011
RIMS4	ENST00000372851.3	regulating synaptic membrane exocytosis 4	30	1	1	0	0	0	0	0	0	0	hsa-miR-137	-0.1	-0.1	0.91	2007, 2009, 2011
JAKMIP2	ENST00000507386.1	janus kinase and microtubule interacting protein 2	26	1	1	0	0	2	0	2	0	0	hsa-miR-137	-0.09	-0.46	0.91
USP30	ENST00000257548.5	ubiquitin specific peptidase 30	76	1	1	0	0	0	0	0	0	0	hsa-miR-137	-0.05	-0.47	0.91	2009, 2011
C19orf26	ENST00000590083.1	chromosome 19 open reading frame 26	24	1	1	0	0	0	0	0	0	0	hsa-miR-137	-0.03	-0.03	0.91
ELAVL3	ENST00000359227.3	ELAV like neuron-specific RNA binding protein 3	5	1	1	0	0	0	0	0	0	0	hsa-miR-137	-0.03	-0.03	0.91	2009, 2011
USP46	ENST00000441222.3	ubiquitin specific peptidase 46	180	1	1	0	0	0	0	0	0	0	hsa-miR-137	-0.03	-0.2	0.91	2011
SMURF2	ENST00000262435.9	SMAD specific E3 ubiquitin protein ligase 2	978	1	1	0	0	0	0	0	0	0	hsa-miR-137	-0.02	-0.19	0.91
TCF3	ENST00000262965.5	transcription factor 3	1267	1	1	0	0	0	0	0	0	0	hsa-miR-137	0	-0.43	0.91	2009, 2011
FNDC5	ENST00000496770.1	fibronectin type III domain containing 5	5	1	1	0	0	1	0	1	0	0	hsa-miR-137	0	-0.49	0.91	2007, 2009, 2011
SLC35E2	ENST00000246421.4	solute carrier family 35, member E2	5	1	1	0	0	0	0	0	0	0	hsa-miR-137	0	-0.17	0.91	2011
FAM76B	ENST00000358780.5	family with sequence similarity 76, member B	186	2	0	1	1	0	0	0	0	0	hsa-miR-137	-0.25	-0.29	0.9	2007, 2009, 2011
FAM134C	ENST00000309428.5	family with sequence similarity 134, member C	397	2	1	1	0	0	0	0	0	0	hsa-miR-137	-0.23	-0.23	0.9	2007, 2009, 2011
LURAP1L	ENST00000319264.3	leucine rich adaptor protein 1-like	266	1	1	0	0	0	0	0	0	0	hsa-miR-137	-0.65	-0.65	0.9	2007, 2009, 2011
RWDD4	ENST00000326397.5	RWD domain containing 4	5	1	1	0	0	0	0	0	0	0	hsa-miR-137	-0.61	-0.61	0.9	2007, 2009, 2011
PRADC1	ENST00000258083.2	protease-associated domain containing 1	1586	1	1	0	0	0	0	0	0	0	hsa-miR-137	-0.49	-0.65	0.9	2007, 2009, 2011
C3orf58	ENST00000441925.2	chromosome 3 open reading frame 58	118	1	1	0	0	0	0	0	0	0	hsa-miR-137	-0.49	-0.49	0.9	2007, 2009, 2011
KCNMB2	ENST00000432997.1	potassium large conductance calcium-activated channel, subfamily M, beta member 2	5	1	1	0	0	0	0	0	0	1	hsa-miR-137	-0.43	-0.43	0.9	2007, 2009, 2011
HIC1	ENST00000399849.3	hypermethylated in cancer 1	76	1	1	0	0	0	0	0	0	0	hsa-miR-137	-0.39	-0.39	0.9	2009, 2011
ALDH1A2	ENST00000249750.4	aldehyde dehydrogenase 1 family, member A2	401	1	1	0	0	0	0	0	0	0	hsa-miR-137	-0.38	-0.38	0.9	2007, 2009, 2011
HTR2C	ENST00000371950.3	5-hydroxytryptamine (serotonin) receptor 2C, G protein-coupled	5	1	1	0	0	0	0	0	0	0	hsa-miR-137	-0.35	-0.35	0.9	2007, 2009, 2011
CSNK1A1	ENST00000261798.5	casein kinase 1, alpha 1	769	1	1	0	0	0	0	0	0	0	hsa-miR-137	-0.34	-0.42	0.9
SNX25	ENST00000504273.1	sorting nexin 25	21	1	1	0	0	0	0	0	0	0	hsa-miR-137	-0.33	-0.6	0.9	2011
HLTF	ENST00000465259.1	helicase-like transcription factor	127	1	1	0	0	1	0	1	0	0	hsa-miR-137	-0.31	-0.31	0.9	2009, 2011
FURIN	ENST00000268171.3	furin (paired basic amino acid cleaving enzyme)	2306	1	1	0	0	0	0	0	0	0	hsa-miR-137	-0.29	-0.29	0.9	2007, 2009, 2011
SRC	ENST00000373578.2	v-src avian sarcoma (Schmidt-Ruppin A-2) viral oncogene homolog	170	1	1	0	0	0	0	0	0	0	hsa-miR-137	-0.26	-0.26	0.9	2007, 2009, 2011
SLC6A9	ENST00000372310.3	solute carrier family 6 (neurotransmitter transporter, glycine), member 9	74	1	1	0	0	0	0	0	0	0	hsa-miR-137	-0.25	-0.29	0.9	2007, 2009, 2011
TCF12	ENST00000267811.5	transcription factor 12	101	1	1	0	0	0	0	0	0	0	hsa-miR-137	-0.22	-0.33	0.9	2007, 2009, 2011
CTDSP2	ENST00000398073.2	CTD (carboxy-terminal domain, RNA polymerase II, polypeptide A) small phosphatase 2	991	1	1	0	0	0	0	0	0	1	hsa-miR-137	-0.21	-0.23	0.9	2007, 2009, 2011
SGPL1	ENST00000373202.3	sphingosine-1-phosphate lyase 1	105	1	1	0	0	0	0	0	0	0	hsa-miR-137	-0.21	-0.32	0.9	2007, 2009, 2011
EFR3A	ENST00000254624.5	EFR3 homolog A (S. cerevisiae)	372	1	1	0	0	1	0	0	1	1	hsa-miR-137	-0.2	-0.5	0.9	2011
LGI3	ENST00000306317.2	leucine-rich repeat LGI family, member 3	5	1	1	0	0	0	0	0	0	0	hsa-miR-137	-0.19	-0.19	0.9	2009, 2011
RBPJ	ENST00000342320.4	recombination signal binding protein for immunoglobulin kappa J region	70	1	1	0	0	0	0	0	0	2	hsa-miR-137	-0.18	-0.33	0.9
ABHD17A	ENST00000590661.1	abhydrolase domain containing 17A	202	1	1	0	0	0	0	0	0	0	hsa-miR-137	-0.17	-0.17	0.9	2009, 2011
SLC22A23	ENST00000436008.2	solute carrier family 22, member 23	353	1	1	0	0	0	0	0	0	0	hsa-miR-137	-0.17	-0.2	0.9	2011
PPM1E	ENST00000308249.2	protein phosphatase, Mg2+/Mn2+ dependent, 1E	178	1	1	0	0	0	0	0	0	0	hsa-miR-137	-0.14	-0.14	0.9	2007, 2011
TBC1D1	ENST00000261439.4	TBC1 (tre-2/USP6, BUB2, cdc16) domain family, member 1	150	1	1	0	0	0	0	0	0	0	hsa-miR-137	-0.13	-0.28	0.9	2007, 2009, 2011
DIP2C	ENST00000280886.6	DIP2 disco-interacting protein 2 homolog C (Drosophila)	359	1	1	0	0	0	0	0	0	0	hsa-miR-137	-0.1	-0.13	0.9	2011
OTUD7B	ENST00000369135.4	OTU domain containing 7B	299	1	1	0	0	1	1	0	0	0	hsa-miR-137	-0.09	-0.26	0.9	2011
CSE1L	ENST00000262982.2	CSE1 chromosome segregation 1-like (yeast)	96	1	1	0	0	0	0	0	0	0	hsa-miR-137	-0.05	-0.4	0.9	2007, 2009, 2011
TJP1	ENST00000346128.6	tight junction protein 1	140	1	1	0	0	0	0	0	0	0	hsa-miR-137	-0.04	-0.12	0.9	2007, 2009, 2011
ATP2B2	ENST00000352432.4	ATPase, Ca++ transporting, plasma membrane 2	170	1	1	0	0	0	0	0	0	0	hsa-miR-137	-0.01	-0.17	0.9	2011
MBD2	ENST00000256429.3	methyl-CpG binding domain protein 2	823	1	1	0	0	1	0	1	0	0	hsa-miR-137	0	-0.45	0.9	2011
PPP6R2	ENST00000359139.3	protein phosphatase 6, regulatory subunit 2	1255	1	1	0	0	0	0	0	0	0	hsa-miR-137	0	-0.17	0.9	2009, 2011
NEUROD2	ENST00000302584.4	neuronal differentiation 2	5	1	1	0	0	0	0	0	0	0	hsa-miR-137	0	-0.36	0.9	2007, 2009, 2011
FZD8	ENST00000374694.1	frizzled family receptor 8	791	1	1	0	0	0	0	0	0	0	hsa-miR-137	0	-0.17	0.9
SRPK2	ENST00000393651.3	SRSF protein kinase 2	381	2	1	0	1	0	0	0	0	1	hsa-miR-137	-0.18	-0.46	0.89	2007, 2011
SLC44A1	ENST00000374720.3	solute carrier family 44 (choline transporter), member 1	407	2	0	1	1	0	0	0	0	0	hsa-miR-137	-0.18	-0.31	0.89	2007, 2011
MPP6	ENST00000222644.5	membrane protein, palmitoylated 6 (MAGUK p55 subfamily member 6)	389	2	1	1	0	0	0	0	0	1	hsa-miR-137	-0.13	-0.27	0.89
TDRD7	ENST00000355295.4	tudor domain containing 7	55	1	1	0	0	0	0	0	0	0	hsa-miR-137	-0.64	-0.64	0.89	2007, 2009, 2011
RCOR2	ENST00000301459.4	REST corepressor 2	5	1	1	0	0	0	0	0	0	0	hsa-miR-137	-0.41	-0.41	0.89	2007, 2009, 2011
MLTK	ENST00000338983.3	Mitogen-activated protein kinase kinase kinase MLT	766	1	0	0	1	2	0	2	0	0	hsa-miR-137	-0.34	-0.35	0.89	2007, 2009, 2011
ING2	ENST00000302327.3	inhibitor of growth family, member 2	193	1	0	0	1	0	0	0	0	1	hsa-miR-137	-0.3	-0.33	0.89	2007, 2011
FAM98A	ENST00000403368.1	family with sequence similarity 98, member A	89	1	1	0	0	0	0	0	0	0	hsa-miR-137	-0.29	-0.29	0.89	2007, 2009, 2011
MTA3	ENST00000407270.3	metastasis associated 1 family, member 3	285	1	0	0	1	0	0	0	0	0	hsa-miR-137	-0.29	-0.29	0.89	2007
LEMD3	ENST00000308330.2	LEM domain containing 3	189	1	1	0	0	0	0	0	0	1	hsa-miR-137	-0.29	-0.29	0.89	2007, 2009, 2011
TWIST1	ENST00000242261.5	twist basic helix-loop-helix transcription factor 1	190	1	0	0	1	0	0	0	0	0	hsa-miR-137	-0.28	-0.28	0.89	2007, 2009, 2011
MBOAT2	ENST00000305997.3	membrane bound O-acyltransferase domain containing 2	1145	1	0	0	1	0	0	0	0	1	hsa-miR-137	-0.27	-0.29	0.89	2007, 2009, 2011
IMPA2	ENST00000269159.3	inositol(myo)-1(or 4)-monophosphatase 2	2916	1	0	0	1	0	0	0	0	0	hsa-miR-137	-0.27	-0.27	0.89	2007, 2009, 2011
SIPA1L2	ENST00000366630.1	signal-induced proliferation-associated 1 like 2	182	1	1	0	0	0	0	0	0	0	hsa-miR-137	-0.26	-0.29	0.89	2007, 2009, 2011
SAR1B	ENST00000402673.2	SAR1 homolog B (S. cerevisiae)	1404	1	0	0	1	1	1	0	0	0	hsa-miR-137	-0.25	-0.4	0.89	2007, 2011
CALN1	ENST00000329008.5	calneuron 1	5	1	0	0	1	0	0	0	0	1	hsa-miR-137	-0.25	-0.25	0.89	2007, 2009, 2011
EN2	ENST00000297375.4	engrailed homeobox 2	86	1	0	0	1	0	0	0	0	0	hsa-miR-137	-0.25	-0.25	0.89	2007, 2009, 2011
ST13	ENST00000216218.3	suppression of tumorigenicity 13 (colon carcinoma) (Hsp70 interacting protein)	83	1	0	0	1	1	1	0	0	0	hsa-miR-137	-0.25	-0.52	0.89	2007, 2009, 2011
ANO8	ENST00000159087.4	anoctamin 8	9	1	0	0	1	0	0	0	0	1	hsa-miR-137	-0.25	-0.25	0.89	2007, 2009, 2011
LONRF3	ENST00000304778.7	LON peptidase N-terminal domain and ring finger 3	36	1	0	0	1	0	0	0	0	0	hsa-miR-137	-0.24	-0.24	0.89	2009, 2011
MTDH	ENST00000336273.3	metadherin	5192	1	0	0	1	1	0	1	0	2	hsa-miR-137	-0.24	-0.29	0.89	2007, 2011
CXXC4	ENST00000394767.2	CXXC finger protein 4	121	1	1	0	0	0	0	0	0	0	hsa-miR-137	-0.23	-0.26	0.89
FAM20C	ENST00000313766.5	family with sequence similarity 20, member C	273	1	0	0	1	0	0	0	0	0	hsa-miR-137	-0.22	-0.23	0.89	2011
PDZD2	ENST00000438447.1	PDZ domain containing 2	5	1	0	0	1	0	0	0	0	1	hsa-miR-137	-0.22	-0.22	0.89	2007, 2009, 2011
ADCY2	ENST00000338316.4	adenylate cyclase 2 (brain)	13	1	0	0	1	0	0	0	0	0	hsa-miR-137	-0.22	-0.22	0.89	2007, 2009, 2011
PRKAB1	ENST00000229328.5	protein kinase, AMP-activated, beta 1 non-catalytic subunit	99	1	1	0	0	0	0	0	0	0	hsa-miR-137	-0.21	-0.31	0.89	2007, 2009, 2011
UBE2W	ENST00000517608.1	ubiquitin-conjugating enzyme E2W (putative)	102	1	0	0	1	0	0	0	0	0	hsa-miR-137	-0.21	-0.21	0.89	2007, 2009, 2011
TPCN1	ENST00000335509.6	two pore segment channel 1	401	1	0	0	1	0	0	0	0	1	hsa-miR-137	-0.21	-0.21	0.89	2007, 2011
DUSP1	ENST00000239223.3	dual specificity phosphatase 1	37211	1	0	0	1	0	0	0	0	0	hsa-miR-137	-0.21	-0.21	0.89
TBC1D12	ENST00000225235.4	TBC1 domain family, member 12	172	1	0	0	1	0	0	0	0	0	hsa-miR-137	-0.2	-0.22	0.89	2009, 2011
ANKRD28	ENST00000399451.2	ankyrin repeat domain 28	798	1	0	0	1	1	0	0	1	2	hsa-miR-137	-0.2	-0.25	0.89	2007, 2009, 2011
ZDHHC3	ENST00000296127.3	zinc finger, DHHC-type containing 3	426	1	0	0	1	0	0	0	0	2	hsa-miR-137	-0.19	-0.26	0.89	2007, 2009, 2011
TRPC3	ENST00000264811.5	transient receptor potential cation channel, subfamily C, member 3	37	1	0	0	1	0	0	0	0	0	hsa-miR-137	-0.18	-0.18	0.89	2007, 2009, 2011
CSDC2	ENST00000306149.7	cold shock domain containing C2, RNA binding	31	1	0	0	1	0	0	0	0	0	hsa-miR-137	-0.18	-0.18	0.89	2007, 2009, 2011
PRPF38B	ENST00000370025.4	pre-mRNA processing factor 38B	724	1	0	0	1	0	0	0	0	0	hsa-miR-137	-0.18	-0.18	0.89	2007
CFL2	ENST00000341223.3	cofilin 2 (muscle)	902	1	0	0	1	1	0	0	1	1	hsa-miR-137	-0.18	-0.39	0.89	2011
GOLGA3	ENST00000204726.3	golgin A3	944	1	0	0	1	0	0	0	0	1	hsa-miR-137	-0.18	-0.2	0.89	2007, 2009, 2011
GPR180	ENST00000376958.4	G protein-coupled receptor 180	161	1	0	0	1	0	0	0	0	3	hsa-miR-137	-0.18	-0.2	0.89	2009, 2011
EPS8	ENST00000543523.1	epidermal growth factor receptor pathway substrate 8	2643	1	0	0	1	0	0	0	0	0	hsa-miR-137	-0.17	-0.17	0.89	2007, 2009, 2011
CRKL	ENST00000354336.3	v-crk avian sarcoma virus CT10 oncogene homolog-like	2142	1	0	0	1	0	0	0	0	0	hsa-miR-137	-0.17	-0.17	0.89	2007, 2009, 2011
ALX4	ENST00000329255.3	ALX homeobox 4	52	1	0	0	1	0	0	0	0	0	hsa-miR-137	-0.17	-0.17	0.89
GRAMD4	ENST00000361034.3	GRAM domain containing 4	403	1	0	0	1	0	0	0	0	0	hsa-miR-137	-0.16	-0.16	0.89	2007, 2009, 2011
LDLRAD4	ENST00000399848.3	low density lipoprotein receptor class A domain containing 4	314	1	0	0	1	0	0	0	0	1	hsa-miR-137	-0.16	-0.22	0.89	2007, 2009, 2011
PLEKHB2	ENST00000438882.2	pleckstrin homology domain containing, family B (evectins) member 2	1358	1	0	0	1	0	0	0	0	0	hsa-miR-137	-0.15	-0.15	0.89	2009, 2011
REXO1	ENST00000170168.4	REX1, RNA exonuclease 1 homolog (S. cerevisiae)	282	1	0	0	1	0	0	0	0	0	hsa-miR-137	-0.15	-0.15	0.89	2009, 2011
AZIN1	ENST00000337198.5	antizyme inhibitor 1	2287	1	0	0	1	0	0	0	0	0	hsa-miR-137	-0.15	-0.22	0.89	2007, 2009, 2011
MAP4K2	ENST00000294066.2	mitogen-activated protein kinase kinase kinase kinase 2	181	1	0	0	1	4	0	1	3	0	hsa-miR-137	-0.15	-0.3	0.89	2009, 2011
STYX	ENST00000354586.4	serine/threonine/tyrosine interacting protein	250	1	0	0	1	0	0	0	0	1	hsa-miR-137	-0.15	-0.26	0.89	2007, 2009, 2011
USP38	ENST00000307017.4	ubiquitin specific peptidase 38	419	1	0	0	1	0	0	0	0	0	hsa-miR-137	-0.15	-0.15	0.89	2011
ZNF804B	ENST00000333190.4	zinc finger protein 804B	0	1	0	0	1	0	0	0	0	1	hsa-miR-137	-0.15	-0.15	0.89
CALCOCO1	ENST00000548263.1	calcium binding and coiled-coil domain 1	68	1	1	0	0	0	0	0	0	0	hsa-miR-137	-0.15	-0.15	0.89	2007, 2009, 2011
WWP2	ENST00000359154.2	WW domain containing E3 ubiquitin protein ligase 2	405	1	0	0	1	0	0	0	0	0	hsa-miR-137	-0.15	-0.15	0.89	2007, 2009, 2011
PGP	ENST00000333503.7	phosphoglycolate phosphatase	153	1	1	0	0	0	0	0	0	0	hsa-miR-137	-0.14	-0.24	0.89	2007, 2009, 2011
SMARCA5	ENST00000283131.3	SWI/SNF related, matrix associated, actin dependent regulator of chromatin, subfamily a, member 5	478	1	0	0	1	0	0	0	0	0	hsa-miR-137	-0.14	-0.16	0.89	2011
NUDCD3	ENST00000355451.7	NudC domain containing 3	659	1	0	0	1	0	0	0	0	0	hsa-miR-137	-0.14	-0.14	0.89	2009, 2011
SELT	ENST00000471696.1	Selenoprotein T	538	1	0	0	1	0	0	0	0	0	hsa-miR-137	-0.13	-0.13	0.89	2009, 2011
DSTYK	ENST00000367160.4	dual serine/threonine and tyrosine protein kinase	256	1	0	0	1	0	0	0	0	1	hsa-miR-137	-0.13	-0.14	0.89	2009, 2011
KCNJ3	ENST00000295101.2	potassium inwardly-rectifying channel, subfamily J, member 3	21	1	0	0	1	0	0	0	0	0	hsa-miR-137	-0.12	-0.12	0.89	2007, 2009, 2011
CDC42BPA	ENST00000366767.3	CDC42 binding protein kinase alpha (DMPK-like)	122	1	0	0	1	0	0	0	0	0	hsa-miR-137	-0.11	-0.13	0.89	2007, 2009, 2011
AGO2	ENST00000220592.5	argonaute RISC catalytic component 2	350	1	0	0	1	0	0	0	0	2	hsa-miR-137	-0.11	-0.99	0.89
FNIP2	ENST00000264433.6	folliculin interacting protein 2	266	1	0	0	1	1	0	0	1	1	hsa-miR-137	-0.11	-0.17	0.89
ST6GAL2	ENST00000361686.4	ST6 beta-galactosamide alpha-2,6-sialyltranferase 2	5	1	0	0	1	0	0	0	0	0	hsa-miR-137	-0.1	-0.1	0.89	2011
PRDM16	ENST00000270722.5	PR domain containing 16	64	1	0	0	1	0	0	0	0	1	hsa-miR-137	-0.1	-0.19	0.89	2009, 2011
CACNA1C	ENST00000399655.1	calcium channel, voltage-dependent, L type, alpha 1C subunit	69	1	0	0	1	0	0	0	0	0	hsa-miR-137	-0.09	-0.13	0.89	2011
FBXO32	ENST00000517956.1	F-box protein 32	500	1	0	0	1	2	0	0	2	0	hsa-miR-137	-0.08	-0.19	0.89	2011
PDE10A	ENST00000366882.1	phosphodiesterase 10A	371	1	0	0	1	0	0	0	0	0	hsa-miR-137	-0.08	-0.12	0.89	2011
MKRN2	ENST00000170447.7	makorin ring finger protein 2	104	1	0	0	1	0	0	0	0	0	hsa-miR-137	-0.08	-0.24	0.89	2009, 2011
SV2A	ENST00000369146.3	synaptic vesicle glycoprotein 2A	10	1	1	0	0	0	0	0	0	0	hsa-miR-137	-0.08	-0.08	0.89	2007, 2009, 2011
GLCE	ENST00000559420.2	glucuronic acid epimerase	25	1	0	0	1	0	0	0	0	0	hsa-miR-137	-0.07	-0.17	0.89	2007, 2009, 2011
GAN	ENST00000568107.2	gigaxonin	185	1	0	0	1	1	0	0	1	2	hsa-miR-137	-0.07	-0.1	0.89	2011
WWC1	ENST00000265293.4	WW and C2 domain containing 1	43	1	0	0	1	0	0	0	0	0	hsa-miR-137	-0.07	-0.08	0.89	2007, 2011
ATP10A	ENST00000356865.6	ATPase, class V, type 10A	16	1	1	0	0	0	0	0	0	0	hsa-miR-137	-0.06	-0.21	0.89	2007, 2009, 2011
ELFN2	ENST00000402918.2	extracellular leucine-rich repeat and fibronectin type III domain containing 2	22	1	0	0	1	0	0	0	0	0	hsa-miR-137	-0.06	-0.18	0.89	2007, 2009, 2011
PAX5	ENST00000358127.4	paired box 5	5	1	0	0	1	0	0	0	0	0	hsa-miR-137	-0.06	-0.06	0.89
HOXD11	ENST00000249504.5	homeobox D11	124	1	0	0	1	0	0	0	0	2	hsa-miR-137	-0.05	-0.16	0.89
ATP11A	ENST00000487903.1	ATPase, class VI, type 11A	731	1	0	0	1	0	0	0	0	0	hsa-miR-137	-0.05	-0.08	0.89	2009, 2011
DESI1	ENST00000263256.6	desumoylating isopeptidase 1	1513	1	0	0	1	0	0	0	0	0	hsa-miR-137	-0.05	-0.23	0.89	2011
SMURF1	ENST00000361368.2	SMAD specific E3 ubiquitin protein ligase 1	58	1	0	0	1	0	0	0	0	0	hsa-miR-137	-0.05	-0.19	0.89	2007, 2009, 2011
NOTCH1	ENST00000277541.6	notch 1	88	1	0	0	1	0	0	0	0	1	hsa-miR-137	-0.05	-0.17	0.89	2007, 2009, 2011
PPP1R16B	ENST00000299824.1	protein phosphatase 1, regulatory subunit 16B	16	1	0	0	1	0	0	0	0	0	hsa-miR-137	-0.04	-0.04	0.89	2007, 2009, 2011
PPP1R9A	ENST00000289495.5	protein phosphatase 1, regulatory subunit 9A	46	1	0	0	1	1	0	0	1	1	hsa-miR-137	-0.04	-0.12	0.89	2007, 2009, 2011
HNRNPU	ENST00000444376.2	heterogeneous nuclear ribonucleoprotein U (scaffold attachment factor A)	5343	1	0	0	1	0	0	0	0	1	hsa-miR-137	-0.03	-0.23	0.89	2007, 2009, 2011
TMEM184A	ENST00000297477.5	transmembrane protein 184A	28	1	0	0	1	0	0	0	0	0	hsa-miR-137	-0.02	-0.03	0.89	2009, 2011
HOXD12	ENST00000404162.2	homeobox D12	6	1	0	0	1	0	0	0	0	0	hsa-miR-137	-0.02	-0.14	0.89
CADPS2	ENST00000334010.7	Ca++-dependent secretion activator 2	100	1	0	0	1	0	0	0	0	0	hsa-miR-137	-0.01	-0.09	0.89	2007, 2009, 2011
KCNH1	ENST00000271751.4	potassium voltage-gated channel, subfamily H (eag-related), member 1	5	1	0	0	1	0	0	0	0	0	hsa-miR-137	0	-0.05	0.89	2011
CSMD1	ENST00000400186.3	CUB and Sushi multiple domains 1	5	1	0	0	1	0	0	0	0	0	hsa-miR-137	0	-0.04	0.89	2009, 2011
SHC3	ENST00000375835.4	SHC (Src homology 2 domain containing) transforming protein 3	18	1	0	0	1	0	0	0	0	0	hsa-miR-137	0	-0.08	0.89	2011
CYB5R4	ENST00000369681.5	cytochrome b5 reductase 4	329	2	1	1	0	0	0	0	0	0	hsa-miR-137	-0.34	-0.37	0.88	2007, 2009, 2011
NEGR1	ENST00000357731.5	neuronal growth regulator 1	28	2	0	1	1	1	1	0	0	2	hsa-miR-137	-0.16	-0.21	0.88	2007
PRDM1	ENST00000369089.3	PR domain containing 1, with ZNF domain	48	1	1	0	0	0	0	0	0	0	hsa-miR-137	-0.53	-0.53	0.88	2007, 2009, 2011
NREP	ENST00000379671.3	neuronal regeneration related protein	409	1	1	0	0	0	0	0	0	0	hsa-miR-137	-0.48	-0.56	0.88	2007, 2009, 2011
CACFD1	ENST00000291722.7	calcium channel flower domain containing 1	1315	1	1	0	0	0	0	0	0	0	hsa-miR-137	-0.45	-0.45	0.88	2009, 2011
TBC1D19	ENST00000264866.4	TBC1 domain family, member 19	77	1	0	0	1	1	1	0	0	0	hsa-miR-137	-0.41	-0.51	0.88	2007
PRKAR2B	ENST00000265717.4	protein kinase, cAMP-dependent, regulatory, type II, beta	148	1	0	0	1	1	0	1	0	1	hsa-miR-137	-0.4	-0.45	0.88	2007, 2009, 2011
ZCCHC2	ENST00000269499.5	zinc finger, CCHC domain containing 2	13	1	1	0	0	0	0	0	0	0	hsa-miR-137	-0.36	-0.39	0.88	2007, 2009, 2011
MBD6	ENST00000355673.3	methyl-CpG binding domain protein 6	24	1	1	0	0	0	0	0	0	0	hsa-miR-137	-0.36	-0.36	0.88	2007, 2009, 2011
NSF	ENST00000398238.4	N-ethylmaleimide-sensitive factor	86	1	0	0	1	1	0	0	1	0	hsa-miR-137	-0.34	-0.37	0.88	2007, 2009, 2011
PLCB1	ENST00000378641.3	phospholipase C, beta 1 (phosphoinositide-specific)	21	1	1	0	0	1	0	1	0	0	hsa-miR-137	-0.34	-0.34	0.88	2007, 2009, 2011
B3GALT2	ENST00000367434.4	UDP-Gal:betaGlcNAc beta 1,3-galactosyltransferase, polypeptide 2	5	1	0	0	1	1	0	0	1	0	hsa-miR-137	-0.33	-0.33	0.88	2007, 2009, 2011
CUL4A	ENST00000326335.4	cullin 4A	4084	1	0	1	0	2	0	1	1	0	hsa-miR-137	-0.33	-0.6	0.88	2007, 2009, 2011
FBXL7	ENST00000504595.1	F-box and leucine-rich repeat protein 7	16	1	0	1	0	0	0	0	0	0	hsa-miR-137	-0.32	-0.32	0.88	2007, 2009, 2011
ZC3H6	ENST00000343936.4	zinc finger CCCH-type containing 6	10	1	0	1	0	1	0	1	0	1	hsa-miR-137	-0.31	-0.31	0.88	2007, 2009, 2011
ST18	ENST00000276480.7	suppression of tumorigenicity 18 (breast carcinoma) (zinc finger protein)	5	1	1	0	0	0	0	0	0	0	hsa-miR-137	-0.3	-0.3	0.88	2007, 2009, 2011
RASSF8	ENST00000541490.1	Ras association (RalGDS/AF-6) domain family (N-terminal) member 8	1290	1	0	0	1	1	0	1	0	0	hsa-miR-137	-0.3	-0.3	0.88	2011
NECAP1	ENST00000339754.5	NECAP endocytosis associated 1	13	1	0	0	1	0	0	0	0	0	hsa-miR-137	-0.29	-0.29	0.88	2007, 2009, 2011
PWWP2A	ENST00000456329.3	PWWP domain containing 2A	272	1	0	0	1	1	0	1	0	1	hsa-miR-137	-0.29	-0.29	0.88	2009
RPL15	ENST00000307839.5	ribosomal protein L15	5211	1	0	0	1	0	0	0	0	0	hsa-miR-137	-0.29	-0.29	0.88	2009, 2011
FAM196B	ENST00000377365.3	family with sequence similarity 196, member B	174	1	0	0	1	0	0	0	0	1	hsa-miR-137	-0.28	-0.3	0.88
PPTC7	ENST00000354300.3	PTC7 protein phosphatase homolog (S. cerevisiae)	817	1	0	1	0	0	0	0	0	0	hsa-miR-137	-0.28	-0.28	0.88
FHL3	ENST00000373016.3	four and a half LIM domains 3	921	1	0	0	1	0	0	0	0	0	hsa-miR-137	-0.28	-0.28	0.88	2007, 2009, 2011
RAB11B	ENST00000328024.6	RAB11B, member RAS oncogene family	920	1	0	1	0	0	0	0	0	0	hsa-miR-137	-0.28	-0.28	0.88	2011
PRR24	ENST00000552360.2	proline rich 24	282	1	0	0	1	0	0	0	0	0	hsa-miR-137	-0.28	-0.28	0.88	2011
OSER1	ENST00000372970.2	oxidative stress responsive serine-rich 1	1082	1	0	0	1	1	1	0	0	0	hsa-miR-137	-0.27	-0.59	0.88	2007, 2009, 2011
EPHA5	ENST00000273854.3	EPH receptor A5	48	1	0	1	0	1	0	1	0	2	hsa-miR-137	-0.26	-0.27	0.88	2011
PDE7A	ENST00000401827.3	phosphodiesterase 7A	84	1	0	1	0	0	0	0	0	0	hsa-miR-137	-0.26	-0.26	0.88	2011
PHTF2	ENST00000416283.2	putative homeodomain transcription factor 2	1730	1	1	0	0	0	0	0	0	0	hsa-miR-137	-0.25	-0.25	0.88	2007, 2009, 2011
CDC42EP2	ENST00000279249.2	CDC42 effector protein (Rho GTPase binding) 2	449	1	0	0	1	0	0	0	0	0	hsa-miR-137	-0.25	-0.25	0.88	2009, 2011
ARID4B	ENST00000349213.3	AT rich interactive domain 4B (RBP1-like)	940	1	1	0	0	0	0	0	0	1	hsa-miR-137	-0.25	-0.25	0.88	2007, 2009, 2011
DSP	ENST00000379802.3	desmoplakin	4571	1	0	0	1	0	0	0	0	0	hsa-miR-137	-0.25	-0.25	0.88	2011
PTPN4	ENST00000263708.2	protein tyrosine phosphatase, non-receptor type 4 (megakaryocyte)	215	1	0	1	0	1	0	1	0	0	hsa-miR-137	-0.25	-0.31	0.88
WNT7A	ENST00000285018.4	wingless-type MMTV integration site family, member 7A	5	1	0	1	0	0	0	0	0	0	hsa-miR-137	-0.25	-0.25	0.88	2007, 2009, 2011
PHF3	ENST00000262043.3	PHD finger protein 3	505	1	0	0	1	0	0	0	0	0	hsa-miR-137	-0.25	-0.25	0.88	2007, 2009, 2011
CHST1	ENST00000308064.2	carbohydrate (keratan sulfate Gal-6) sulfotransferase 1	5	1	0	0	1	0	0	0	0	0	hsa-miR-137	-0.24	-0.24	0.88
CCZ1B	ENST00000316731.8	CCZ1 vacuolar protein trafficking and biogenesis associated homolog B (S. cerevisiae)	5	1	0	1	0	0	0	0	0	0	hsa-miR-137	-0.24	-0.24	0.88	2007, 2009, 2011
SSBP3	ENST00000417664.2	single stranded DNA binding protein 3	1474	1	0	0	1	0	0	0	0	0	hsa-miR-137	-0.23	-0.23	0.88	2007, 2009, 2011
RNF150	ENST00000515673.2	ring finger protein 150	518	1	0	1	0	1	0	1	0	0	hsa-miR-137	-0.23	-0.24	0.88	2009, 2011
DUSP10	ENST00000366899.3	dual specificity phosphatase 10	70	1	0	0	1	0	0	0	0	0	hsa-miR-137	-0.22	-0.22	0.88	2007, 2009, 2011
COPS2	ENST00000388901.5	COP9 signalosome subunit 2	11120	1	0	0	1	0	0	0	0	0	hsa-miR-137	-0.22	-0.22	0.88	2007, 2009, 2011
AC068987.1	ENST00000599343.1	HCG1997999; cDNA FLJ33996 fis, clone DFNES2008881	44	1	0	0	1	0	0	0	0	0	hsa-miR-137	-0.22	-0.22	0.88
NKPD1	ENST00000317951.4	NTPase, KAP family P-loop domain containing 1	10	1	0	0	1	0	0	0	0	0	hsa-miR-137	-0.22	-0.22	0.88	2011
PLEKHO2	ENST00000323544.4	pleckstrin homology domain containing, family O member 2	279	1	0	0	1	0	0	0	0	0	hsa-miR-137	-0.22	-0.22	0.88	2007, 2009, 2011
PPP1R37	ENST00000221462.4	protein phosphatase 1, regulatory subunit 37	513	1	0	0	1	0	0	0	0	0	hsa-miR-137	-0.22	-0.22	0.88
PDS5A	ENST00000303538.8	PDS5, regulator of cohesion maintenance, homolog A (S. cerevisiae)	1518	1	0	0	1	0	0	0	0	0	hsa-miR-137	-0.22	-0.22	0.88	2007, 2011
YTHDC1	ENST00000344157.4	YTH domain containing 1	307	1	0	1	0	1	0	0	1	1	hsa-miR-137	-0.22	-0.52	0.88	2007, 2009, 2011
SRPR	ENST00000332118.6	signal recognition particle receptor (docking protein)	2980	1	0	0	1	0	0	0	0	0	hsa-miR-137	-0.21	-0.21	0.88	2007, 2009, 2011
SIK2	ENST00000304987.3	salt-inducible kinase 2	378	1	0	1	0	1	0	1	0	2	hsa-miR-137	-0.21	-0.31	0.88	2007, 2009, 2011
DNAJB5	ENST00000545841.1	DnaJ (Hsp40) homolog, subfamily B, member 5	379	1	0	1	0	0	0	0	0	0	hsa-miR-137	-0.2	-0.2	0.88	2007, 2009, 2011
DCAF8	ENST00000368073.3	DDB1 and CUL4 associated factor 8	1924	1	0	0	1	0	0	0	0	0	hsa-miR-137	-0.2	-0.26	0.88	2007, 2009, 2011
DCAF8	ENST00000556710.1	DDB1- and CUL4-associated factor 8	1924	1	0	0	1	0	0	0	0	0	hsa-miR-137	-0.2	-0.25	0.88
H3F3B	ENST00000591890.1	H3 histone, family 3B (H3.3B)	336	1	0	0	1	0	0	0	0	1	hsa-miR-137	-0.2	-0.26	0.88	2007, 2009, 2011
XRN1	ENST00000264951.4	5'-3' exoribonuclease 1	612	1	1	0	0	0	0	0	0	0	hsa-miR-137	-0.19	-0.19	0.88	2009, 2011
LRRC4	ENST00000249363.3	leucine rich repeat containing 4	26	1	0	0	1	0	0	0	0	1	hsa-miR-137	-0.19	-0.19	0.88	2009, 2011
RNF180	ENST00000389100.4	ring finger protein 180	18	1	0	0	1	0	0	0	0	0	hsa-miR-137	-0.19	-0.2	0.88	2009, 2011
TBX15	ENST00000207157.3	T-box 15	14	1	0	0	1	0	0	0	0	0	hsa-miR-137	-0.18	-0.18	0.88	2007, 2009, 2011
DCLK2	ENST00000296550.7	doublecortin-like kinase 2	7	1	0	0	1	0	0	0	0	0	hsa-miR-137	-0.18	-0.18	0.88	2007, 2009, 2011
HEG1	ENST00000311127.4	heart development protein with EGF-like domains 1	380	1	0	0	1	0	0	0	0	0	hsa-miR-137	-0.18	-0.19	0.88	2009, 2011
TESK2	ENST00000372084.1	testis-specific kinase 2	11	1	0	0	1	0	0	0	0	0	hsa-miR-137	-0.18	-0.18	0.88
ABTB1	ENST00000393363.3	ankyrin repeat and BTB (POZ) domain containing 1	180	1	0	0	1	0	0	0	0	0	hsa-miR-137	-0.18	-0.18	0.88	2007, 2011
LRP12	ENST00000424843.2	low density lipoprotein receptor-related protein 12	378	1	0	1	0	0	0	0	0	1	hsa-miR-137	-0.18	-0.2	0.88	2007, 2009, 2011
CAMK2A	ENST00000348628.6	calcium/calmodulin-dependent protein kinase II alpha	5	1	0	0	1	0	0	0	0	0	hsa-miR-137	-0.18	-0.18	0.88	2009, 2011
PARP8	ENST00000503750.2	poly (ADP-ribose) polymerase family, member 8	80	1	0	0	1	1	1	0	0	0	hsa-miR-137	-0.18	-0.27	0.88	2011
PDCD6IP	ENST00000307296.3	programmed cell death 6 interacting protein	6149	1	0	0	1	0	0	0	0	1	hsa-miR-137	-0.18	-0.18	0.88	2009, 2011
SNN	ENST00000329565.5	stannin	663	1	0	0	1	0	0	0	0	0	hsa-miR-137	-0.18	-0.19	0.88	2007, 2009, 2011
RNF39	ENST00000376751.3	ring finger protein 39	7	1	0	0	1	0	0	0	0	0	hsa-miR-137	-0.17	-0.17	0.88	2011
USP28	ENST00000003302.4	ubiquitin specific peptidase 28	85	1	0	0	1	0	0	0	0	0	hsa-miR-137	-0.17	-0.17	0.88	2007, 2009, 2011
CCDC167	ENST00000373408.3	coiled-coil domain containing 167	1611	1	0	0	1	0	0	0	0	0	hsa-miR-137	-0.17	-0.17	0.88	2007, 2009, 2011
ZBTB7B	ENST00000368426.3	zinc finger and BTB domain containing 7B	179	1	1	0	0	0	0	0	0	0	hsa-miR-137	-0.17	-0.4	0.88	2009
LBH	ENST00000395323.3	limb bud and heart development	1956	1	0	0	1	0	0	0	0	0	hsa-miR-137	-0.17	-0.17	0.88	2007, 2009, 2011
CDCA7L	ENST00000356195.5	cell division cycle associated 7-like	292	1	0	0	1	0	0	0	0	0	hsa-miR-137	-0.17	-0.18	0.88	2007, 2011
MED14	ENST00000324817.1	mediator complex subunit 14	1038	1	0	1	0	0	0	0	0	0	hsa-miR-137	-0.17	-0.2	0.88	2007, 2009, 2011
STK11	ENST00000326873.7	serine/threonine kinase 11	377	1	0	0	1	0	0	0	0	0	hsa-miR-137	-0.17	-0.22	0.88	2011
CACNA1H	ENST00000358590.4	calcium channel, voltage-dependent, T type, alpha 1H subunit	11	1	0	0	1	0	0	0	0	0	hsa-miR-137	-0.17	-0.17	0.88	2007, 2009, 2011
ANGPTL2	ENST00000373425.3	angiopoietin-like 2	39	1	0	0	1	0	0	0	0	0	hsa-miR-137	-0.16	-0.16	0.88	2007, 2009, 2011
UBE2Z	ENST00000360943.5	ubiquitin-conjugating enzyme E2Z	3688	1	0	0	1	0	0	0	0	0	hsa-miR-137	-0.16	-0.17	0.88	2007, 2009, 2011
PIP4K2C	ENST00000354947.5	phosphatidylinositol-5-phosphate 4-kinase, type II, gamma	457	1	0	0	1	0	0	0	0	0	hsa-miR-137	-0.16	-0.17	0.88	2007, 2009, 2011
GNA13	ENST00000439174.2	guanine nucleotide binding protein (G protein), alpha 13	190	1	0	0	1	1	0	1	0	1	hsa-miR-137	-0.16	-0.21	0.88	2011
PPP5C	ENST00000012443.4	protein phosphatase 5, catalytic subunit	973	1	0	1	0	0	0	0	0	0	hsa-miR-137	-0.16	-0.16	0.88	2007, 2009, 2011
MYO1F	ENST00000338257.8	myosin IF	33	1	0	0	1	1	0	1	0	1	hsa-miR-137	-0.16	-0.18	0.88	2011
HOXC8	ENST00000040584.4	homeobox C8	5	1	0	0	1	0	0	0	0	0	hsa-miR-137	-0.16	-0.16	0.88	2007, 2009, 2011
DUSP8	ENST00000397374.3	dual specificity phosphatase 8	26	1	0	1	0	0	0	0	0	0	hsa-miR-137	-0.16	-0.18	0.88	2007, 2009, 2011
DOK6	ENST00000382713.5	docking protein 6	8	1	0	0	1	1	0	1	0	0	hsa-miR-137	-0.15	-0.15	0.88	2011
SLC45A3	ENST00000367145.3	solute carrier family 45, member 3	17	1	0	0	1	0	0	0	0	0	hsa-miR-137	-0.15	-0.15	0.88	2007, 2009, 2011
PMEPA1	ENST00000341744.3	prostate transmembrane protein, androgen induced 1	736	1	0	0	1	0	0	0	0	2	hsa-miR-137	-0.15	-0.23	0.88	2009, 2011
CLGN	ENST00000325617.5	calmegin	288	1	0	0	1	0	0	0	0	1	hsa-miR-137	-0.15	-0.21	0.88	2009
PTP4A3	ENST00000520105.1	protein tyrosine phosphatase type IVA, member 3	65	1	0	0	1	0	0	0	0	0	hsa-miR-137	-0.15	-0.15	0.88	2007, 2009, 2011
PKDCC	ENST00000294964.5	protein kinase domain containing, cytoplasmic	123	1	0	0	1	0	0	0	0	0	hsa-miR-137	-0.15	-0.15	0.88	2011
TMEM55A	ENST00000285419.3	transmembrane protein 55A	151	1	0	1	0	0	0	0	0	0	hsa-miR-137	-0.15	-0.23	0.88	2007, 2009, 2011
ZNF654	ENST00000309495.5	zinc finger protein 654	456	1	0	0	1	0	0	0	0	0	hsa-miR-137	-0.15	-0.17	0.88	2007, 2009, 2011
SCN1A	ENST00000423058.2	sodium channel, voltage-gated, type I, alpha subunit	21	1	0	1	0	0	0	0	0	0	hsa-miR-137	-0.15	-0.15	0.88	2011
SLC6A6	ENST00000454876.2	solute carrier family 6 (neurotransmitter transporter), member 6	280	1	0	1	0	0	0	0	0	1	hsa-miR-137	-0.15	-0.15	0.88	2009, 2011
RIMKLB	ENST00000357529.3	ribosomal modification protein rimK-like family member B	164	1	0	0	1	0	0	0	0	0	hsa-miR-137	-0.14	-0.16	0.88	2009, 2011
SGTB	ENST00000381007.4	small glutamine-rich tetratricopeptide repeat (TPR)-containing, beta	205	1	0	0	1	1	1	0	0	0	hsa-miR-137	-0.14	-0.2	0.88	2007, 2009, 2011
TSPAN33	ENST00000289407.4	tetraspanin 33	237	1	0	0	1	0	0	0	0	0	hsa-miR-137	-0.14	-0.14	0.88	2007, 2009, 2011
SLX4	ENST00000294008.3	SLX4 structure-specific endonuclease subunit	48	1	0	0	1	0	0	0	0	0	hsa-miR-137	-0.14	-0.19	0.88	2011
FAM135B	ENST00000395297.1	family with sequence similarity 135, member B	5	1	0	0	1	0	0	0	0	0	hsa-miR-137	-0.14	-0.14	0.88	2007, 2009, 2011
TRPC4	ENST00000379705.3	transient receptor potential cation channel, subfamily C, member 4	21	1	0	0	1	1	1	0	0	1	hsa-miR-137	-0.13	-0.2	0.88
EFNA2	ENST00000215368.2	ephrin-A2	83	1	0	0	1	0	0	0	0	0	hsa-miR-137	-0.13	-0.13	0.88	2011
ATXN1L	ENST00000427980.2	ataxin 1-like	12	1	0	0	1	1	0	1	0	0	hsa-miR-137	-0.13	-0.13	0.88	2011
ZDHHC21	ENST00000380916.4	zinc finger, DHHC-type containing 21	196	1	0	0	1	0	0	0	0	0	hsa-miR-137	-0.13	-0.15	0.88	2007, 2009, 2011
GRIA1	ENST00000285900.5	glutamate receptor, ionotropic, AMPA 1	5	1	0	0	1	0	0	0	0	0	hsa-miR-137	-0.13	-0.13	0.88	2009, 2011
TTC28	ENST00000397906.2	tetratricopeptide repeat domain 28	227	1	0	0	1	1	0	0	1	0	hsa-miR-137	-0.13	-0.15	0.88	2011
MARCH9	ENST00000266643.5	membrane-associated ring finger (C3HC4) 9	328	1	0	0	1	0	0	0	0	0	hsa-miR-137	-0.13	-0.13	0.88	2007, 2009, 2011
TEAD1	ENST00000361905.4	TEA domain family member 1 (SV40 transcriptional enhancer factor)	740	1	0	0	1	0	0	0	0	0	hsa-miR-137	-0.13	-0.13	0.88	2007, 2009, 2011
GINS2	ENST00000253462.3	GINS complex subunit 2 (Psf2 homolog)	136	1	0	1	0	0	0	0	0	0	hsa-miR-137	-0.13	-0.3	0.88
THRB	ENST00000396671.2	thyroid hormone receptor, beta	55	1	0	1	0	0	0	0	0	0	hsa-miR-137	-0.12	-0.18	0.88	2009, 2011
PHF15	ENST00000395003.1	PHD finger protein 15	387	1	0	1	0	0	0	0	0	1	hsa-miR-137	-0.11	-0.17	0.88	2007, 2009, 2011
BCORL1	ENST00000540052.1	BCL6 corepressor-like 1	209	1	0	0	1	0	0	0	0	0	hsa-miR-137	-0.11	-0.11	0.88	2007, 2009, 2011
TSSK6	ENST00000360913.3	testis-specific serine kinase 6	5	1	0	0	1	0	0	0	0	0	hsa-miR-137	-0.11	-0.11	0.88	2007, 2011
AMD1	ENST00000368885.3	adenosylmethionine decarboxylase 1	725	1	0	1	0	1	0	1	0	2	hsa-miR-137	-0.11	-0.25	0.88	2007
KIAA1644	ENST00000381176.4	KIAA1644	10	1	0	1	0	0	0	0	0	0	hsa-miR-137	-0.11	-0.11	0.88	2009, 2011
ERBB4	ENST00000342788.4	v-erb-b2 avian erythroblastic leukemia viral oncogene homolog 4	27	1	0	1	0	0	0	0	0	1	hsa-miR-137	-0.11	-0.11	0.88	2007, 2009, 2011
ITGA9	ENST00000264741.5	integrin, alpha 9	9	1	0	1	0	0	0	0	0	0	hsa-miR-137	-0.11	-0.11	0.88	2009, 2011
PHLDB2	ENST00000431670.2	pleckstrin homology-like domain, family B, member 2	588	1	0	0	1	0	0	0	0	0	hsa-miR-137	-0.11	-0.11	0.88	2009, 2011
C2CD4C	ENST00000332235.6	C2 calcium-dependent domain containing 4C	70	1	0	0	1	0	0	0	0	0	hsa-miR-137	-0.1	-0.2	0.88	2011
PAK3	ENST00000372007.5	p21 protein (Cdc42/Rac)-activated kinase 3	8	1	0	1	0	0	0	0	0	0	hsa-miR-137	-0.1	-0.17	0.88
TULP4	ENST00000367097.3	tubby like protein 4	93	1	0	0	1	0	0	0	0	0	hsa-miR-137	-0.1	-0.11	0.88	2009, 2011
DPP8	ENST00000341861.5	dipeptidyl-peptidase 8	1293	1	0	0	1	1	0	1	0	0	hsa-miR-137	-0.1	-0.17	0.88
HDX	ENST00000297977.5	highly divergent homeobox	20	1	0	0	1	0	0	0	0	0	hsa-miR-137	-0.1	-0.15	0.88	2011
COL5A1	ENST00000371817.3	collagen, type V, alpha 1	3111	1	0	0	1	2	1	0	1	0	hsa-miR-137	-0.1	-0.22	0.88	2007, 2009, 2011
UBTD2	ENST00000393792.2	ubiquitin domain containing 2	297	1	0	0	1	0	0	0	0	0	hsa-miR-137	-0.1	-0.13	0.88	2009, 2011
DNAJB12	ENST00000338820.3	DnaJ (Hsp40) homolog, subfamily B, member 12	1458	1	0	0	1	0	0	0	0	0	hsa-miR-137	-0.1	-0.11	0.88	2007, 2009, 2011
NACC2	ENST00000371753.1	NACC family member 2, BEN and BTB (POZ) domain containing	172	1	0	1	0	0	0	0	0	1	hsa-miR-137	-0.1	-0.14	0.88	2011
EPHA8	ENST00000166244.3	EPH receptor A8	5	1	0	0	1	0	0	0	0	0	hsa-miR-137	-0.1	-0.1	0.88	2007, 2009, 2011
AIFM2	ENST00000307864.1	apoptosis-inducing factor, mitochondrion-associated, 2	334	1	0	0	1	0	0	0	0	0	hsa-miR-137	-0.09	-0.19	0.88	2009, 2011
NDST1	ENST00000261797.6	N-deacetylase/N-sulfotransferase (heparan glucosaminyl) 1	13660	1	0	1	0	0	0	0	0	0	hsa-miR-137	-0.08	-0.08	0.88	2007, 2009, 2011
PLEKHG3	ENST00000247226.7	pleckstrin homology domain containing, family G (with RhoGef domain) member 3	97	1	0	0	1	0	0	0	0	0	hsa-miR-137	-0.08	-0.13	0.88	2009, 2011
B3GALNT2	ENST00000366600.3	beta-1,3-N-acetylgalactosaminyltransferase 2	106	1	0	1	0	0	0	0	0	0	hsa-miR-137	-0.08	-0.11	0.88	2011
ALPK3	ENST00000258888.5	alpha-kinase 3	16	1	0	0	1	1	0	1	0	0	hsa-miR-137	-0.07	-0.07	0.88	2007, 2009, 2011
STRN	ENST00000263918.4	striatin, calmodulin binding protein	476	1	0	0	1	2	0	0	2	2	hsa-miR-137	-0.07	-0.09	0.88	2007, 2011
TECPR2	ENST00000359520.7	tectonin beta-propeller repeat containing 2	109	1	0	0	1	0	0	0	0	0	hsa-miR-137	-0.07	-0.07	0.88	2009, 2011
NFYB	ENST00000240055.3	nuclear transcription factor Y, beta	375	1	0	0	1	0	0	0	0	0	hsa-miR-137	-0.07	-0.24	0.88	2009, 2011
ABHD13	ENST00000375898.3	abhydrolase domain containing 13	479	1	0	0	1	0	0	0	0	0	hsa-miR-137	-0.06	-0.22	0.88	2007, 2009, 2011
SETD1B	ENST00000267197.5	SET domain containing 1B	703	1	0	0	1	0	0	0	0	0	hsa-miR-137	-0.06	-0.06	0.88	2011
RASGRF1	ENST00000558480.2	Ras protein-specific guanine nucleotide-releasing factor 1	5	1	0	1	0	0	0	0	0	0	hsa-miR-137	-0.05	-0.05	0.88	2011
PANX2	ENST00000159647.5	pannexin 2	169	1	0	0	1	0	0	0	0	0	hsa-miR-137	-0.04	-0.04	0.88	2007, 2009, 2011
HERC3	ENST00000402738.1	HECT and RLD domain containing E3 ubiquitin protein ligase 3	50	1	0	0	1	0	0	0	0	0	hsa-miR-137	-0.03	-0.22	0.88	2009, 2011
NFIX	ENST00000360105.4	nuclear factor I/X (CCAAT-binding transcription factor)	24	1	1	0	0	0	0	0	0	0	hsa-miR-137	-0.03	-0.15	0.88	2009, 2011
SESTD1	ENST00000428443.3	SEC14 and spectrin domains 1	478	1	0	0	1	1	0	1	0	0	hsa-miR-137	-0.03	-0.21	0.88	2011
POLR2C	ENST00000219252.5	polymerase (RNA) II (DNA directed) polypeptide C, 33kDa	223	1	0	0	1	0	0	0	0	0	hsa-miR-137	-0.02	-0.28	0.88	2007, 2009, 2011
BSN	ENST00000296452.4	bassoon presynaptic cytomatrix protein	31	1	0	1	0	0	0	0	0	1	hsa-miR-137	-0.02	-0.02	0.88	2007, 2009, 2011
DNMT3A	ENST00000380746.4	DNA (cytosine-5-)-methyltransferase 3 alpha	221	1	0	0	1	0	0	0	0	0	hsa-miR-137	-0.02	-0.06	0.88	2007, 2009
SPOCK2	ENST00000373109.2	sparc/osteonectin, cwcv and kazal-like domains proteoglycan (testican) 2	31	1	0	0	1	0	0	0	0	0	hsa-miR-137	-0.01	-0.09	0.88	2009, 2011
CHD1	ENST00000284049.3	chromodomain helicase DNA binding protein 1	35	1	0	0	1	1	0	1	0	0	hsa-miR-137	-0.01	-0.21	0.88	2007, 2009, 2011
CNST	ENST00000366513.4	consortin, connexin sorting protein	303	1	0	0	1	0	0	0	0	0	hsa-miR-137	-0.01	-0.01	0.88	2007, 2009, 2011
TRAM2	ENST00000182527.3	translocation associated membrane protein 2	2774	1	0	0	1	0	0	0	0	0	hsa-miR-137	-0.01	-0.01	0.88	2007, 2009, 2011
ZBTB20	ENST00000462705.1	zinc finger and BTB domain containing 20	5	1	0	0	1	1	0	1	0	3	hsa-miR-137	0	-0.25	0.88
MGRN1	ENST00000415496.1	mahogunin ring finger 1, E3 ubiquitin protein ligase	2337	1	0	1	0	0	0	0	0	0	hsa-miR-137	0	-0.25	0.88	2011
GATSL2	ENST00000426327.3	GATS protein-like 2	5	1	0	1	0	0	0	0	0	1	hsa-miR-137	0	-0.17	0.88
TRPM3	ENST00000377111.2	transient receptor potential cation channel, subfamily M, member 3	11	1	0	0	1	1	0	0	1	2	hsa-miR-137	0	-0.18	0.88
NAA15	ENST00000296543.5	N(alpha)-acetyltransferase 15, NatA auxiliary subunit	546	2	1	0	1	0	0	0	0	0	hsa-miR-137	-0.17	-0.27	0.87	2007, 2009, 2011
SSX2IP	ENST00000342203.3	synovial sarcoma, X breakpoint 2 interacting protein	197	2	1	0	1	0	0	0	0	0	hsa-miR-137	-0.14	-0.3	0.87	2007, 2009, 2011
SP4	ENST00000222584.3	Sp4 transcription factor	131	2	1	0	1	0	0	0	0	0	hsa-miR-137	-0.06	-0.35	0.87
STRBP	ENST00000447404.2	spermatid perinuclear RNA binding protein	575	2	0	2	0	1	0	1	0	0	hsa-miR-137	-0.05	-0.47	0.87	2011
OSGEP	ENST00000555656.1	O-sialoglycoprotein endopeptidase	335	1	1	0	0	0	0	0	0	0	hsa-miR-137	-0.72	-0.72	0.87	2009, 2011
MRGBP	ENST00000370487.3	MRG/MORF4L binding protein	886	1	1	0	0	0	0	0	0	0	hsa-miR-137	-0.51	-0.51	0.87	2009, 2011
GPR158	ENST00000376351.3	G protein-coupled receptor 158	5	1	0	0	1	0	0	0	0	1	hsa-miR-137	-0.41	-0.41	0.87	2007, 2009, 2011
ATPAF1	ENST00000576409.1	ATP synthase mitochondrial F1 complex assembly factor 1	1637	1	1	0	0	0	0	0	0	0	hsa-miR-137	-0.41	-0.47	0.87	2007, 2009, 2011
KCND2	ENST00000331113.4	potassium voltage-gated channel, Shal-related subfamily, member 2	5	1	0	0	1	1	0	1	0	0	hsa-miR-137	-0.38	-0.38	0.87	2007, 2009, 2011
ACSL6	ENST00000379264.2	acyl-CoA synthetase long-chain family member 6	7	1	0	1	0	1	0	0	1	1	hsa-miR-137	-0.35	-0.38	0.87	2007, 2009, 2011
HK3	ENST00000292432.5	hexokinase 3 (white cell)	5	1	0	1	0	0	0	0	0	0	hsa-miR-137	-0.33	-0.33	0.87	2007, 2009, 2011
DTX2	ENST00000413936.2	deltex homolog 2 (Drosophila)	76	1	0	0	1	0	0	0	0	0	hsa-miR-137	-0.3	-0.3	0.87	2007, 2009, 2011
KANK4	ENST00000317477.4	KN motif and ankyrin repeat domains 4	80	1	0	1	0	1	0	1	0	1	hsa-miR-137	-0.3	-0.37	0.87	2007, 2009, 2011
SPTY2D1	ENST00000336349.5	SPT2, Suppressor of Ty, domain containing 1 (S. cerevisiae)	241	1	1	0	0	0	0	0	0	0	hsa-miR-137	-0.29	-0.29	0.87	2007, 2009, 2011
CDC42	ENST00000344548.3	cell division cycle 42	34	1	0	0	1	0	0	0	0	0	hsa-miR-137	-0.27	-0.27	0.87	2007, 2009, 2011
PTBP1	ENST00000350092.4	polypyrimidine tract binding protein 1	7007	1	0	1	0	0	0	0	0	0	hsa-miR-137	-0.27	-0.27	0.87	2009, 2011
SLC17A6	ENST00000263160.3	solute carrier family 17 (vesicular glutamate transporter), member 6	5	1	1	0	0	0	0	0	0	1	hsa-miR-137	-0.27	-0.27	0.87	2007, 2009, 2011
FBXW7	ENST00000281708.4	F-box and WD repeat domain containing 7, E3 ubiquitin protein ligase	12	1	0	0	1	1	0	0	1	0	hsa-miR-137	-0.26	-0.26	0.87	2007, 2009, 2011
MIA3	ENST00000344922.5	melanoma inhibitory activity family, member 3	647	1	0	0	1	1	0	1	0	0	hsa-miR-137	-0.26	-0.34	0.87	2009, 2011
BNIP2	ENST00000267859.3	BCL2/adenovirus E1B 19kDa interacting protein 2	1255	1	0	1	0	0	0	0	0	0	hsa-miR-137	-0.26	-0.27	0.87	2009, 2011
RBM41	ENST00000372487.1	RNA binding motif protein 41	41	1	1	0	0	1	0	1	0	0	hsa-miR-137	-0.24	-0.36	0.87	2011
ZNF385D	ENST00000281523.2	zinc finger protein 385D	5	1	0	0	1	0	0	0	0	0	hsa-miR-137	-0.24	-0.24	0.87	2009, 2011
CCNY	ENST00000374706.1	cyclin Y	672	1	0	1	0	0	0	0	0	0	hsa-miR-137	-0.24	-0.26	0.87	2007, 2009, 2011
PEX3	ENST00000367591.4	peroxisomal biogenesis factor 3	314	1	0	0	1	0	0	0	0	0	hsa-miR-137	-0.24	-0.29	0.87	2011
PLA2G15	ENST00000219345.5	phospholipase A2, group XV	2670	1	0	0	1	0	0	0	0	0	hsa-miR-137	-0.23	-0.23	0.87	2007, 2009, 2011
NRG3	ENST00000372142.2	neuregulin 3	27	1	0	1	0	0	0	0	0	0	hsa-miR-137	-0.23	-0.32	0.87	2011
KLF11	ENST00000305883.1	Kruppel-like factor 11	42	1	0	0	1	0	0	0	0	0	hsa-miR-137	-0.23	-0.23	0.87	2007, 2009, 2011
DHX40	ENST00000251241.4	DEAH (Asp-Glu-Ala-His) box polypeptide 40	538	1	0	1	0	1	1	0	0	1	hsa-miR-137	-0.22	-0.36	0.87	2007, 2009, 2011
TPBGL	ENST00000562197.2	trophoblast glycoprotein-like	8	1	0	0	1	0	0	0	0	0	hsa-miR-137	-0.22	-0.22	0.87	2011
ZNF148	ENST00000360647.4	zinc finger protein 148	230	1	1	0	0	1	0	0	1	1	hsa-miR-137	-0.21	-0.29	0.87	2007, 2009, 2011
FAM172A	ENST00000395965.3	family with sequence similarity 172, member A	257	1	0	1	0	0	0	0	0	0	hsa-miR-137	-0.21	-0.21	0.87	2007, 2009, 2011
EMCN	ENST00000296420.4	endomucin	5	1	0	0	1	1	0	0	1	0	hsa-miR-137	-0.21	-0.21	0.87	2011
MAFK	ENST00000343242.4	v-maf avian musculoaponeurotic fibrosarcoma oncogene homolog K	322	1	0	0	1	0	0	0	0	0	hsa-miR-137	-0.2	-0.21	0.87	2007, 2009, 2011
LRRC20	ENST00000355790.4	leucine rich repeat containing 20	159	1	0	0	1	0	0	0	0	0	hsa-miR-137	-0.2	-0.2	0.87	2007, 2009, 2011
ZNF385B	ENST00000410066.1	zinc finger protein 385B	17	1	0	0	1	0	0	0	0	0	hsa-miR-137	-0.2	-0.2	0.87	2007, 2011
PHACTR4	ENST00000373839.3	phosphatase and actin regulator 4	85	1	0	1	0	0	0	0	0	0	hsa-miR-137	-0.19	-0.19	0.87	2009, 2011
MARK1	ENST00000366918.4	MAP/microtubule affinity-regulating kinase 1	192	1	0	0	1	0	0	0	0	0	hsa-miR-137	-0.19	-0.19	0.87	2007, 2009, 2011
BAI3	ENST00000370598.1	brain-specific angiogenesis inhibitor 3	5	1	0	0	1	0	0	0	0	0	hsa-miR-137	-0.19	-0.19	0.87	2007, 2009, 2011
RNF141	ENST00000265981.2	ring finger protein 141	345	1	0	0	1	0	0	0	0	0	hsa-miR-137	-0.19	-0.21	0.87	2007, 2009, 2011
DBN1	ENST00000512501.1	drebrin 1	9937	1	0	0	1	0	0	0	0	0	hsa-miR-137	-0.18	-0.19	0.87	2007, 2009, 2011
EVX2	ENST00000308618.4	even-skipped homeobox 2	9	1	0	0	1	0	0	0	0	0	hsa-miR-137	-0.18	-0.18	0.87
SRGAP3	ENST00000383836.3	SLIT-ROBO Rho GTPase activating protein 3	38	1	0	1	0	0	0	0	0	1	hsa-miR-137	-0.18	-0.2	0.87	2007, 2009, 2011
TEF	ENST00000266304.4	thyrotrophic embryonic factor	60	1	0	0	1	0	0	0	0	0	hsa-miR-137	-0.18	-0.19	0.87	2007, 2009, 2011
ZBTB18	ENST00000358704.4	zinc finger and BTB domain containing 18	935	1	0	0	1	0	0	0	0	0	hsa-miR-137	-0.16	-0.17	0.87	2007, 2009, 2011
FAM167A	ENST00000284486.4	family with sequence similarity 167, member A	85	1	0	1	0	0	0	0	0	0	hsa-miR-137	-0.16	-0.16	0.87	2007, 2009, 2011
SNAP91	ENST00000521485.1	synaptosomal-associated protein, 91kDa	68	1	0	0	1	0	0	0	0	0	hsa-miR-137	-0.16	-0.16	0.87	2007, 2009, 2011
UBE2F	ENST00000272930.4	ubiquitin-conjugating enzyme E2F (putative)	905	1	0	0	1	0	0	0	0	0	hsa-miR-137	-0.16	-0.17	0.87
BCOR	ENST00000397354.3	BCL6 corepressor	355	1	0	0	1	0	0	0	0	0	hsa-miR-137	-0.16	-0.2	0.87	2011
FBXO33	ENST00000298097.7	F-box protein 33	306	1	0	0	1	1	0	0	1	0	hsa-miR-137	-0.15	-0.23	0.87	2007, 2009, 2011
NAA25	ENST00000261745.4	N(alpha)-acetyltransferase 25, NatB auxiliary subunit	919	1	0	1	0	1	0	0	1	1	hsa-miR-137	-0.15	-0.25	0.87	2007, 2009, 2011
NUTF2	ENST00000219169.4	nuclear transport factor 2	222	1	0	0	1	0	0	0	0	1	hsa-miR-137	-0.14	-0.26	0.87
NCOA1	ENST00000405141.1	nuclear receptor coactivator 1	200	1	0	0	1	0	0	0	0	0	hsa-miR-137	-0.14	-0.14	0.87	2007, 2009, 2011
GSK3B	ENST00000264235.8	glycogen synthase kinase 3 beta	498	1	0	1	0	1	0	0	1	1	hsa-miR-137	-0.13	-0.2	0.87	2011
AMER2	ENST00000357816.2	APC membrane recruitment protein 2	7	1	0	1	0	0	0	0	0	0	hsa-miR-137	-0.12	-0.16	0.87
KIAA1147	ENST00000536163.1	KIAA1147	73	1	0	1	0	0	0	0	0	0	hsa-miR-137	-0.12	-0.18	0.87	2007, 2009, 2011
CERK	ENST00000216264.8	ceramide kinase	123	1	0	0	1	0	0	0	0	0	hsa-miR-137	-0.11	-0.12	0.87	2011
CSMD3	ENST00000343508.3	CUB and Sushi multiple domains 3	5	1	0	0	1	0	0	0	0	0	hsa-miR-137	-0.11	-0.11	0.87	2007, 2009, 2011
CALM3	ENST00000291295.9	calmodulin 3 (phosphorylase kinase, delta)	3982	1	0	0	1	0	0	0	0	1	hsa-miR-137	-0.11	-0.17	0.87	2007, 2009, 2011
JMY	ENST00000396137.4	junction mediating and regulatory protein, p53 cofactor	10	1	0	1	0	0	0	0	0	1	hsa-miR-137	-0.1	-0.21	0.87	2011
PURB	ENST00000395699.2	purine-rich element binding protein B	497	1	0	1	0	1	0	1	0	0	hsa-miR-137	-0.1	-0.18	0.87	2007, 2009, 2011
SORL1	ENST00000260197.7	sortilin-related receptor, L(DLR class) A repeats containing	40	1	0	0	1	1	0	1	0	1	hsa-miR-137	-0.09	-0.19	0.87	2011
FBXL17	ENST00000359660.5	F-box and leucine-rich repeat protein 17	182	1	0	0	1	0	0	0	0	1	hsa-miR-137	-0.09	-0.14	0.87	2011
ANKRD33B	ENST00000296657.5	ankyrin repeat domain 33B	9	1	1	0	0	0	0	0	0	0	hsa-miR-137	-0.09	-0.21	0.87	2011
TTC9	ENST00000256367.2	tetratricopeptide repeat domain 9	39	1	0	0	1	0	0	0	0	1	hsa-miR-137	-0.09	-0.2	0.87	2009, 2011
CADM2	ENST00000383699.3	cell adhesion molecule 2	5	1	0	0	1	1	0	0	1	3	hsa-miR-137	-0.09	-0.09	0.87	2011
DESI2	ENST00000302550.11	desumoylating isopeptidase 2	147	1	0	1	0	0	0	0	0	0	hsa-miR-137	-0.08	-0.09	0.87	2011
SERBP1	ENST00000370994.4	SERPINE1 mRNA binding protein 1	926	1	0	1	0	0	0	0	0	0	hsa-miR-137	-0.08	-0.08	0.87	2009, 2011
RBM27	ENST00000265271.5	RNA binding motif protein 27	130	1	0	0	1	1	1	0	0	1	hsa-miR-137	-0.06	-0.19	0.87	2011
SFXN1	ENST00000321442.5	sideroflexin 1	1018	1	0	0	1	0	0	0	0	0	hsa-miR-137	-0.06	-0.17	0.87
RANBP9	ENST00000011619.3	RAN binding protein 9	885	1	0	0	1	0	0	0	0	0	hsa-miR-137	-0.05	-0.19	0.87	2007, 2009, 2011
PLXNA3	ENST00000369682.3	plexin A3	2992	1	0	1	0	0	0	0	0	0	hsa-miR-137	-0.05	-0.05	0.87	2007, 2009, 2011
SLC39A13	ENST00000524928.1	solute carrier family 39 (zinc transporter), member 13	845	1	1	0	0	0	0	0	0	0	hsa-miR-137	-0.03	-0.03	0.87	2009, 2011
FOXP4	ENST00000373063.3	forkhead box P4	228	1	0	0	1	0	0	0	0	0	hsa-miR-137	-0.02	-0.14	0.87	2009, 2011
SLC9A7	ENST00000328306.4	solute carrier family 9, subfamily A (NHE7, cation proton antiporter 7), member 7	147	1	0	0	1	0	0	0	0	0	hsa-miR-137	-0.02	-0.09	0.87
XKR7	ENST00000562532.2	XK, Kell blood group complex subunit-related family, member 7	5	1	0	0	1	0	0	0	0	0	hsa-miR-137	-0.01	-0.01	0.87
PTRH2	ENST00000393038.2	peptidyl-tRNA hydrolase 2	386	1	0	1	0	0	0	0	0	1	hsa-miR-137	-0.01	-0.27	0.87
RMND5A	ENST00000283632.4	required for meiotic nuclear division 5 homolog A (S. cerevisiae)	261	1	0	0	1	0	0	0	0	0	hsa-miR-137	-0.01	-0.1	0.87	2011
DDI2	ENST00000480945.1	DNA-damage inducible 1 homolog 2 (S. cerevisiae)	357	1	0	0	1	0	0	0	0	0	hsa-miR-137	0	-0.07	0.87
NEFH	ENST00000310624.6	neurofilament, heavy polypeptide	5	2	0	1	1	1	0	0	1	0	hsa-miR-137	-0.37	-0.37	0.86	2007, 2009, 2011
TMED5	ENST00000479918.1	transmembrane emp24 protein transport domain containing 5	612	2	1	0	1	1	0	0	1	0	hsa-miR-137	-0.28	-0.47	0.86	2009, 2011
ERBB2IP	ENST00000284037.5	erbb2 interacting protein	177	2	0	1	1	0	0	0	0	1	hsa-miR-137	-0.21	-0.3	0.86	2007, 2011
KMT2A	ENST00000534358.1	lysine (K)-specific methyltransferase 2A	1092	2	0	2	0	0	0	0	0	0	hsa-miR-137	-0.14	-0.14	0.86	2007, 2009, 2011
INPP5A	ENST00000368594.3	inositol polyphosphate-5-phosphatase, 40kDa	243	1	1	0	0	0	0	0	0	0	hsa-miR-137	-0.46	-0.47	0.86	2007, 2009, 2011
CA7	ENST00000394069.3	carbonic anhydrase VII	5	1	1	0	0	0	0	0	0	0	hsa-miR-137	-0.46	-0.46	0.86	2007, 2009, 2011
JDP2	ENST00000435893.2	Jun dimerization protein 2	110	1	0	1	0	1	0	0	1	0	hsa-miR-137	-0.43	-0.62	0.86	2007, 2009, 2011
UBXN4	ENST00000272638.9	UBX domain protein 4	3678	1	0	0	1	1	0	1	0	0	hsa-miR-137	-0.4	-0.4	0.86	2009, 2011
WBP1L	ENST00000369889.4	WW domain binding protein 1-like	5	1	1	0	0	0	0	0	0	0	hsa-miR-137	-0.39	-0.39	0.86	2009, 2011
ZMAT4	ENST00000315769.7	zinc finger, matrin-type 4	5	1	1	0	0	0	0	0	0	0	hsa-miR-137	-0.38	-0.38	0.86	2007, 2009, 2011
TFAP2C	ENST00000201031.2	transcription factor AP-2 gamma (activating enhancer binding protein 2 gamma)	22	1	1	0	0	0	0	0	0	0	hsa-miR-137	-0.38	-0.38	0.86	2009, 2011
NKAIN1	ENST00000373736.2	Na+/K+ transporting ATPase interacting 1	10	1	0	1	0	0	0	0	0	0	hsa-miR-137	-0.31	-0.31	0.86	2009, 2011
GRAMD3	ENST00000285689.3	GRAM domain containing 3	232	1	0	0	1	1	0	0	1	0	hsa-miR-137	-0.3	-0.3	0.86	2007, 2009, 2011
ZNF804A	ENST00000302277.6	zinc finger protein 804A	5	1	0	0	1	0	0	0	0	0	hsa-miR-137	-0.29	-0.29	0.86	2007
PDCL	ENST00000259467.4	phosducin-like	154	1	1	0	0	0	0	0	0	0	hsa-miR-137	-0.28	-0.32	0.86	2009, 2011
MAF	ENST00000393350.1	v-maf avian musculoaponeurotic fibrosarcoma oncogene homolog	608	1	0	0	1	1	0	1	0	0	hsa-miR-137	-0.25	-0.26	0.86	2007, 2009, 2011
UBE2H	ENST00000355621.3	ubiquitin-conjugating enzyme E2H	855	1	0	1	0	0	0	0	0	0	hsa-miR-137	-0.24	-0.24	0.86	2009, 2011
BACH1	ENST00000286800.3	BTB and CNC homology 1, basic leucine zipper transcription factor 1	273	1	0	0	1	0	0	0	0	1	hsa-miR-137	-0.22	-0.28	0.86	2007, 2011
FAM84A	ENST00000295092.2	family with sequence similarity 84, member A	69	1	0	0	1	1	0	0	1	0	hsa-miR-137	-0.22	-0.31	0.86	2011
ANKRD13A	ENST00000261739.4	ankyrin repeat domain 13A	1644	1	0	1	0	0	0	0	0	0	hsa-miR-137	-0.21	-0.21	0.86	2007, 2009, 2011
TBX3	ENST00000349155.2	T-box 3	71	1	0	0	1	0	0	0	0	0	hsa-miR-137	-0.21	-0.21	0.86	2007, 2009, 2011
CHGA	ENST00000216492.5	chromogranin A (parathyroid secretory protein 1)	7	1	0	0	1	0	0	0	0	0	hsa-miR-137	-0.2	-0.2	0.86	2009, 2011
GRM5	ENST00000418177.2	glutamate receptor, metabotropic 5	5	1	0	1	0	0	0	0	0	0	hsa-miR-137	-0.2	-0.2	0.86	2011
UBE3C	ENST00000348165.5	ubiquitin protein ligase E3C	1332	1	0	1	0	0	0	0	0	0	hsa-miR-137	-0.19	-0.27	0.86	2007, 2009, 2011
EML6	ENST00000356458.6	echinoderm microtubule associated protein like 6	39	1	0	1	0	0	0	0	0	0	hsa-miR-137	-0.19	-0.19	0.86	2011
C7orf55-LUC7L2	ENST00000354926.4	C7orf55-LUC7L2 readthrough	419	1	0	1	0	0	0	0	0	0	hsa-miR-137	-0.18	-0.19	0.86
LUC7L2	ENST00000541515.3	LUC7-like 2 (S. cerevisiae)	419	1	0	1	0	0	0	0	0	0	hsa-miR-137	-0.17	-0.18	0.86
DSCAML1	ENST00000527706.1	Down syndrome cell adhesion molecule like 1	5	1	0	0	1	0	0	0	0	0	hsa-miR-137	-0.16	-0.16	0.86	2007, 2009
SHANK2	ENST00000449833.2	SH3 and multiple ankyrin repeat domains 2	26	1	0	1	0	0	0	0	0	0	hsa-miR-137	-0.16	-0.16	0.86	2007, 2009, 2011
TNRC6B	ENST00000335727.9	trinucleotide repeat containing 6B	69	1	0	0	1	0	0	0	0	1	hsa-miR-137	-0.15	-0.15	0.86	2007, 2009, 2011
CNN2	ENST00000263097.4	calponin 2	699	1	0	0	1	0	0	0	0	0	hsa-miR-137	-0.15	-0.15	0.86	2011
MAP2K4	ENST00000415385.3	mitogen-activated protein kinase kinase 4	80	1	0	0	1	0	0	0	0	1	hsa-miR-137	-0.14	-0.14	0.86	2007, 2009, 2011
RYR3	ENST00000389232.4	ryanodine receptor 3	5	1	0	0	1	0	0	0	0	0	hsa-miR-137	-0.14	-0.14	0.86	2007, 2009, 2011
SOCS6	ENST00000397942.3	suppressor of cytokine signaling 6	140	1	0	1	0	1	0	0	1	0	hsa-miR-137	-0.13	-0.22	0.86	2009, 2011
ITGA5	ENST00000293379.4	integrin, alpha 5 (fibronectin receptor, alpha polypeptide)	5599	1	0	0	1	0	0	0	0	0	hsa-miR-137	-0.13	-0.13	0.86	2007, 2009, 2011
IGFBP5	ENST00000233813.4	insulin-like growth factor binding protein 5	10709	1	1	0	0	1	1	0	0	0	hsa-miR-137	-0.13	-0.29	0.86	2007, 2009, 2011
ENTPD7	ENST00000370489.4	ectonucleoside triphosphate diphosphohydrolase 7	136	1	0	0	1	2	0	1	1	0	hsa-miR-137	-0.12	-0.15	0.86	2007, 2011
CLASP2	ENST00000539981.1	cytoplasmic linker associated protein 2	554	1	0	0	1	0	0	0	0	0	hsa-miR-137	-0.12	-0.15	0.86	2007, 2009, 2011
AQP2	ENST00000199280.3	aquaporin 2 (collecting duct)	5	1	0	0	1	0	0	0	0	1	hsa-miR-137	-0.09	-0.09	0.86	2011
BCL2L11	ENST00000393256.3	BCL2-like 11 (apoptosis facilitator)	105	1	0	0	1	0	0	0	0	2	hsa-miR-137	-0.08	-0.11	0.86	2009, 2011
XRRA1	ENST00000527087.1	X-ray radiation resistance associated 1	136	1	0	0	1	0	0	0	0	1	hsa-miR-137	-0.08	-0.08	0.86	2009, 2011
SLC12A6	ENST00000397707.2	solute carrier family 12 (potassium/chloride transporter), member 6	17	1	0	1	0	0	0	0	0	0	hsa-miR-137	-0.08	-0.15	0.86	2011
RANBP2	ENST00000283195.6	RAN binding protein 2	814	1	0	1	0	0	0	0	0	0	hsa-miR-137	-0.06	-0.23	0.86	2007, 2009, 2011
SFXN5	ENST00000272433.2	sideroflexin 5	56	1	0	0	1	0	0	0	0	0	hsa-miR-137	-0.06	-0.12	0.86	2009, 2011
SIPA1L3	ENST00000222345.6	signal-induced proliferation-associated 1 like 3	1578	1	0	0	1	0	0	0	0	0	hsa-miR-137	-0.05	-0.05	0.86	2007, 2009, 2011
TBL1XR1	ENST00000430069.1	transducin (beta)-like 1 X-linked receptor 1	334	1	0	0	1	1	1	0	0	2	hsa-miR-137	-0.04	-0.17	0.86	2007, 2009, 2011
MLXIP	ENST00000319080.7	MLX interacting protein	69	1	0	1	0	1	0	1	0	0	hsa-miR-137	-0.03	-0.04	0.86	2009, 2011
FOXP1	ENST00000318789.4	forkhead box P1	264	1	0	0	1	0	0	0	0	1	hsa-miR-137	-0.02	-0.2	0.86
BAIAP2L1	ENST00000005260.8	BAI1-associated protein 2-like 1	1118	1	0	1	0	0	0	0	0	0	hsa-miR-137	-0.02	-0.39	0.86	2011
OGFRL1	ENST00000370435.4	opioid growth factor receptor-like 1	607	1	0	1	0	0	0	0	0	0	hsa-miR-137	0	-0.2	0.86
ILVBL	ENST00000263383.3	ilvB (bacterial acetolactate synthase)-like	3333	1	0	0	1	0	0	0	0	0	hsa-miR-137	0	-0.17	0.86
PAPD7	ENST00000230859.6	PAP associated domain containing 7	3195	2	0	1	1	0	0	0	0	0	hsa-miR-137	-0.33	-0.34	0.85	2007, 2009, 2011
ANKRD52	ENST00000267116.7	ankyrin repeat domain 52	2913	2	1	1	0	0	0	0	0	0	hsa-miR-137	-0.11	-0.14	0.85	2009, 2011
RGS6	ENST00000553530.1	regulator of G-protein signaling 6	5	2	2	0	0	1	1	0	0	0	hsa-miR-137	0	-0.34	0.85	2009, 2011
CCNI	ENST00000237654.4	cyclin I	12152	1	1	0	0	0	0	0	0	0	hsa-miR-137	-0.49	-0.5	0.85
ST3GAL3	ENST00000372377.4	ST3 beta-galactoside alpha-2,3-sialyltransferase 3	135	1	1	0	0	0	0	0	0	0	hsa-miR-137	-0.44	-0.44	0.85	2007, 2009, 2011
FSTL1	ENST00000295633.3	follistatin-like 1	6788	1	0	0	1	0	0	0	0	0	hsa-miR-137	-0.27	-0.27	0.85	2007, 2009, 2011
GRM7	ENST00000486284.1	glutamate receptor, metabotropic 7	5	1	0	0	1	0	0	0	0	0	hsa-miR-137	-0.26	-0.26	0.85	2007
CEND1	ENST00000330106.4	cell cycle exit and neuronal differentiation 1	28	1	0	0	1	0	0	0	0	0	hsa-miR-137	-0.25	-0.25	0.85	2007, 2011
HOXD10	ENST00000249501.4	homeobox D10	182	1	0	0	1	0	0	0	0	0	hsa-miR-137	-0.25	-0.25	0.85	2011
BAG4	ENST00000287322.4	BCL2-associated athanogene 4	29	1	0	1	0	0	0	0	0	0	hsa-miR-137	-0.24	-0.24	0.85	2011
DUS2	ENST00000565263.1	dihydrouridine synthase 2	831	1	0	0	1	0	0	0	0	0	hsa-miR-137	-0.24	-0.24	0.85	2007, 2009, 2011
SYN3	ENST00000358763.2	synapsin III	5	1	0	0	1	1	0	1	0	0	hsa-miR-137	-0.23	-0.23	0.85	2009, 2011
SSFA2	ENST00000431877.2	sperm specific antigen 2	1434	1	0	0	1	0	0	0	0	0	hsa-miR-137	-0.22	-0.22	0.85	2007, 2011
BAZ2A	ENST00000379441.3	bromodomain adjacent to zinc finger domain, 2A	48	1	0	1	0	0	0	0	0	0	hsa-miR-137	-0.22	-0.22	0.85	2007, 2009, 2011
BEND3	ENST00000369042.1	BEN domain containing 3	13	1	0	1	0	1	0	1	0	0	hsa-miR-137	-0.22	-0.22	0.85	2009, 2011
KLHL17	ENST00000338591.3	kelch-like family member 17	46	1	0	1	0	0	0	0	0	0	hsa-miR-137	-0.2	-0.2	0.85	2009, 2011
ARMC1	ENST00000276569.3	armadillo repeat containing 1	93	1	0	0	1	0	0	0	0	0	hsa-miR-137	-0.2	-0.2	0.85	2007, 2009, 2011
SLC35A1	ENST00000369552.4	solute carrier family 35 (CMP-sialic acid transporter), member A1	671	1	1	0	0	0	0	0	0	0	hsa-miR-137	-0.19	-0.53	0.85	2007, 2009, 2011
ADRB1	ENST00000369295.2	adrenoceptor beta 1	12	1	0	0	1	0	0	0	0	0	hsa-miR-137	-0.19	-0.19	0.85	2007, 2009, 2011
KAT2B	ENST00000263754.4	K(lysine) acetyltransferase 2B	117	1	0	0	1	0	0	0	0	0	hsa-miR-137	-0.19	-0.19	0.85	2007, 2009, 2011
HIP1R	ENST00000253083.4	huntingtin interacting protein 1 related	17	1	0	0	1	0	0	0	0	0	hsa-miR-137	-0.18	-0.18	0.85	2007, 2011
CTDSPL	ENST00000443503.2	CTD (carboxy-terminal domain, RNA polymerase II, polypeptide A) small phosphatase-like	372	1	0	1	0	0	0	0	0	0	hsa-miR-137	-0.18	-0.23	0.85	2007, 2009, 2011
TOP1	ENST00000361337.2	topoisomerase (DNA) I	15	1	0	0	1	0	0	0	0	0	hsa-miR-137	-0.17	-0.17	0.85	2007, 2011
JAG1	ENST00000254958.5	jagged 1	421	1	0	0	1	0	0	0	0	0	hsa-miR-137	-0.17	-0.18	0.85	2007
CDK19	ENST00000368911.3	cyclin-dependent kinase 19	51	1	0	1	0	0	0	0	0	0	hsa-miR-137	-0.17	-0.17	0.85	2009, 2011
NCLN	ENST00000246117.4	nicalin	442	1	0	1	0	0	0	0	0	0	hsa-miR-137	-0.16	-0.26	0.85	2009, 2011
AGGF1	ENST00000312916.7	angiogenic factor with G patch and FHA domains 1	890	1	0	0	1	0	0	0	0	0	hsa-miR-137	-0.16	-0.16	0.85	2007, 2011
BCL11B	ENST00000357195.3	B-cell CLL/lymphoma 11B (zinc finger protein)	73	1	0	0	1	0	0	0	0	0	hsa-miR-137	-0.15	-0.15	0.85	2009, 2011
GRID2	ENST00000282020.4	glutamate receptor, ionotropic, delta 2	5	1	0	0	1	0	0	0	0	0	hsa-miR-137	-0.15	-0.15	0.85
GPATCH8	ENST00000591680.1	G patch domain containing 8	337	1	0	0	1	0	0	0	0	0	hsa-miR-137	-0.15	-0.15	0.85	2007, 2009, 2011
KLHL15	ENST00000328046.8	kelch-like family member 15	42	1	0	0	1	0	0	0	0	1	hsa-miR-137	-0.14	-0.14	0.85
EPC2	ENST00000258484.6	enhancer of polycomb homolog 2 (Drosophila)	152	1	0	0	1	0	0	0	0	0	hsa-miR-137	-0.14	-0.16	0.85	2007, 2011
LATS2	ENST00000382592.4	large tumor suppressor kinase 2	464	1	0	0	1	0	0	0	0	0	hsa-miR-137	-0.14	-0.14	0.85	2007, 2011
HECW2	ENST00000260983.3	HECT, C2 and WW domain containing E3 ubiquitin protein ligase 2	28	1	0	0	1	1	0	0	1	0	hsa-miR-137	-0.1	-0.14	0.85
CPEB3	ENST00000412050.4	cytoplasmic polyadenylation element binding protein 3	48	1	0	0	1	0	0	0	0	5	hsa-miR-137	-0.1	-0.1	0.85	2009, 2011
DCUN1D3	ENST00000324344.4	DCN1, defective in cullin neddylation 1, domain containing 3	53	1	0	1	0	0	0	0	0	0	hsa-miR-137	-0.08	-0.14	0.85
PTPRD	ENST00000381196.4	protein tyrosine phosphatase, receptor type, D	101	1	0	0	1	0	0	0	0	0	hsa-miR-137	-0.07	-0.12	0.85	2007, 2009, 2011
DAG1	ENST00000515359.2	dystroglycan 1 (dystrophin-associated glycoprotein 1)	241	1	0	0	1	1	0	1	0	1	hsa-miR-137	-0.05	-0.07	0.85	2007, 2009, 2011
ZZEF1	ENST00000381638.2	zinc finger, ZZ-type with EF-hand domain 1	83	1	1	0	0	0	0	0	0	0	hsa-miR-137	-0.03	-0.04	0.85	2009, 2011
IGLON5	ENST00000270642.8	IgLON family member 5	5	1	0	1	0	0	0	0	0	0	hsa-miR-137	-0.02	-0.02	0.85	2009, 2011
EGFR	ENST00000275493.2	epidermal growth factor receptor	632	3	2	1	0	0	0	0	0	1	hsa-miR-137	-0.17	-0.2	0.84
CHM	ENST00000357749.2	choroideremia (Rab escort protein 1)	217	2	0	2	0	1	0	1	0	0	hsa-miR-137	-0.27	-0.27	0.84	2007, 2009, 2011
MBTPS2	ENST00000379484.5	membrane-bound transcription factor peptidase, site 2	1711	1	1	0	0	1	0	0	1	0	hsa-miR-137	-0.42	-0.43	0.84	2011
C6orf47	ENST00000375911.1	chromosome 6 open reading frame 47	38	1	1	0	0	0	0	0	0	0	hsa-miR-137	-0.37	-0.44	0.84	2011
HYPK	ENST00000458412.1	huntingtin interacting protein K	5939	1	0	0	1	0	0	0	0	0	hsa-miR-137	-0.34	-0.34	0.84
DEXI	ENST00000331808.4	Dexi homolog (mouse)	1646	1	0	1	0	0	0	0	0	0	hsa-miR-137	-0.34	-0.34	0.84	2007, 2009, 2011
CABLES2	ENST00000279101.5	Cdk5 and Abl enzyme substrate 2	450	1	0	1	0	0	0	0	0	1	hsa-miR-137	-0.31	-0.39	0.84	2007, 2009, 2011
THNSL1	ENST00000524413.1	threonine synthase-like 1 (S. cerevisiae)	140	1	0	0	1	0	0	0	0	0	hsa-miR-137	-0.29	-0.29	0.84	2009, 2011
ARHGAP5	ENST00000345122.3	Rho GTPase activating protein 5	757	1	1	0	0	1	0	1	0	0	hsa-miR-137	-0.27	-0.32	0.84	2007, 2009, 2011
PDE1B	ENST00000243052.3	phosphodiesterase 1B, calmodulin-dependent	6	1	0	1	0	0	0	0	0	0	hsa-miR-137	-0.26	-0.26	0.84	2009, 2011
IRS2	ENST00000375856.3	insulin receptor substrate 2	231	1	0	0	1	0	0	0	0	1	hsa-miR-137	-0.24	-0.27	0.84	2007, 2009, 2011
ETFB	ENST00000354232.4	electron-transfer-flavoprotein, beta polypeptide	3992	1	0	0	1	0	0	0	0	0	hsa-miR-137	-0.21	-0.21	0.84	2011
KLF4	ENST00000374672.4	Kruppel-like factor 4 (gut)	22	1	0	0	1	0	0	0	0	1	hsa-miR-137	-0.2	-0.2	0.84	2007, 2009, 2011
KLF2	ENST00000248071.5	Kruppel-like factor 2 (lung)	431	1	0	0	1	0	0	0	0	0	hsa-miR-137	-0.2	-0.2	0.84	2007, 2011
PAIP1	ENST00000306846.3	poly(A) binding protein interacting protein 1	165	1	0	0	1	0	0	0	0	0	hsa-miR-137	-0.18	-0.18	0.84	2007, 2009, 2011
IBTK	ENST00000306270.7	inhibitor of Bruton agammaglobulinemia tyrosine kinase	40	1	0	0	1	0	0	0	0	0	hsa-miR-137	-0.18	-0.18	0.84	2007, 2009, 2011
CEP85L	ENST00000368491.3	centrosomal protein 85kDa-like	14	1	1	0	0	0	0	0	0	0	hsa-miR-137	-0.16	-0.16	0.84	2011
NIPAL1	ENST00000295461.5	NIPA-like domain containing 1	137	1	0	0	1	1	0	0	1	0	hsa-miR-137	-0.16	-0.22	0.84
BMP2K	ENST00000335016.5	BMP2 inducible kinase	164	1	0	0	1	1	0	1	0	0	hsa-miR-137	-0.15	-0.16	0.84
FGF11	ENST00000293829.4	fibroblast growth factor 11	10	1	1	0	0	0	0	0	0	0	hsa-miR-137	-0.15	-0.3	0.84	2007, 2009, 2011
FAM19A5	ENST00000358295.5	family with sequence similarity 19 (chemokine (C-C motif)-like), member A5	14	1	0	1	0	0	0	0	0	0	hsa-miR-137	-0.13	-0.13	0.84	2009, 2011
ICK	ENST00000350082.5	intestinal cell (MAK-like) kinase	18	1	0	1	0	0	0	0	0	0	hsa-miR-137	-0.09	-0.25	0.84	2009, 2011
PPP6C	ENST00000373547.4	protein phosphatase 6, catalytic subunit	346	1	0	0	1	1	0	1	0	0	hsa-miR-137	-0.09	-0.36	0.84
PLXNA2	ENST00000367033.3	plexin A2	8	1	0	1	0	0	0	0	0	0	hsa-miR-137	-0.06	-0.06	0.84	2007, 2009, 2011
PLK2	ENST00000274289.3	polo-like kinase 2	689	1	0	0	1	0	0	0	0	0	hsa-miR-137	-0.04	-0.16	0.84	2007, 2009, 2011
DCBLD2	ENST00000326840.6	discoidin, CUB and LCCL domain containing 2	798	1	0	0	1	0	0	0	0	0	hsa-miR-137	-0.03	-0.04	0.84	2007, 2011
RNF10	ENST00000325954.4	ring finger protein 10	570	1	0	0	1	0	0	0	0	0	hsa-miR-137	-0.01	-0.21	0.84	2009, 2011
RGS7BP	ENST00000334025.2	regulator of G-protein signaling 7 binding protein	5	2	1	1	0	0	0	0	0	1	hsa-miR-137	-0.43	-0.43	0.83	2007, 2009, 2011
SYNCRIP	ENST00000355238.6	synaptotagmin binding, cytoplasmic RNA interacting protein	4864	2	1	1	0	0	0	0	0	0	hsa-miR-137	-0.1	-0.26	0.83	2011
RPL37	ENST00000274242.5	ribosomal protein L37	1785	1	0	0	1	1	0	1	0	0	hsa-miR-137	-0.36	-0.37	0.83
GRIP1	ENST00000398016.3	glutamate receptor interacting protein 1	28	1	1	0	0	0	0	0	0	0	hsa-miR-137	-0.29	-0.29	0.83	2011
DCP1A	ENST00000607628.1	decapping mRNA 1A	87	1	0	1	0	0	0	0	0	2	hsa-miR-137	-0.27	-0.27	0.83	2011
MOB4	ENST00000233892.4	MOB family member 4, phocein	123	1	0	0	1	0	0	0	0	0	hsa-miR-137	-0.26	-0.29	0.83	2011
VWA5B2	ENST00000426955.2	von Willebrand factor A domain containing 5B2	14	1	0	0	1	0	0	0	0	0	hsa-miR-137	-0.25	-0.25	0.83	2011
SLAMF9	ENST00000368092.3	SLAM family member 9	5	1	0	0	1	0	0	0	0	0	hsa-miR-137	-0.24	-0.24	0.83
LZTS3	ENST00000329152.3	Homo sapiens leucine zipper, putative tumor suppressor family member 3 (LZTS3), transcript variant 2, mRNA.	78	1	1	0	0	0	0	0	0	0	hsa-miR-137	-0.24	-0.24	0.83	2007, 2009, 2011
HSPE1-MOB4	ENST00000604458.1	HSPE1-MOB4 readthrough	123	1	0	0	1	0	0	0	0	0	hsa-miR-137	-0.24	-0.28	0.83	2011
NRXN1	ENST00000342183.5	neurexin 1	5	1	1	0	0	0	0	0	0	0	hsa-miR-137	-0.23	-0.23	0.83	2011
DAAM1	ENST00000395125.1	dishevelled associated activator of morphogenesis 1	167	1	0	0	1	2	0	1	1	0	hsa-miR-137	-0.22	-0.32	0.83
MYBPC3	ENST00000545968.1	myosin binding protein C, cardiac	5	1	0	0	1	0	0	0	0	0	hsa-miR-137	-0.21	-0.21	0.83	2011
KAT5	ENST00000377046.3	K(lysine) acetyltransferase 5	313	1	0	0	1	0	0	0	0	0	hsa-miR-137	-0.18	-0.18	0.83	2009, 2011
SPTBN4	ENST00000352632.3	spectrin, beta, non-erythrocytic 4	7	1	0	0	1	0	0	0	0	0	hsa-miR-137	-0.18	-0.18	0.83	2007, 2011
USP45	ENST00000392738.2	ubiquitin specific peptidase 45	491	1	0	0	1	0	0	0	0	1	hsa-miR-137	-0.17	-0.18	0.83	2011
GREB1	ENST00000381486.2	growth regulation by estrogen in breast cancer 1	40	1	0	1	0	0	0	0	0	0	hsa-miR-137	-0.17	-0.17	0.83	2009, 2011
TOX3	ENST00000407228.3	TOX high mobility group box family member 3	59	1	0	0	1	0	0	0	0	0	hsa-miR-137	-0.17	-0.17	0.83	2011
ZNF496	ENST00000294753.4	zinc finger protein 496	391	1	0	0	1	0	0	0	0	0	hsa-miR-137	-0.15	-0.16	0.83
BMP7	ENST00000395863.3	bone morphogenetic protein 7	83	1	0	0	1	0	0	0	0	0	hsa-miR-137	-0.14	-0.15	0.83	2011
KLHL3	ENST00000541417.1	kelch-like family member 3	40	1	0	0	1	1	0	1	0	2	hsa-miR-137	-0.13	-0.15	0.83	2009, 2011
DNAJB1	ENST00000254322.2	DnaJ (Hsp40) homolog, subfamily B, member 1	29	1	0	1	0	0	0	0	0	0	hsa-miR-137	-0.11	-0.19	0.83	2007, 2009, 2011
FAHD2A	ENST00000233379.4	fumarylacetoacetate hydrolase domain containing 2A	9	1	0	1	0	0	0	0	0	0	hsa-miR-137	-0.11	-0.2	0.83
RNF152	ENST00000312828.3	ring finger protein 152	57	1	1	0	0	0	0	0	0	0	hsa-miR-137	-0.11	-0.12	0.83	2009, 2011
EFNB2	ENST00000245323.4	ephrin-B2	25	1	0	0	1	0	0	0	0	0	hsa-miR-137	-0.08	-0.08	0.83	2009, 2011
DENND5B	ENST00000389082.5	DENN/MADD domain containing 5B	832	1	0	0	1	0	0	0	0	0	hsa-miR-137	-0.07	-0.08	0.83
ACVR1C	ENST00000243349.8	activin A receptor, type IC	27	1	0	0	1	0	0	0	0	0	hsa-miR-137	-0.06	-0.09	0.83	2009, 2011
FAM81A	ENST00000288228.5	family with sequence similarity 81, member A	53	1	0	0	1	0	0	0	0	0	hsa-miR-137	-0.05	-0.21	0.83	2009, 2011
PTCHD4	ENST00000339488.4	patched domain containing 4	19	1	1	0	0	0	0	0	0	1	hsa-miR-137	-0.05	-0.14	0.83
CHIC1	ENST00000373504.6	cysteine-rich hydrophobic domain 1	16	1	0	0	1	0	0	0	0	0	hsa-miR-137	-0.04	-0.13	0.83
ATXN7	ENST00000295900.6	ataxin 7	264	1	0	0	1	0	0	0	0	0	hsa-miR-137	-0.03	-0.18	0.83
PVRL1	ENST00000264025.3	poliovirus receptor-related 1 (herpesvirus entry mediator C)	50	1	0	0	1	0	0	0	0	0	hsa-miR-137	-0.02	-0.06	0.83	2007, 2009, 2011
GTPBP10	ENST00000222511.6	GTP-binding protein 10 (putative)	489	1	0	1	0	0	0	0	0	0	hsa-miR-137	-0.01	-0.22	0.83	2011
RAB11A	ENST00000569896.1	RAB11A, member RAS oncogene family	5781	1	0	0	1	0	0	0	0	1	hsa-miR-137	-0.01	-0.17	0.83	2011
SYNDIG1	ENST00000376862.3	synapse differentiation inducing 1	5	2	0	2	0	0	0	0	0	1	hsa-miR-137	-0.32	-0.32	0.82	2007, 2009, 2011
BAZ1A	ENST00000358716.4	bromodomain adjacent to zinc finger domain, 1A	144	1	1	0	0	0	0	0	0	0	hsa-miR-137	-0.37	-0.37	0.82	2009, 2011
MBNL2	ENST00000345429.6	muscleblind-like splicing regulator 2	34	1	1	0	0	0	0	0	0	0	hsa-miR-137	-0.35	-0.44	0.82	2007, 2009, 2011
UGCG	ENST00000374279.3	UDP-glucose ceramide glucosyltransferase	1200	1	1	0	0	0	0	0	0	1	hsa-miR-137	-0.32	-0.33	0.82
SYT1	ENST00000457153.2	synaptotagmin I	13	1	0	1	0	0	0	0	0	1	hsa-miR-137	-0.3	-0.3	0.82	2007, 2009, 2011
LINGO2	ENST00000379992.2	leucine rich repeat and Ig domain containing 2	52	1	0	1	0	0	0	0	0	0	hsa-miR-137	-0.29	-0.29	0.82
NOVA1	ENST00000465357.2	neuro-oncological ventral antigen 1	5	1	0	1	0	0	0	0	0	0	hsa-miR-137	-0.27	-0.27	0.82	2007, 2009, 2011
ERG	ENST00000398905.1	v-ets avian erythroblastosis virus E26 oncogene homolog	184	1	0	1	0	0	0	0	0	0	hsa-miR-137	-0.26	-0.26	0.82	2007, 2011
HOXC4	ENST00000609810.1	homeobox C4	508	1	0	0	1	0	0	0	0	0	hsa-miR-137	-0.25	-0.25	0.82	2007, 2011
HOXC4	ENST00000430889.2	Homeobox protein Hox-C4	508	1	0	0	1	0	0	0	0	0	hsa-miR-137	-0.25	-0.25	0.82	2011
RNF165	ENST00000269439.7	ring finger protein 165	18	1	0	1	0	0	0	0	0	0	hsa-miR-137	-0.24	-0.24	0.82
GPRC5A	ENST00000014914.5	G protein-coupled receptor, family C, group 5, member A	341	1	0	0	1	1	0	1	0	0	hsa-miR-137	-0.24	-0.26	0.82	2009, 2011
DENND1A	ENST00000373624.2	DENN/MADD domain containing 1A	2794	1	0	1	0	0	0	0	0	0	hsa-miR-137	-0.24	-0.24	0.82	2007, 2009, 2011
KRT1	ENST00000252244.3	keratin 1	5	1	0	0	1	0	0	0	0	0	hsa-miR-137	-0.23	-0.23	0.82	2007
TMEM87B	ENST00000283206.4	transmembrane protein 87B	219	1	0	1	0	1	0	0	1	0	hsa-miR-137	-0.23	-0.28	0.82	2011
BCAP31	ENST00000441714.1	B-cell receptor-associated protein 31	5	1	0	0	1	0	0	0	0	0	hsa-miR-137	-0.21	-0.21	0.82	2011
UPF2	ENST00000356352.2	UPF2 regulator of nonsense transcripts homolog (yeast)	5	1	0	0	1	0	0	0	0	0	hsa-miR-137	-0.15	-0.15	0.82
MGAT5B	ENST00000428789.2	mannosyl (alpha-1,6-)-glycoprotein beta-1,6-N-acetyl-glucosaminyltransferase, isozyme B	85	1	0	1	0	0	0	0	0	0	hsa-miR-137	-0.13	-0.13	0.82	2007, 2009, 2011
ZMYND11	ENST00000381591.1	zinc finger, MYND-type containing 11	43	1	0	1	0	0	0	0	0	0	hsa-miR-137	-0.12	-0.24	0.82	2007, 2009, 2011
SPATS2	ENST00000553127.1	spermatogenesis associated, serine-rich 2	779	1	0	1	0	0	0	0	0	0	hsa-miR-137	-0.12	-0.37	0.82	2009, 2011
RBMS3	ENST00000396583.3	RNA binding motif, single stranded interacting protein 3	56	1	0	1	0	0	0	0	0	1	hsa-miR-137	-0.11	-0.19	0.82	2007, 2009, 2011
FBN2	ENST00000262464.4	fibrillin 2	167	1	0	0	1	0	0	0	0	0	hsa-miR-137	-0.11	-0.17	0.82	2007, 2009, 2011
TRIP12	ENST00000283943.5	thyroid hormone receptor interactor 12	145	1	0	0	1	0	0	0	0	0	hsa-miR-137	-0.09	-0.11	0.82
BACH2	ENST00000257749.4	BTB and CNC homology 1, basic leucine zipper transcription factor 2	74	1	0	1	0	0	0	0	0	0	hsa-miR-137	-0.09	-0.09	0.82	2007, 2009, 2011
TRIM33	ENST00000358465.2	tripartite motif containing 33	201	1	1	0	0	0	0	0	0	1	hsa-miR-137	-0.06	-0.1	0.82	2007, 2009, 2011
STX17	ENST00000259400.6	syntaxin 17	510	1	0	0	1	0	0	0	0	2	hsa-miR-137	-0.06	-0.24	0.82	2009, 2011
BBX	ENST00000415149.2	bobby sox homolog (Drosophila)	141	1	1	0	0	0	0	0	0	0	hsa-miR-137	-0.05	-0.06	0.82	2011
ADCY9	ENST00000294016.3	adenylate cyclase 9	166	1	0	1	0	0	0	0	0	1	hsa-miR-137	-0.05	-0.07	0.82	2009, 2011
GBP2	ENST00000370466.3	guanylate binding protein 2, interferon-inducible	1309	1	0	0	1	0	0	0	0	0	hsa-miR-137	-0.05	-0.05	0.82
KCNA1	ENST00000382545.3	potassium voltage-gated channel, shaker-related subfamily, member 1 (episodic ataxia with myokymia)	5	1	1	0	0	0	0	0	0	2	hsa-miR-137	-0.03	-0.03	0.82	2007, 2009, 2011
SLC16A10	ENST00000368850.3	solute carrier family 16 (aromatic amino acid transporter), member 10	233	1	0	0	1	1	0	0	1	1	hsa-miR-137	-0.02	-0.17	0.82
SUB1	ENST00000265073.4	SUB1 homolog (S. cerevisiae)	242	1	0	0	1	0	0	0	0	0	hsa-miR-137	-0.02	-0.1	0.82	2011
GABBR2	ENST00000259455.2	gamma-aminobutyric acid (GABA) B receptor, 2	214	1	0	0	1	0	0	0	0	0	hsa-miR-137	-0.01	-0.01	0.82	2007, 2009, 2011
ATG7	ENST00000354449.3	autophagy related 7	1467	1	1	0	0	0	0	0	0	0	hsa-miR-137	0	-0.08	0.82	2011
SGCG	ENST00000218867.3	sarcoglycan, gamma (35kDa dystrophin-associated glycoprotein)	5	1	1	0	0	0	0	0	0	0	hsa-miR-137	-0.68	-0.68	0.81	2011
CD69	ENST00000228434.3	CD69 molecule	5	1	0	0	1	0	0	0	0	2	hsa-miR-137	-0.37	-0.37	0.81	2011
ELOVL1	ENST00000372458.3	ELOVL fatty acid elongase 1	188	1	1	0	0	0	0	0	0	0	hsa-miR-137	-0.36	-0.36	0.81	2009, 2011
PAQR3	ENST00000512733.1	progestin and adipoQ receptor family member III	217	1	0	1	0	2	1	0	1	0	hsa-miR-137	-0.33	-0.51	0.81	2007, 2009, 2011
USF2	ENST00000343550.5	upstream transcription factor 2, c-fos interacting	1981	1	0	0	1	0	0	0	0	0	hsa-miR-137	-0.31	-0.31	0.81	2007, 2009, 2011
ANO4	ENST00000392979.3	anoctamin 4	128	1	0	0	1	0	0	0	0	0	hsa-miR-137	-0.24	-0.24	0.81	2011
IDH1	ENST00000345146.2	isocitrate dehydrogenase 1 (NADP+), soluble	503	1	0	0	1	0	0	0	0	0	hsa-miR-137	-0.21	-0.21	0.81	2011
ADAM23	ENST00000264377.3	ADAM metallopeptidase domain 23	113	1	0	0	1	0	0	0	0	0	hsa-miR-137	-0.21	-0.21	0.81	2007, 2011
TUT1	ENST00000308436.7	terminal uridylyl transferase 1, U6 snRNA-specific	439	1	0	0	1	0	0	0	0	0	hsa-miR-137	-0.2	-0.2	0.81	2009, 2011
SLC6A15	ENST00000266682.5	solute carrier family 6 (neutral amino acid transporter), member 15	508	1	0	1	0	0	0	0	0	1	hsa-miR-137	-0.18	-0.2	0.81	2011
MEF2A	ENST00000354410.5	myocyte enhancer factor 2A	654	1	0	1	0	0	0	0	0	0	hsa-miR-137	-0.17	-0.17	0.81	2009, 2011
GIGYF1	ENST00000275732.5	GRB10 interacting GYF protein 1	5	1	1	0	0	0	0	0	0	0	hsa-miR-137	-0.16	-0.16	0.81	2007, 2009, 2011
PAXBP1	ENST00000331923.4	PAX3 and PAX7 binding protein 1	340	1	0	0	1	0	0	0	0	0	hsa-miR-137	-0.12	-0.2	0.81	2011
GFPT1	ENST00000357308.4	glutamine--fructose-6-phosphate transaminase 1	1313	1	1	0	0	1	0	0	1	0	hsa-miR-137	-0.1	-0.25	0.81	2011
NFIA	ENST00000403491.3	nuclear factor I/A	5	1	0	1	0	1	0	0	1	3	hsa-miR-137	-0.1	-0.1	0.81	2011
CACNA1D	ENST00000288139.4	calcium channel, voltage-dependent, L type, alpha 1D subunit	5	1	0	1	0	0	0	0	0	0	hsa-miR-137	-0.09	-0.09	0.81	2011
ABCG4	ENST00000307417.3	ATP-binding cassette, sub-family G (WHITE), member 4	5	1	0	0	1	0	0	0	0	0	hsa-miR-137	-0.06	-0.06	0.81	2007, 2009, 2011
SFMBT2	ENST00000361972.4	Scm-like with four mbt domains 2	107	1	0	0	1	0	0	0	0	0	hsa-miR-137	-0.06	-0.06	0.81	2011
RIMS3	ENST00000372684.3	regulating synaptic membrane exocytosis 3	24	1	0	1	0	0	0	0	0	0	hsa-miR-137	-0.05	-0.15	0.81	2007, 2009, 2011
CPSF6	ENST00000435070.2	cleavage and polyadenylation specific factor 6, 68kDa	5819	1	0	1	0	1	0	1	0	1	hsa-miR-137	-0.04	-0.34	0.81	2007, 2009, 2011
DAB2IP	ENST00000408936.3	DAB2 interacting protein	1787	1	0	1	0	0	0	0	0	0	hsa-miR-137	-0.02	-0.02	0.81	2007, 2009, 2011
FAM184B	ENST00000265018.3	family with sequence similarity 184, member B	22	1	0	0	1	0	0	0	0	0	hsa-miR-137	-0.02	-0.08	0.81
ZDHHC5	ENST00000287169.3	zinc finger, DHHC-type containing 5	1505	1	0	1	0	0	0	0	0	0	hsa-miR-137	-0.02	-0.29	0.81	2007, 2009, 2011
E2F6	ENST00000362009.4	E2F transcription factor 6	70	1	1	0	0	0	0	0	0	0	hsa-miR-137	-0.45	-0.45	0.8	2007, 2009, 2011
ATP1B1	ENST00000367816.1	ATPase, Na+/K+ transporting, beta 1 polypeptide	656	1	0	1	0	0	0	0	0	0	hsa-miR-137	-0.32	-0.32	0.8	2011
NAB2	ENST00000300131.3	NGFI-A binding protein 2 (EGR1 binding protein 2)	4262	1	1	0	0	0	0	0	0	0	hsa-miR-137	-0.29	-0.29	0.8	2007, 2009, 2011
DCHS2	ENST00000357232.4	dachsous cadherin-related 2	5	1	0	0	1	2	0	2	0	1	hsa-miR-137	-0.26	-0.26	0.8
EZH2	ENST00000478654.1	enhancer of zeste homolog 2 (Drosophila)	577	1	0	0	1	0	0	0	0	0	hsa-miR-137	-0.26	-0.26	0.8	2011
CHRM2	ENST00000445907.2	cholinergic receptor, muscarinic 2	5	1	1	0	0	0	0	0	0	0	hsa-miR-137	-0.24	-0.24	0.8
C2orf57	ENST00000313965.2	chromosome 2 open reading frame 57	5	1	0	0	1	0	0	0	0	0	hsa-miR-137	-0.21	-0.21	0.8	2011
POU6F2	ENST00000518318.2	POU class 6 homeobox 2	5	1	0	1	0	0	0	0	0	2	hsa-miR-137	-0.19	-0.19	0.8
KISS1	ENST00000367194.4	KiSS-1 metastasis-suppressor	14	1	0	0	1	0	0	0	0	0	hsa-miR-137	-0.18	-0.18	0.8	2009, 2011
CELF2	ENST00000315874.4	CUGBP, Elav-like family member 2	56	1	0	1	0	0	0	0	0	0	hsa-miR-137	-0.18	-0.18	0.8	2007, 2009, 2011
NBEAL2	ENST00000450053.3	neurobeachin-like 2	70	1	0	0	1	0	0	0	0	0	hsa-miR-137	-0.17	-0.17	0.8	2011
C11orf30	ENST00000529032.1	chromosome 11 open reading frame 30	230	1	0	1	0	0	0	0	0	0	hsa-miR-137	-0.16	-0.2	0.8	2009, 2011
FRMPD3	ENST00000276185.4	FERM and PDZ domain containing 3	0	1	0	0	1	0	0	0	0	0	hsa-miR-137	-0.1	-0.1	0.8
UBE2K	ENST00000261427.5	ubiquitin-conjugating enzyme E2K	762	1	1	0	0	0	0	0	0	1	hsa-miR-137	-0.08	-0.52	0.8	2009, 2011
SH3PXD2B	ENST00000311601.5	SH3 and PX domains 2B	123	1	1	0	0	0	0	0	0	0	hsa-miR-137	-0.05	-0.07	0.8	2007, 2009, 2011
SYT7	ENST00000263846.4	synaptotagmin VII	192	1	1	0	0	0	0	0	0	1	hsa-miR-137	-0.02	-0.14	0.8
TMEM252	ENST00000377311.3	transmembrane protein 252	5	1	0	0	1	0	0	0	0	1	hsa-miR-137	0	-0.17	0.8
KIAA1958	ENST00000337530.6	KIAA1958	117	2	1	1	0	2	0	1	1	2	hsa-miR-137	-0.07	-0.16	0.79
DCDC2	ENST00000378450.3	doublecortin domain containing 2	11	1	1	0	0	0	0	0	0	0	hsa-miR-137	-0.52	-0.52	0.79	2007, 2009, 2011
MEGF9	ENST00000373930.3	multiple EGF-like-domains 9	689	1	0	1	0	1	0	1	0	1	hsa-miR-137	-0.3	-0.3	0.79	2007, 2009, 2011
ACVR1	ENST00000263640.3	activin A receptor, type I	1523	1	0	1	0	1	0	1	0	0	hsa-miR-137	-0.26	-0.36	0.79	2007, 2009, 2011
ACTN2	ENST00000366578.4	actinin, alpha 2	11	1	0	0	1	1	0	1	0	0	hsa-miR-137	-0.25	-0.31	0.79	2007, 2011
BNIP3L	ENST00000380629.2	BCL2/adenovirus E1B 19kDa interacting protein 3-like	191	1	0	0	1	0	0	0	0	0	hsa-miR-137	-0.24	-0.24	0.79	2007
SPHK2	ENST00000245222.4	sphingosine kinase 2	142	1	0	0	1	0	0	0	0	0	hsa-miR-137	-0.23	-0.23	0.79	2007, 2009, 2011
TADA2B	ENST00000310074.7	transcriptional adaptor 2B	38	1	0	1	0	0	0	0	0	0	hsa-miR-137	-0.2	-0.2	0.79	2009, 2011
SSR1	ENST00000244763.4	signal sequence receptor, alpha	12917	1	0	1	0	0	0	0	0	0	hsa-miR-137	-0.2	-0.22	0.79	2009, 2011
BRD1	ENST00000457780.2	bromodomain containing 1	124	1	0	1	0	0	0	0	0	0	hsa-miR-137	-0.18	-0.19	0.79	2007, 2009, 2011
OSBP2	ENST00000382310.3	oxysterol binding protein 2	485	1	1	0	0	0	0	0	0	0	hsa-miR-137	-0.15	-0.15	0.79	2007, 2009, 2011
BTAF1	ENST00000265990.6	BTAF1 RNA polymerase II, B-TFIID transcription factor-associated, 170kDa	917	1	1	0	0	1	0	1	0	0	hsa-miR-137	-0.13	-0.14	0.79	2007, 2011
TOR1B	ENST00000259339.2	torsin family 1, member B (torsin B)	222	1	0	0	1	1	0	1	0	1	hsa-miR-137	-0.12	-0.22	0.79	2009, 2011
LPPR4	ENST00000370185.3	Lipid phosphate phosphatase-related protein type 4	5	1	0	0	1	0	0	0	0	0	hsa-miR-137	-0.1	-0.1	0.79	2007
DENND4B	ENST00000361217.4	DENN/MADD domain containing 4B	167	1	0	0	1	0	0	0	0	0	hsa-miR-137	-0.09	-0.09	0.79	2009, 2011
CNTN3	ENST00000263665.6	contactin 3 (plasmacytoma associated)	27	1	0	1	0	1	0	1	0	0	hsa-miR-137	-0.06	-0.36	0.79	2009, 2011
PAPLN	ENST00000381166.3	papilin, proteoglycan-like sulfated glycoprotein	78	1	0	1	0	0	0	0	0	0	hsa-miR-137	-0.05	-0.17	0.79
GRIK3	ENST00000373091.3	glutamate receptor, ionotropic, kainate 3	7	1	0	0	1	0	0	0	0	0	hsa-miR-137	-0.01	-0.01	0.79
SLC46A3	ENST00000266943.6	solute carrier family 46, member 3	5	1	1	0	0	0	0	0	0	2	hsa-miR-137	-0.4	-0.4	0.78	2007, 2009, 2011
HCRT	ENST00000293330.1	hypocretin (orexin) neuropeptide precursor	5	1	0	0	1	0	0	0	0	0	hsa-miR-137	-0.29	-0.29	0.78	2011
EFNA3	ENST00000368408.3	ephrin-A3	9	1	1	0	0	0	0	0	0	0	hsa-miR-137	-0.27	-0.27	0.78	2007, 2009, 2011
NPC1	ENST00000269228.5	Niemann-Pick disease, type C1	257	1	0	0	1	0	0	0	0	0	hsa-miR-137	-0.27	-0.28	0.78	2007, 2009, 2011
SPRY3	ENST00000302805.2	sprouty homolog 3 (Drosophila)	5	1	0	1	0	3	2	1	0	0	hsa-miR-137	-0.27	-0.27	0.78	2009, 2011
VMA21	ENST00000330374.6	VMA21 vacuolar H+-ATPase homolog (S. cerevisiae)	2162	1	0	1	0	0	0	0	0	0	hsa-miR-137	-0.23	-0.24	0.78	2007, 2009, 2011
SLC22A18	ENST00000347936.2	solute carrier family 22, member 18	132	1	0	0	1	0	0	0	0	0	hsa-miR-137	-0.23	-0.23	0.78
SCN1B	ENST00000262631.5	sodium channel, voltage-gated, type I, beta subunit	72	1	0	1	0	0	0	0	0	0	hsa-miR-137	-0.16	-0.16	0.78	2007, 2009, 2011
RFX7	ENST00000423270.1	regulatory factor X, 7	1049	1	0	0	1	0	0	0	0	1	hsa-miR-137	-0.12	-0.12	0.78	2007
LCOR	ENST00000371103.3	ligand dependent nuclear receptor corepressor	94	1	0	0	1	0	0	0	0	2	hsa-miR-137	-0.12	-0.12	0.78	2007
EFNA3	ENST00000505139.1	Ephrin-A3; Uncharacterized protein; cDNA FLJ57652, highly similar to Ephrin-A3	9	1	1	0	0	0	0	0	0	0	hsa-miR-137	-0.11	-0.27	0.78
DDX3X	ENST00000399959.2	DEAD (Asp-Glu-Ala-Asp) box helicase 3, X-linked	965	1	0	1	0	1	0	1	0	2	hsa-miR-137	-0.09	-0.36	0.78	2009, 2011
IKZF1	ENST00000331340.3	IKAROS family zinc finger 1 (Ikaros)	11	1	1	0	0	0	0	0	0	2	hsa-miR-137	-0.07	-0.16	0.78	2007, 2009, 2011
CPD	ENST00000225719.4	carboxypeptidase D	1766	1	1	0	0	0	0	0	0	1	hsa-miR-137	-0.05	-0.2	0.78	2009, 2011
REPS2	ENST00000357277.3	RALBP1 associated Eps domain containing 2	36	1	0	0	1	0	0	0	0	1	hsa-miR-137	-0.02	-0.1	0.78
ANKRD44	ENST00000282272.8	ankyrin repeat domain 44	187	2	1	1	0	0	0	0	0	1	hsa-miR-137	-0.16	-0.17	0.77	2011
CXCL12	ENST00000343575.6	chemokine (C-X-C motif) ligand 12	719	1	1	0	0	0	0	0	0	0	hsa-miR-137	-0.52	-0.52	0.77	2011
BLZF1	ENST00000367808.3	basic leucine zipper nuclear factor 1	73	1	0	0	1	1	0	1	0	0	hsa-miR-137	-0.38	-0.4	0.77
PTPN2	ENST00000309660.5	protein tyrosine phosphatase, non-receptor type 2	60	1	1	0	0	1*	0	0	0	0	hsa-miR-137	-0.3	-0.52	0.77	2007, 2009, 2011
INSL5	ENST00000304526.2	insulin-like 5	5	1	0	0	1	0	0	0	0	0	hsa-miR-137	-0.3	-0.3	0.77	2011
SIRT6	ENST00000601488.1	sirtuin 6	10	1	0	0	1	0	0	0	0	0	hsa-miR-137	-0.24	-0.24	0.77
PLEKHA5	ENST00000429027.2	pleckstrin homology domain containing, family A member 5	175	1	1	0	0	0	0	0	0	0	hsa-miR-137	-0.22	-0.22	0.77	2007, 2009, 2011
IKZF4	ENST00000262032.5	IKAROS family zinc finger 4 (Eos)	329	1	1	0	0	0	0	0	0	1	hsa-miR-137	-0.18	-0.19	0.77	2007, 2009, 2011
TRMT6	ENST00000203001.2	tRNA methyltransferase 6 homolog (S. cerevisiae)	684	1	0	1	0	0	0	0	0	0	hsa-miR-137	-0.18	-0.28	0.77	2009, 2011
MEGF11	ENST00000360698.4	multiple EGF-like-domains 11	7	1	0	1	0	1	0	0	1	2	hsa-miR-137	-0.15	-0.15	0.77	2011
TSN	ENST00000536142.1	translin	886	1	1	0	0	0	0	0	0	0	hsa-miR-137	-0.14	-0.45	0.77	2009, 2011
SYNJ1	ENST00000357345.3	synaptojanin 1	143	1	0	0	1	1	0	1	0	1	hsa-miR-137	-0.13	-0.14	0.77	2007, 2009, 2011
NSG1	ENST00000421177.2	Neuron-specific protein family member 1	25	1	1	0	0	0	0	0	0	0	hsa-miR-137	-0.07	-0.36	0.77	2009, 2011
SLC4A7	ENST00000295736.5	solute carrier family 4, sodium bicarbonate cotransporter, member 7	146	1	1	0	0	0	0	0	0	2	hsa-miR-137	-0.06	-0.26	0.77	2007, 2009, 2011
RYR2	ENST00000366574.2	ryanodine receptor 2 (cardiac)	18	1	0	1	0	0	0	0	0	0	hsa-miR-137	-0.03	-0.11	0.77	2007, 2009, 2011
ELOVL6	ENST00000394607.3	ELOVL fatty acid elongase 6	901	1	0	0	1	0	0	0	0	2	hsa-miR-137	-0.02	-0.16	0.77
MED1	ENST00000300651.6	mediator complex subunit 1	87	2	0	2	0	0	0	0	0	0	hsa-miR-137	-0.2	-0.22	0.76	2007, 2009, 2011
CYYR1	ENST00000299340.4	cysteine/tyrosine-rich 1	5	1	1	0	0	0	0	0	0	0	hsa-miR-137	-0.54	-0.54	0.76	2009, 2011
MPC1	ENST00000360961.6	mitochondrial pyruvate carrier 1	2761	1	0	0	1	0	0	0	0	0	hsa-miR-137	-0.26	-0.26	0.76	2007, 2009
ADAMTS5	ENST00000284987.5	ADAM metallopeptidase with thrombospondin type 1 motif, 5	68	1	0	0	1	3	1	1	1	1	hsa-miR-137	-0.26	-0.5	0.76
EIF4G2	ENST00000526148.1	eukaryotic translation initiation factor 4 gamma, 2	61971	1	0	0	1	0	0	0	0	1	hsa-miR-137	-0.24	-0.24	0.76	2007, 2011
LAPTM4B	ENST00000445593.2	lysosomal protein transmembrane 4 beta	11776	1	0	1	0	0	0	0	0	0	hsa-miR-137	-0.24	-0.24	0.76	2011
SLC9A3R2	ENST00000424542.2	solute carrier family 9, subfamily A (NHE3, cation proton antiporter 3), member 3 regulator 2	432	1	0	0	1	0	0	0	0	0	hsa-miR-137	-0.22	-0.22	0.76	2007, 2011
TMF1	ENST00000398559.2	TATA element modulatory factor 1	349	1	1	0	0	1	0	0	1	1	hsa-miR-137	-0.22	-0.24	0.76	2007, 2009, 2011
ENHO	ENST00000399775.2	energy homeostasis associated	124	1	0	0	1	0	0	0	0	0	hsa-miR-137	-0.21	-0.21	0.76	2009, 2011
PCMTD1	ENST00000360540.5	protein-L-isoaspartate (D-aspartate) O-methyltransferase domain containing 1	136	1	0	0	1	0	0	0	0	1	hsa-miR-137	-0.2	-0.2	0.76	2009, 2011
SLC12A5	ENST00000243964.3	solute carrier family 12 (potassium/chloride transporter), member 5	5	1	0	0	1	1	0	0	1	2	hsa-miR-137	-0.19	-0.19	0.76	2007, 2009, 2011
GIPC1	ENST00000393029.3	GIPC PDZ domain containing family, member 1	2934	1	0	0	1	0	0	0	0	0	hsa-miR-137	-0.17	-0.17	0.76
MAP3K1	ENST00000399503.3	mitogen-activated protein kinase kinase kinase 1, E3 ubiquitin protein ligase	137	1	0	1	0	1	0	1	0	0	hsa-miR-137	-0.14	-0.14	0.76	2011
LRCH1	ENST00000311191.6	leucine-rich repeats and calponin homology (CH) domain containing 1	381	1	0	0	1	0	0	0	0	1	hsa-miR-137	-0.12	-0.13	0.76	2011
ZNF451	ENST00000370708.4	zinc finger protein 451	190	1	0	0	1	0	0	0	0	0	hsa-miR-137	-0.09	-0.12	0.76
C11orf57	ENST00000532163.1	chromosome 11 open reading frame 57	207	1	1	0	0	0	0	0	0	0	hsa-miR-137	-0.06	-0.43	0.76	2007, 2009, 2011
GAREM	ENST00000399218.4	GRB2 associated, regulator of MAPK1	536	1	1	0	0	0	0	0	0	0	hsa-miR-137	-0.06	-0.09	0.76	2011
LEMD2	ENST00000293760.5	LEM domain containing 2	208	1	0	1	0	0	0	0	0	0	hsa-miR-137	-0.06	-0.19	0.76	2009, 2011
SMEK1	ENST00000554684.1	SMEK homolog 1, suppressor of mek1 (Dictyostelium)	713	1	0	1	0	0	0	0	0	0	hsa-miR-137	-0.03	-0.25	0.76	2007, 2009, 2011
PRKAB2	ENST00000254101.3	protein kinase, AMP-activated, beta 2 non-catalytic subunit	363	1	1	0	0	0	0	0	0	1	hsa-miR-137	-0.02	-0.55	0.76	2011
FGB	ENST00000302068.4	fibrinogen beta chain	1017	1	0	0	1	1	0	1	0	0	hsa-miR-137	0	-0.41	0.76	2011
SS18	ENST00000415083.2	synovial sarcoma translocation, chromosome 18	205	2	1	1	0	1	0	0	1	0	hsa-miR-137	-0.55	-0.69	0.75	2007, 2009, 2011
CLDN11	ENST00000064724.3	claudin 11	1116	1	0	0	1	1	0	0	1	1	hsa-miR-137	-0.32	-0.32	0.75	2007, 2009, 2011
MSANTD2	ENST00000239614.4	Myb/SANT-like DNA-binding domain containing 2	50	1	0	1	0	0	0	0	0	0	hsa-miR-137	-0.31	-0.35	0.75	2007, 2009, 2011
GREM2	ENST00000318160.4	gremlin 2, DAN family BMP antagonist	631	1	0	1	0	0	0	0	0	0	hsa-miR-137	-0.29	-0.3	0.75	2009, 2011
SDR39U1	ENST00000399395.3	short chain dehydrogenase/reductase family 39U, member 1	721	1	0	0	1	0	0	0	0	0	hsa-miR-137	-0.26	-0.26	0.75	2009, 2011
FKBP1A	ENST00000400137.4	FK506 binding protein 1A, 12kDa	72	1	0	0	1	0	0	0	0	0	hsa-miR-137	-0.24	-0.29	0.75	2007, 2011
RCN3	ENST00000270645.3	reticulocalbin 3, EF-hand calcium binding domain	3731	1	0	0	1	1	0	1	0	0	hsa-miR-137	-0.24	-0.24	0.75	2007, 2011
TNC	ENST00000340094.3	tenascin C	4571	1	0	1	0	0	0	0	0	1	hsa-miR-137	-0.23	-0.23	0.75
CAPN2	ENST00000295006.5	calpain 2, (m/II) large subunit	1090	1	0	1	0	0	0	0	0	0	hsa-miR-137	-0.21	-0.31	0.75	2007, 2009, 2011
TMEM125	ENST00000439858.1	transmembrane protein 125	5	1	0	0	1	0	0	0	0	0	hsa-miR-137	-0.2	-0.2	0.75	2011
SEZ6L2	ENST00000346932.5	seizure related 6 homolog (mouse)-like 2	223	1	1	0	0	0	0	0	0	0	hsa-miR-137	-0.19	-0.39	0.75	2009, 2011
NLGN4X	ENST00000381095.3	neuroligin 4, X-linked	5	1	0	1	0	1	0	0	1	0	hsa-miR-137	-0.18	-0.18	0.75	2009, 2011
RALBP1	ENST00000383432.3	ralA binding protein 1	134	1	0	1	0	0	0	0	0	1	hsa-miR-137	-0.15	-0.15	0.75	2009, 2011
ZNF76	ENST00000373953.3	zinc finger protein 76	6	1	1	0	0	0	0	0	0	0	hsa-miR-137	-0.15	-0.15	0.75	2007, 2009, 2011
YIPF6	ENST00000462683.1	Yip1 domain family, member 6	888	1	0	1	0	0	0	0	0	1	hsa-miR-137	-0.13	-0.28	0.75	2011
TEX2	ENST00000258991.3	testis expressed 2	127	1	0	0	1	0	0	0	0	0	hsa-miR-137	-0.03	-0.19	0.75
FUT9	ENST00000302103.5	fucosyltransferase 9 (alpha (1,3) fucosyltransferase)	5	1	0	0	1	3	0	2	1	0	hsa-miR-137	-0.28	-0.28	0.74	2007, 2011
PRRT4	ENST00000489835.2	proline-rich transmembrane protein 4	5	1	1	0	0	0	0	0	0	0	hsa-miR-137	-0.27	-0.27	0.74	2009, 2011
EFEMP2	ENST00000307998.6	EGF containing fibulin-like extracellular matrix protein 2	2062	1	0	0	1	0	0	0	0	0	hsa-miR-137	-0.24	-0.24	0.74	2011
RP11-181C3.1	ENST00000501499.1	Uncharacterized protein	7	1	0	1	0	0	0	0	0	0	hsa-miR-137	-0.24	-0.24	0.74
PTGES2	ENST00000338961.6	prostaglandin E synthase 2	250	1	0	0	1	0	0	0	0	0	hsa-miR-137	-0.22	-0.23	0.74	2011
RBM24	ENST00000379052.5	RNA binding motif protein 24	43	1	0	1	0	0	0	0	0	1	hsa-miR-137	-0.22	-0.25	0.74	2009, 2011
THBS4	ENST00000350881.2	thrombospondin 4	642	1	0	0	1	0	0	0	0	0	hsa-miR-137	-0.21	-0.22	0.74
GPR137C	ENST00000321662.6	G protein-coupled receptor 137C	110	1	0	1	0	0	0	0	0	1	hsa-miR-137	-0.19	-0.21	0.74
GRM2	ENST00000395052.3	glutamate receptor, metabotropic 2	5	1	0	0	1	0	0	0	0	0	hsa-miR-137	-0.17	-0.17	0.74	2007, 2011
EML3	ENST00000394773.2	echinoderm microtubule associated protein like 3	48	1	0	0	1	0	0	0	0	0	hsa-miR-137	-0.09	-0.1	0.74	2007, 2009, 2011
STX1B	ENST00000215095.5	syntaxin 1B	26	1	0	1	0	0	0	0	0	0	hsa-miR-137	-0.07	-0.07	0.74	2007, 2009, 2011
TMEM50B	ENST00000542230.2	transmembrane protein 50B	528	1	0	0	1	0	0	0	0	0	hsa-miR-137	-0.03	-0.23	0.74	2009, 2011
DNAL1	ENST00000553645.2	dynein, axonemal, light chain 1	81	1	0	1	0	1	0	1	0	2	hsa-miR-137	-0.02	-0.26	0.74	2011
DMRT3	ENST00000190165.2	doublesex and mab-3 related transcription factor 3	21	1	1	0	0	0	0	0	0	0	hsa-miR-137	-0.59	-0.59	0.73	2007, 2009, 2011
C7orf31	ENST00000409280.1	chromosome 7 open reading frame 31	40	1	0	0	1	0	0	0	0	0	hsa-miR-137	-0.24	-0.24	0.73
MARK3	ENST00000303622.9	MAP/microtubule affinity-regulating kinase 3	1468	1	0	0	1	0	0	0	0	0	hsa-miR-137	-0.23	-0.25	0.73	2009, 2011
ITGA8	ENST00000378076.3	integrin, alpha 8	7	1	0	1	0	0	0	0	0	1	hsa-miR-137	-0.15	-0.16	0.73
FLI1	ENST00000527786.2	Fli-1 proto-oncogene, ETS transcription factor	116	1	0	0	1	0	0	0	0	0	hsa-miR-137	-0.15	-0.16	0.73	2007
TMC7	ENST00000421369.3	transmembrane channel-like 7	54	1	0	0	1	0	0	0	0	0	hsa-miR-137	-0.14	-0.14	0.73	2011
KIAA1024	ENST00000305428.3	KIAA1024	5	1	0	1	0	0	0	0	0	1	hsa-miR-137	-0.11	-0.11	0.73	2007, 2009, 2011
HMBOX1	ENST00000397358.3	homeobox containing 1	27	1	0	0	1	0	0	0	0	0	hsa-miR-137	-0.11	-0.11	0.73	2007
SCN2A	ENST00000375437.2	sodium channel, voltage-gated, type II, alpha subunit	7	1	0	1	0	0	0	0	0	0	hsa-miR-137	-0.1	-0.1	0.73	2009, 2011
CAMKK2	ENST00000538733.1	calcium/calmodulin-dependent protein kinase kinase 2, beta	1157	1	0	0	1	0	0	0	0	0	hsa-miR-137	-0.08	-0.09	0.73	2009, 2011
AMMECR1	ENST00000262844.5	Alport syndrome, mental retardation, midface hypoplasia and elliptocytosis chromosomal region gene 1	5	1	0	1	0	0	0	0	0	0	hsa-miR-137	-0.08	-0.08	0.73	2009, 2011
JPH2	ENST00000372980.3	junctophilin 2	76	1	0	0	1	0	0	0	0	0	hsa-miR-137	-0.06	-0.06	0.73	2011
PPP2R5C	ENST00000422945.2	protein phosphatase 2, regulatory subunit B', gamma	1584	1	0	0	1	0	0	0	0	0	hsa-miR-137	-0.06	-0.06	0.73	2007, 2009, 2011
CREB5	ENST00000357727.2	cAMP responsive element binding protein 5	54	1	1	0	0	0	0	0	0	0	hsa-miR-137	-0.01	-0.11	0.73	2007, 2009, 2011
PIK3CA	ENST00000263967.3	phosphatidylinositol-4,5-bisphosphate 3-kinase, catalytic subunit alpha	112	1	0	0	1	0	0	0	0	1	hsa-miR-137	-0.01	-0.06	0.73
AACS	ENST00000261686.6	acetoacetyl-CoA synthetase	1594	1	0	0	1	0	0	0	0	0	hsa-miR-137	-0.22	-0.22	0.72
FRRS1L	ENST00000561981.2	ferric-chelate reductase 1-like	11	1	0	1	0	0	0	0	0	1	hsa-miR-137	-0.14	-0.22	0.72
SEPT3	ENST00000396425.3	septin 3	241	1	1	0	0	0	0	0	0	0	hsa-miR-137	-0.13	-0.13	0.72	2007, 2009, 2011
NR3C1	ENST00000394464.2	nuclear receptor subfamily 3, group C, member 1 (glucocorticoid receptor)	682	1	0	1	0	0	0	0	0	1	hsa-miR-137	-0.08	-0.1	0.72	2011
FBXO41	ENST00000295133.5	F-box protein 41	175	1	0	0	1	0	0	0	0	0	hsa-miR-137	-0.07	-0.07	0.72
AHNAK2	ENST00000557457.1	AHNAK nucleoprotein 2	29	1	0	0	1	0	0	0	0	0	hsa-miR-137	-0.06	-0.08	0.72	2011
LUZP1	ENST00000418342.1	leucine zipper protein 1	434	1	0	1	0	0	0	0	0	2	hsa-miR-137	-0.04	-0.04	0.72	2009, 2011
MTUS2	ENST00000431530.3	microtubule associated tumor suppressor candidate 2	17	1	0	1	0	0	0	0	0	0	hsa-miR-137	-0.03	-0.07	0.72	2007, 2009, 2011
CHORDC1	ENST00000320585.6	cysteine and histidine-rich domain (CHORD) containing 1	891	1	1	0	0	0	0	0	0	0	hsa-miR-137	-0.6	-0.6	0.71	2007, 2009, 2011
ZBTB37	ENST00000367701.5	zinc finger and BTB domain containing 37	213	1	0	1	0	2	0	1	1	2	hsa-miR-137	-0.37	-0.37	0.71
ZFPM2	ENST00000407775.2	zinc finger protein, FOG family member 2	595	1	0	1	0	0	0	0	0	1	hsa-miR-137	-0.32	-0.32	0.71	2007, 2009, 2011
EBAG9	ENST00000337573.5	estrogen receptor binding site associated, antigen, 9	238	1	0	0	1	0	0	0	0	0	hsa-miR-137	-0.27	-0.29	0.71	2007
ZBTB34	ENST00000319119.4	zinc finger and BTB domain containing 34	726	1	0	1	0	0	0	0	0	1	hsa-miR-137	-0.21	-0.21	0.71	2009, 2011
SUGP2	ENST00000337018.6	SURP and G patch domain containing 2	1879	1	0	0	1	0	0	0	0	0	hsa-miR-137	-0.2	-0.2	0.71
FITM2	ENST00000396825.3	fat storage-inducing transmembrane protein 2	215	1	1	0	0	0	0	0	0	0	hsa-miR-137	-0.2	-0.23	0.71
CACNA1G	ENST00000352832.5	calcium channel, voltage-dependent, T type, alpha 1G subunit	11	1	0	1	0	0	0	0	0	0	hsa-miR-137	-0.17	-0.17	0.71	2007, 2009, 2011
LIMCH1	ENST00000313860.7	LIM and calponin homology domains 1	1058	1	1	0	0	1	0	0	1	2	hsa-miR-137	-0.16	-0.39	0.71	2007, 2009, 2011
FRY	ENST00000380250.3	furry homolog (Drosophila)	18	1	0	1	0	0	0	0	0	0	hsa-miR-137	-0.15	-0.15	0.71	2009, 2011
SLC25A51	ENST00000380590.3	solute carrier family 25, member 51	170	1	0	0	1	0	0	0	0	0	hsa-miR-137	-0.14	-0.14	0.71
KIAA1456	ENST00000524591.2	KIAA1456	24	1	0	1	0	0	0	0	0	1	hsa-miR-137	-0.1	-0.13	0.71	2009, 2011
NRP1	ENST00000374875.1	neuropilin 1	586	1	0	1	0	0	0	0	0	0	hsa-miR-137	-0.08	-0.08	0.71	2007, 2009, 2011
SLC6A17	ENST00000331565.4	solute carrier family 6 (neutral amino acid transporter), member 17	5	1	0	1	0	1	0	0	1	0	hsa-miR-137	-0.06	-0.06	0.71	2009, 2011
SOX6	ENST00000316399.6	SRY (sex determining region Y)-box 6	22	1	1	0	0	0	0	0	0	1	hsa-miR-137	-0.02	-0.06	0.71	2007, 2009, 2011
GNAT1	ENST00000232461.3	guanine nucleotide binding protein (G protein), alpha transducing activity polypeptide 1	8	1	1	0	0	0	0	0	0	0	hsa-miR-137	-0.35	-0.35	0.7	2007, 2009, 2011
RAP2C	ENST00000342983.2	RAP2C, member of RAS oncogene family	604	1	0	1	0	0	0	0	0	1	hsa-miR-137	-0.33	-0.4	0.7	2007, 2011
FKBP1C	ENST00000370659.1	FK506 binding protein 1C	30	1	0	0	1	0	0	0	0	0	hsa-miR-137	-0.29	-0.29	0.7
RNF38	ENST00000259605.6	ring finger protein 38	348	1	0	1	0	0	0	0	0	2	hsa-miR-137	-0.23	-0.24	0.7	2007, 2009
C9orf169	ENST00000409414.1	chromosome 9 open reading frame 169	42	1	0	0	1	0	0	0	0	0	hsa-miR-137	-0.22	-0.22	0.7	2007
FAM160B2	ENST00000289921.7	family with sequence similarity 160, member B2	803	1	1	0	0	0	0	0	0	1	hsa-miR-137	-0.16	-0.16	0.7	2007, 2009, 2011
MYO1B	ENST00000339514.4	myosin IB	3042	1	0	0	1	0	0	0	0	0	hsa-miR-137	-0.15	-0.15	0.7	2007, 2009, 2011
ZBTB4	ENST00000380599.4	zinc finger and BTB domain containing 4	1039	1	0	1	0	0	0	0	0	0	hsa-miR-137	-0.11	-0.11	0.7	2007, 2009, 2011
CCT6A	ENST00000275603.4	chaperonin containing TCP1, subunit 6A (zeta 1)	1983	1	0	0	1	0	0	0	0	0	hsa-miR-137	-0.02	-0.2	0.7	2009, 2011
ATXN1	ENST00000244769.4	ataxin 1	106	1	0	1	0	0	0	0	0	3	hsa-miR-137	-0.02	-0.02	0.7	2007, 2011
GCA	ENST00000437150.2	grancalcin, EF-hand calcium binding protein	177	1	1	0	0	0	0	0	0	1	hsa-miR-137	-0.6	-0.61	0.69	2007, 2009, 2011
YBX3	ENST00000279550.7	Y box binding protein 3	631	1	1	0	0	0	0	0	0	0	hsa-miR-137	-0.5	-0.5	0.69	2007, 2009, 2011
ELOVL2	ENST00000354666.3	ELOVL fatty acid elongase 2	99	1	1	0	0	0	0	0	0	0	hsa-miR-137	-0.36	-0.4	0.69	2007, 2009, 2011
FNBP1L	ENST00000370253.2	formin binding protein 1-like	219	1	0	1	0	1	0	0	1	0	hsa-miR-137	-0.29	-0.36	0.69	2007, 2009, 2011
NR1H4	ENST00000548884.1	nuclear receptor subfamily 1, group H, member 4	99	1	0	0	1	0	0	0	0	0	hsa-miR-137	-0.24	-0.26	0.69
H3F3C	ENST00000340398.3	H3 histone, family 3C	7	1	0	0	1	0	0	0	0	0	hsa-miR-137	-0.22	-0.22	0.69	2007
ICMT	ENST00000343813.5	isoprenylcysteine carboxyl methyltransferase	558	1	0	1	0	0	0	0	0	0	hsa-miR-137	-0.22	-0.22	0.69	2009, 2011
RELL2	ENST00000297164.3	RELT-like 2	44	1	0	1	0	0	0	0	0	0	hsa-miR-137	-0.2	-0.2	0.69	2007, 2009, 2011
RAC1	ENST00000348035.4	ras-related C3 botulinum toxin substrate 1 (rho family, small GTP binding protein Rac1)	739	1	0	1	0	0	0	0	0	0	hsa-miR-137	-0.19	-0.2	0.69	2007, 2009, 2011
PDE4D	ENST00000340635.6	phosphodiesterase 4D, cAMP-specific	747	1	0	1	0	0	0	0	0	2	hsa-miR-137	-0.19	-0.21	0.69	2007, 2009, 2011
SETD7	ENST00000274031.3	SET domain containing (lysine methyltransferase) 7	76	1	0	1	0	0	0	0	0	2	hsa-miR-137	-0.08	-0.22	0.69	2007, 2009, 2011
KIF3B	ENST00000375712.3	kinesin family member 3B	182	1	0	1	0	0	0	0	0	0	hsa-miR-137	-0.02	-0.02	0.69	2007, 2009, 2011
CSNK1G3	ENST00000360683.2	casein kinase 1, gamma 3	28	2	1	1	0	2	1	1	0	0	hsa-miR-137	-0.18	-0.67	0.68	2007, 2009, 2011
EIF2S3	ENST00000253039.4	eukaryotic translation initiation factor 2, subunit 3 gamma, 52kDa	1571	1	0	1	0	0	0	0	0	0	hsa-miR-137	-0.35	-0.35	0.68	2007, 2009, 2011
PIP5KL1	ENST00000388747.4	phosphatidylinositol-4-phosphate 5-kinase-like 1	12	1	1	0	0	0	0	0	0	0	hsa-miR-137	-0.34	-0.34	0.68	2009, 2011
CTBP1	ENST00000382952.3	C-terminal binding protein 1	573	1	0	1	0	0	0	0	0	0	hsa-miR-137	-0.29	-0.29	0.67	2007, 2009, 2011
CPNE8	ENST00000331366.5	copine VIII	343	1	0	1	0	0	0	0	0	1	hsa-miR-137	-0.21	-0.21	0.67	2007, 2009, 2011
LRRN3	ENST00000422987.3	leucine rich repeat neuronal 3	24	1	0	1	0	0	0	0	0	0	hsa-miR-137	-0.18	-0.18	0.67	2007, 2009, 2011
DVL2	ENST00000005340.5	dishevelled segment polarity protein 2	864	1	0	1	0	0	0	0	0	0	hsa-miR-137	-0.32	-0.32	0.66	2009, 2011
CCZ1	ENST00000325974.6	CCZ1 vacuolar protein trafficking and biogenesis associated homolog (S. cerevisiae)	5	1	0	1	0	0	0	0	0	0	hsa-miR-137	-0.26	-0.26	0.66	2007, 2011
PCGF5	ENST00000336126.5	polycomb group ring finger 5	176	1	1	0	0	2	0	0	2	1	hsa-miR-137	-0.24	-0.43	0.66	2009, 2011
ARF6	ENST00000298316.5	ADP-ribosylation factor 6	31	1	1	0	0	0	0	0	0	0	hsa-miR-137	-0.19	-0.23	0.66	2009, 2011
OSBPL8	ENST00000393249.2	oxysterol binding protein-like 8	141	1	0	1	0	1	0	0	1	0	hsa-miR-137	-0.02	-0.14	0.66	2009, 2011
EHBP1L1	ENST00000309295.4	EH domain binding protein 1-like 1	264	1	1	0	0	0	0	0	0	0	hsa-miR-137	-0.43	-0.43	0.65	2009, 2011
RPGRIP1L	ENST00000262135.4	RPGRIP1-like	55	1	0	1	0	0	0	0	0	0	hsa-miR-137	-0.33	-0.33	0.65	2007, 2009, 2011
PPP1R14B	ENST00000392210.2	protein phosphatase 1, regulatory (inhibitor) subunit 14B	114	1	0	1	0	0	0	0	0	0	hsa-miR-137	-0.32	-0.32	0.65	2007, 2011
RCC1	ENST00000373833.6	regulator of chromosome condensation 1	1156	1	0	1	0	0	0	0	0	0	hsa-miR-137	-0.19	-0.21	0.65	2011
SPTLC2	ENST00000216484.2	serine palmitoyltransferase, long chain base subunit 2	95	1	0	1	0	2	0	2	0	0	hsa-miR-137	-0.04	-0.21	0.65	2011
RRM2B	ENST00000251810.3	ribonucleotide reductase M2 B (TP53 inducible)	205	1	1	0	0	0	0	0	0	0	hsa-miR-137	-0.38	-0.38	0.64	2011
ZNF449	ENST00000339249.4	zinc finger protein 449	345	1	1	0	0	0	0	0	0	1	hsa-miR-137	-0.36	-0.37	0.64	2009, 2011
FAM221B	ENST00000423537.2	family with sequence similarity 221, member B	5	1	1	0	0	0	0	0	0	0	hsa-miR-137	-0.34	-0.34	0.64	2011
RCAN2	ENST00000330430.6	regulator of calcineurin 2	32	1	0	1	0	0	0	0	0	0	hsa-miR-137	-0.25	-0.25	0.64	2007, 2009, 2011
NF1	ENST00000358273.4	neurofibromin 1	161	1	1	0	0	0	0	0	0	0	hsa-miR-137	-0.16	-0.16	0.64	2011
PLD5	ENST00000536534.2	phospholipase D family, member 5	5	1	0	1	0	0	0	0	0	1	hsa-miR-137	-0.12	-0.12	0.64
LMBR1L	ENST00000267102.8	limb development membrane protein 1-like	346	1	1	0	0	0	0	0	0	1	hsa-miR-137	-0.37	-0.37	0.63	2007, 2009, 2011
KDM1A	ENST00000356634.3	lysine (K)-specific demethylase 1A	4985	1	0	1	0	0	0	0	0	0	hsa-miR-137	-0.26	-0.26	0.63	2007, 2009, 2011
GPR88	ENST00000315033.4	G protein-coupled receptor 88	5	1	0	1	0	0	0	0	0	0	hsa-miR-137	-0.18	-0.18	0.63	2007, 2009, 2011
PKN2	ENST00000370521.3	protein kinase N2	747	1	0	1	0	0	0	0	0	0	hsa-miR-137	-0.17	-0.17	0.63	2007, 2009, 2011
KCND1	ENST00000376477.1	potassium voltage-gated channel, Shal-related subfamily, member 1	149	1	0	1	0	0	0	0	0	0	hsa-miR-137	-0.16	-0.16	0.63	2007, 2009, 2011
CDH12	ENST00000504376.2	cadherin 12, type 2 (N-cadherin 2)	21	1	0	1	0	0	0	0	0	0	hsa-miR-137	-0.15	-0.15	0.63	2007, 2009, 2011
ASH1L	ENST00000368346.3	ash1 (absent, small, or homeotic)-like (Drosophila)	56	1	0	1	0	0	0	0	0	0	hsa-miR-137	-0.09	-0.09	0.63	2007, 2009, 2011
GORASP2	ENST00000234160.4	golgi reassembly stacking protein 2, 55kDa	1944	1	1	0	0	0	0	0	0	0	hsa-miR-137	-0.38	-0.41	0.62	2007, 2009, 2011
GLRA3	ENST00000274093.3	glycine receptor, alpha 3	5	1	1	0	0	0	0	0	0	1	hsa-miR-137	-0.19	-0.19	0.62
MTMR4	ENST00000579925.1	myotubularin related protein 4	150	1	0	1	0	0	0	0	0	0	hsa-miR-137	-0.16	-0.16	0.62	2007, 2009, 2011
SASH3	ENST00000356892.3	SAM and SH3 domain containing 3	5	1	1	0	0	0	0	0	0	0	hsa-miR-137	-0.27	-0.27	0.61	2007, 2009, 2011
WNT2B	ENST00000369686.5	wingless-type MMTV integration site family, member 2B	5	1	0	1	0	0	0	0	0	1	hsa-miR-137	-0.23	-0.23	0.61
SLC24A3	ENST00000328041.6	solute carrier family 24 (sodium/potassium/calcium exchanger), member 3	63	1	0	1	0	0	0	0	0	1	hsa-miR-137	-0.18	-0.18	0.61	2007, 2009, 2011
KCNA2	ENST00000485317.1	potassium voltage-gated channel, shaker-related subfamily, member 2	5	1	0	1	0	0	0	0	0	1	hsa-miR-137	-0.18	-0.18	0.61	2007, 2009, 2011
PYGO1	ENST00000302000.6	pygopus homolog 1 (Drosophila)	104	1	1	0	0	0	0	0	0	1	hsa-miR-137	-0.13	-0.47	0.61
GLTSCR1L	ENST00000314073.5	GLTSCR1-like	59	1	0	1	0	0	0	0	0	1	hsa-miR-137	-0.12	-0.12	0.61	2007, 2009, 2011
KCNC1	ENST00000379472.3	potassium voltage-gated channel, Shaw-related subfamily, member 1	42	1	0	1	0	0	0	0	0	0	hsa-miR-137	-0.03	-0.03	0.61	2009, 2011
DFFB	ENST00000378209.3	DNA fragmentation factor, 40kDa, beta polypeptide (caspase-activated DNase)	55	1	1	0	0	0	0	0	0	0	hsa-miR-137	-0.47	-0.47	0.6	2009, 2011
CEP63	ENST00000337090.3	centrosomal protein 63kDa	191	1	1	0	0	0	0	0	0	0	hsa-miR-137	-0.4	-0.4	0.6	2009, 2011
AHR	ENST00000242057.4	aryl hydrocarbon receptor	25	1	0	1	0	0	0	0	0	1	hsa-miR-137	-0.23	-0.23	0.6	2009, 2011
FGD4	ENST00000427716.2	FYVE, RhoGEF and PH domain containing 4	38	1	1	0	0	0	0	0	0	0	hsa-miR-137	-0.13	-0.17	0.6	2011
KDM2A	ENST00000529006.2	lysine (K)-specific demethylase 2A	729	1	0	1	0	0	0	0	0	0	hsa-miR-137	-0.08	-0.08	0.6	2007
SLC24A2	ENST00000341998.2	solute carrier family 24 (sodium/potassium/calcium exchanger), member 2	5	1	1	0	0	2	0	0	2	1	hsa-miR-137	-0.08	-0.08	0.6	2011
SMC6	ENST00000448223.2	structural maintenance of chromosomes 6	291	1	1	0	0	0	0	0	0	0	hsa-miR-137	-0.05	-0.3	0.6	2009, 2011
HIVEP3	ENST00000372583.1	human immunodeficiency virus type I enhancer binding protein 3	84	1	0	1	0	0	0	0	0	1	hsa-miR-137	-0.04	-0.04	0.6
STT3B	ENST00000295770.2	STT3B, subunit of the oligosaccharyltransferase complex (catalytic)	4458	1	0	1	0	0	0	0	0	0	hsa-miR-137	-0.2	-0.23	0.59
INTS2	ENST00000444766.3	integrator complex subunit 2	109	1	1	0	0	0	0	0	0	0	hsa-miR-137	-0.16	-0.17	0.59	2009, 2011
AP1G1	ENST00000299980.4	adaptor-related protein complex 1, gamma 1 subunit	436	1	0	1	0	0	0	0	0	0	hsa-miR-137	-0.13	-0.14	0.59	2007, 2011
CDH11	ENST00000394156.3	cadherin 11, type 2, OB-cadherin (osteoblast)	448	1	0	1	0	0	0	0	0	1	hsa-miR-137	0	-0.11	0.59
PLXNB2	ENST00000449103.1	plexin B2	82	1	0	1	0	0	0	0	0	0	hsa-miR-137	-0.07	-0.07	0.58	2011
MAPK1IP1L	ENST00000395468.4	mitogen-activated protein kinase 1 interacting protein 1-like	4002	1	0	1	0	0	0	0	0	0	hsa-miR-137	-0.05	-0.27	0.58	2009, 2011
SNX27	ENST00000368843.3	sorting nexin family member 27	46	1	1	0	0	0	0	0	0	0	hsa-miR-137	-0.03	-0.03	0.58	2009, 2011
WIF1	ENST00000286574.4	WNT inhibitory factor 1	28	1	0	1	0	0	0	0	0	0	hsa-miR-137	-0.3	-0.3	0.57	2007, 2011
TBR1	ENST00000389554.3	T-box, brain, 1	5	1	0	1	0	0	0	0	0	0	hsa-miR-137	-0.16	-0.16	0.57
PHF20	ENST00000374012.3	PHD finger protein 20	191	1	0	1	0	0	0	0	0	0	hsa-miR-137	-0.05	-0.14	0.57	2007, 2009, 2011
SWT1	ENST00000367500.4	SWT1 RNA endoribonuclease homolog (S. cerevisiae)	104	1	1	0	0	1	0	0	1	0	hsa-miR-137	-0.52	-0.62	0.56	2009, 2011
FAM3C	ENST00000359943.3	family with sequence similarity 3, member C	15	1	1	0	0	2	1	1	0	0	hsa-miR-137	-0.44	-0.9	0.56
TAF12	ENST00000373824.4	TAF12 RNA polymerase II, TATA box binding protein (TBP)-associated factor, 20kDa	183	1	0	1	0	0	0	0	0	0	hsa-miR-137	-0.4	-0.4	0.56	2007
CBFA2T2	ENST00000375279.2	core-binding factor, runt domain, alpha subunit 2; translocated to, 2	107	1	1	0	0	1	0	0	1	0	hsa-miR-137	-0.04	-0.05	0.56	2011
ZBTB47	ENST00000457842.3	zinc finger and BTB domain containing 47	81	1	1	0	0	0	0	0	0	0	hsa-miR-137	-0.03	-0.08	0.56	2007, 2009, 2011
KPNB1	ENST00000290158.4	karyopherin (importin) beta 1	465	1	1	0	0	0	0	0	0	0	hsa-miR-137	-0.02	-0.03	0.56
VPS37A	ENST00000324849.4	vacuolar protein sorting 37 homolog A (S. cerevisiae)	339	2	1	1	0	1	0	0	1	0	hsa-miR-137	-0.3	-0.62	0.55	2011
IFT20	ENST00000357896.3	intraflagellar transport 20 homolog (Chlamydomonas)	912	1	1	0	0	0	0	0	0	0	hsa-miR-137	-0.6	-0.6	0.55	2007, 2009, 2011
PLEKHA7	ENST00000531066.1	pleckstrin homology domain containing, family A member 7	40	1	1	0	0	0	0	0	0	0	hsa-miR-137	-0.15	-0.17	0.55
OPCML	ENST00000331898.7	opioid binding protein/cell adhesion molecule-like	5	1	0	1	0	0	0	0	0	0	hsa-miR-137	-0.14	-0.14	0.55	2009, 2011
SFPQ	ENST00000357214.5	splicing factor proline/glutamine-rich	4735	1	0	1	0	0	0	0	0	1	hsa-miR-137	0	-0.14	0.55
DGKG	ENST00000265022.3	diacylglycerol kinase, gamma 90kDa	5	1	1	0	0	0	0	0	0	0	hsa-miR-137	-0.21	-0.21	0.54	2007, 2009, 2011
BDP1	ENST00000380675.2	B double prime 1, subunit of RNA polymerase III transcription initiation factor IIIB	12	1	0	1	0	1	0	1	0	0	hsa-miR-137	-0.18	-0.18	0.54	2007, 2011
FOXK1	ENST00000328914.4	forkhead box K1	368	1	0	1	0	0	0	0	0	0	hsa-miR-137	-0.11	-0.12	0.54	2011
PRKD3	ENST00000379066.1	protein kinase D3	203	1	1	0	0	0	0	0	0	0	hsa-miR-137	-0.09	-0.34	0.54	2009, 2011
SOX11	ENST00000322002.3	SRY (sex determining region Y)-box 11	1100	1	0	1	0	1	0	1	0	1	hsa-miR-137	-0.07	-0.26	0.54	2007, 2009, 2011
OSBPL3	ENST00000313367.2	oxysterol binding protein-like 3	200	1	1	0	0	0	0	0	0	0	hsa-miR-137	-0.02	-0.12	0.54	2009, 2011
TRIM67	ENST00000444294.3	tripartite motif containing 67	41	1	0	1	0	0	0	0	0	0	hsa-miR-137	-0.01	-0.02	0.54	2007, 2009, 2011
NIPA1	ENST00000337435.4	non imprinted in Prader-Willi/Angelman syndrome 1	805	1	1	0	0	0	0	0	0	1	hsa-miR-137	-0.01	-0.03	0.53	2009, 2011
VAX1	ENST00000369206.5	ventral anterior homeobox 1	8	1	1	0	0	0	0	0	0	0	hsa-miR-137	-0.28	-0.48	0.52	2011
ZNF280C	ENST00000370978.4	zinc finger protein 280C	138	1	0	1	0	1	0	1	0	0	hsa-miR-137	-0.23	-0.23	0.52	2009, 2011
AKAP10	ENST00000225737.6	A kinase (PRKA) anchor protein 10	700	1	0	1	0	1	0	0	1	1	hsa-miR-137	-0.18	-0.33	0.52
CTSF	ENST00000310325.5	cathepsin F	382	1	1	0	0	0	0	0	0	0	hsa-miR-137	-0.46	-0.46	0.51	2007, 2009, 2011
