# Supplementary material for: The functional synergism of microRNA clustering provides therapeutically relevant epigenetic interference in glioblastoma
Source: Nat Commun. 2019 Jan 25;10:442. doi: 10.1038/s41467-019-08390-z (PMC6347618; doi:10.1038/s41467-019-08390-z)
Supplement: Supplementary file 8 — Supplementary Data 5 [file 41467_2019_8390_MOESM8_ESM.xlsx]

## Sheet: Sheet1
GO: 001657	GO: 0000122	001657 ∩ 0000122
HISTONE MODIFICATION	NEGATIVE TRANSCRIPTION REGULATION	CHROMATIN REPRESSORS
CPA4	NR6A1	ARID5B
CDK9	BCL6	ASXL1
MTA2	PPP1R13L	ASXL2
COMMD3-BMI1	CIC	ATF2
WBP2	GFI1	AURKB
NCOA3	SAP30	BCL6
HDAC11	RCOR2	BCOR
ASXL1	STAT1	BEND3
PADI4	STAT3	BMI1
PRMT8	DMAP1	BRMS1
RNF168	STAT6	BRMS1L
AKAP8	NEDD4	CBX8
NAA60	PRDM1	CDC73
PHF20	RTF1	CHD4
RPS6KA5	LPIN1	COMMD3-BMI1
FBL	BMI1	CREBBP
SAP18	HDAC3	CTBP1
SMYD1	ZGPAT	CTCF
SETD6	BMP2	CTNNB1
KDM5C	BMP4	CTR9
COPRS	BMP6	DAXX
PER1	RCOR1	DCAF1
HLCS	FOXL2	DMAP1
JDP2	PER3	DNMT1
MECOM	PER2	DNMT3B
CHD3	TCERG1	DR1
CHD4	NFATC1	EED
ACTL6A	NFATC2	EHMT1
DTX3L	NFIA	EHMT2
CHEK1	EHMT2	EID1
JADE1	NFATC3	ELK4
EYA1	NFATC4	EP300
EYA2	SUPT4H1	EPC1
EYA3	NFIB	EZH1
KDM5D	SUPT5H	EZH2
EZH1	NFIC	FLCN
EZH2	SQSTM1	FOXP3
TRRAP	NFIL3	GATA2
UBE2U	GLI2	GATA3
TRIP12	KLF5	GFI1
CXXC1	NFIX	GFI1B
MECP2	GLI3	H2AFY
GTF3C4	NFKB1	HCFC1
MYSM1	SUV39H1	HDAC1
PHF21A	GLIS2	HDAC10
HMG20B	NFKB2	HDAC2
WAC	HES7	HDAC3
BAP1	NFX1	HDAC4
TWIST1	AEBP2	HDAC5
MEN1	JAZF1	HDAC7
PHB	C1QBP	HDAC8
PHF1	KDM2B	HDAC9
PHF2	TBXT	HIST1H1B
GFI1B	IRF2BPL	HIST1H1C
KMT2C	TIMELESS	HIST1H1D
UBE2A	NKX6-1	HIST1H1E
UBE2B	TAF7	HMGA2
SALL1	FOXH1	HNF1A
UBE2E1	MBD2	HOPX
SATB1	NODAL	HSF4
MTA3	TAL1	IL1B
WDR75	CNOT2	ISL1
USP51	NOTCH1	JARID2
UBR5	TBX1	JDP2
UBE2N	NOTCH2	KAT5
ATXN7	NOTCH3	KDM1A
RAPGEF3	WWC1	KDM2B
PRMT5	TBL1X	KDM5A
UCN	CBX2	KDM5C
KAT8	TBX2	KMT5A
EID1	NPAS1	LEF1
ARID5B	LILRB4	LPIN1
ATXN3	TBX6	MBD3
RBM14	TBX15	MECP2
KMT2A	ATF7	MEN1
PRMT2	SIN3B	MTA2
PRMT1	TCF4	MTF2
MCRS1	TBX3	MYB
CDYL	VAX1	MYOCD
CDY2A	HNF1A	NACC2
BRD1	HNF1B	NCOA2
PRMT7	TCF3	NCOR1
SETD3	SATB2	NELFA
HSF4	TCF7	NELFE
ZNHIT1	ZFP90	NIPBL
SGF29	CUX2	NOC2L
TAF1L	TCF7L2	NR1H4
TADA3	ZEB1	NSD1
KDM6A	PCBP3	NSD2
UTY	GCFC2	PAF1
NIPBL	ZNF354A	PAX5
SMYD3	NEDD4L	PCGF2
CDY1B	TCF21	PER1
PML	VPS72	PER2
VEGFA	MLX	PHB
BRMS1	YBX1	PHF19
MEAF6	CALR	PHF21A
CARM1	KMT5A	PRDM13
CUL4B	TMPRSS6	PRDM14
ATG5	WWP2	PRDM16
NCOA2	GPS2	PRDM5
USP49	YY2	PRMT5
PRKD2	SOX17	PRMT6
SUPT3H	RNF8	RBBP7
SET	NR4A2	RCOR1
SETMAR	NSD1	REST
VRK1	ESX1	RNF168
SFPQ	TWIST2	RNF2
OGT	TDG	RNF8
FMR1	CAV1	RTF1
ING3	ARHGAP35	RYBP
KAT5	CBFA2T3	SALL1
LEO1	RUNX3	SAP130
HIPK4	TMBIM6	SAP30
EP400	PRDM5	SATB1
ATG7	ZNF496	SETDB1
C6orf89	ZNF354B	SFPQ
MTF2	TFAP2A	SIN3A
NSD2	DICER1	SIN3B
NELFA	TFAP2B	SIRT1
OTUB1	TFAP2C	SIRT2
DPPA2	NR2F1	SIRT7
ING5	NR2F2	SKI
APBB1	SIRT1	SMAD4
XBP1	MOSPD1	SMARCA4
HAT1	ZFPM2	SMYD2
BEND3	TGFB1	SNAI2
POLE4	RIOX2	SNCA
BRCC3	DNAJA3	SNW1
MSL1	RYBP	SPI1
H2AFY	PKIG	SREBF1
SIN3A	ORC2	SUDS3
CAMK1	TBX18	SUV39H1
BRMS1L	TGIF1	SUV39H2
NAA50	USP2	SUZ12
SIRT7	OVOL1	TAF7
SIRT6	THRA	TBL1X
PAF1	THRB	TBL1XR1
SKI	GZF1	TCF21
SKP1	KLF10	TCF3
CLOCK	STRAP	TGFB1
USP16	NACC2	TP53
ATF2	HEY1	TRIM37
MBIP	NKX2-1	TWIST1
CREBBP	SUDS3	UHRF1
HDAC7	CBX6	USP3
DYDC2	SAMD11	VEGFA
MBD3	ZNF382	XBP1
AKAP8L	TLE1	YEATS2
USP21	TLE4	ZNF451
IWS1	CD36	ZNHIT1
TRIM16	PROX2
KANSL3	YLPM1
TAF6L	NR2E1
YEATS2	HIST1H1C
PIM3	HIST1H1D
NCOR1	HIST1H1E
KDM4D	MEPCE
SETD2	HIST1H1B
CTCFL	NFXL1
SIRT2	CBX7
TADA1	HEY2
MT3	RITA1
ARRB1	ZNF431
SNW1	PRKN
KANSL1	MAEL
RUVBL1	DDX20
PPP5C	PAWR
CTCF	TNF
MORF4L2	PAX2
MTHFR	PAX3
CTR9	PAX4
PPM1F	PAX5
ZNF451	SUZ12
ZNF335	PAX6
CHD5	AJUBA
TET1	HBE1
TADA2B	ZNF281
PRKAA1	HBG2
EPC1	HBZ
PRKAA2	ZHX1
BRD7	HCFC1
SNAI2	HCLS1
PAXIP1	TP53
AUTS2	PCNA
SMARCA4	TP73
SMARCB1	HDAC1
FLCN	HDAC2
NCOA1	AURKB
UHRF1	HDGF
PRKCA	TCP10L
DMRTC2	MTA2
PRKCB	CDKN1C
PRKCD	COMMD3-BMI1
WDR82	TPR
CTBP1	NR2C1
KDM2A	ASXL1
MYOCD	KLF12
PKN1	HHEX
KDM4A	PDE2A
PRKD1	HIC1
ATM	HIF1A
TAF5L	TGIF2
CTNNB1	TRAF6
MAPK3	CDX2
KDM1B	CDX4
WDR61	HIVEP1
DOT1L	NOG
SNCA	MSC
MAPK8	CEBPA
IL1B	MBD3L2
MGEA5	BACH2
MUC1	PEG3
PRDM16	TRPS1
PRDM14	ZMYND8
TRIM37	PER1
CHTOP	E2F7
KDM1A	SOX18
KDM4B	HMGB1
CRTC2	CHD4
MYB	PPP1R15A
PINK1	HMX1
DCAF1	FOXA1
SART3	TRIM29
HDAC9	FOXA2
TET2	KLF4
USP34	COPS2
UIMC1	HNRNPA2B1
KDM3A	HNRNPAB
SETD1A	HNRNPK
KDM5B	TCEAL1
BRPF3	TWIST1
SLK	PHB
EED	HOXA2
PCGF2	TXN
FBLL1	NRARP
SETD1B	HOXA7
KMT2B	DUSP26
ARID4B	HOXB3
HDAC4	HOXB4
SPI1	UBA52
PHF19	UBB
JADE3	TFCP2L1
TBL1Y	UBC
KDM4C	HOXC8
NOC2L	UBE2D1
HOPX	UBE2D3
MYOD1	UBE2I
MYOG	ZNF296
HDAC8	HOXD8
ASH1L	HOXD9
GATA2	RECQL5
SREBF1	SCGB1A1
GATA3	PITX2
NAP1L2	EID1
KDM3B	SPDEF
IRF4	HAND1
DAXX	VAX2
GCG	HES1
RNF40	KLF17
SMARCAD1	NR1H2
ISL1	HSBP1
PAGR1	HCFC2
KAT2A	DNAJB5
BCL6	HSF1
PHF8	HSF4
KDM6B	PLK1
SRCAP	ZNF564
KMT2E	NIPBL
BCOR	SMURF2
RUVBL2	PLK3
MAP3K12	ZNF345
DDB1	VDR
DDB2	VEGFA
ENY2	BRMS1
GFI1	HJV
ARID5A	VHL
SAP30	EZR
SMYD2	ZNF567
PRDM2	VLDLR
NSD3	STRN3
DMAP1	RBM15
RTF1	TRPV1
JAK2	PRRX1
AURKA	DLL4
MED24	WFS1
LPIN1	LMCD1
JARID2	NSD2
HDAC3	NELFA
ATXN7L3	EID2
PPARGC1A	WNT10B
AURKC	ZNF254
SETDB1	NELFB
KAT2B	WT1
RCOR1	IRF8
PRDM8	ID1
PRDM9	CIR1
KANSL2	ID2
BRD8	OSR2
LDB1	XBP1
PYGO2	ID3
PER2	ID4
BRCA1	ISX
BRCA2	POU1F1
EHMT2	CC2D1B
JMJD6	POU3F3
SUPT6H	WWTR1
DPY30	POU4F1
MORF4L1	POU4F2
BRPF1	H2AFY
SUV39H1	POU5F1
SUPT7L	SIN3A
MSL3	PPARA
KDM2B	XPO1
TADA2A	PPARD
TAF1	PPARG
CDC73	MED1
TAF5	PAF1
TAF7	ASCL3
TAF9	NR1D1
TAF10	IFI16
PIH1D1	IFI27
TAF12	KANK2
USP27X	ZBTB42
MAP3K7	YY1
USP15	PPID
USP3	ATF2
NOS1	CREBBP
SAP130	ZFP36
TET3	ZBTB14
NR1H4	PPM1A
DNMT1	CRY1
TBL1X	CRY2
DNMT3B	IFNG
FOXP3	ZNF8
NELFE	ZNF675
UBR2	NFE2L3
RAG1	HINFP
SIN3B	NCOR1
HNF1A	PPP2CA
TCF3	NCOR2
DR1	FOXP4
PCGF1	CRYM
RPS6KA4	IGBP1
USP17L2	MYPOP
HDAC6	ANKRD33
HDAC5	MZF1
USP22	CTR9
TCF21	ZNF451
ARID4A	IGHMBP2
KDM5A	ZNF746
RBBP4	RBPJ
RBBP5	OSR1
JADE2	PKIA
RBBP7	SKOR1
KMT5A	NKX2-5
CAMK2D	PHF14
KMT5C	CTBP1
KAT6A	CTBP2
RNF8	MYOCD
NSD1	CTNNB1
SAP30L	IL1B
BAZ1B	MAPK10
RIOX1	MAP2K5
WDR5	ST18
PIWIL2	HES5
CDY2B	GLIS1
REST	NEUROG3
POLE3	CUX1
HUWE1	PROP1
PRDM7	PROX1
PRDM5	DAB2IP
ELP3	DCAF1
PRDM4	MBD3L1
TBL1XR1	BHLHE41
TERT	SCRT2
SUV39H2	HDAC9
ASH2L	IRF2BP2
JMJD1C	ZNF136
SIRT3	ZNF536
SIRT1	GBP6
PHC1	PCGF2
CCNB1	ZBTB16
CDY1	ZBTB20
MSL2	SCRT1
RING1	ZNF148
TGFB1	PSEN1
PWP1	HDAC4
PRMT6	GATAD2A
RLF	ZNF157
RYBP	ZNF280D
KAT7	PSEN2
LIF	IRF2BP1
DYDC1	TRAF3IP1
SETDB2	PHF19
KMT2D	NOC2L
MTA1	ZNF366
PAXBP1	INS
YEATS4	RIPPLY2
HMGA2	ZNF174
RNF2	IFT172
NACC2	ZNF177
KMT5B	INSM1
BAZ2A	ZNF189
SUDS3	DACH1
LOXL2	PDX1
HIST1H1C	ZNF202
HASPIN	ZNF205
RNF20	IRF2
HIST1H1D	IRF3
HIST1H1E	CC2D1A
HIST1H1B	DAXX
EHMT1	IRF7
PRDM12	ZNF280B
PRDM13	PSMD10
ING4	ZNF217
MSL3P1	ISL1
PRMT3	PTCH1
KDM7A	BCOR
ASXL2	DUSP22
ELK4	PTH
METTL8	ZEB2
KDM8	DDIT3
SETD7	SMYD2
PAX5	DDX5
CDK1	LRP8
SUZ12	OTUD7B
PAX7	CREBRF
MRGBP	JARID2
HDAC10	JUN
KAT6B	SETDB1
LEF1	JUNB
PADI2	CHCHD3
KAT14	JUND
HCFC1	BTG2
PRDM6	CTNNBIP1
EP300	FERD3L
ELP4	ANKRD2
NEK11	SKOR2
CBX8	PURB
TP53	PEX2
SMAD4	DLG1
HDAC1	DLX1
CDK2	DLX2
HDAC2	DLX4
AURKB	CDC73
ZNF304	NKAP
	TBX20
	DMRT1
	ZNF649
	USP3
	SAP130
	MED13
	NR1H4
	DNMT1
	DNMT3A
	DNMT3B
	FOXP3
	NELFE
	TBX22
	NRIP2
	MBD3L5
	NR2E3
	DR1
	DRD3
	RARA
	RARB
	RARG
	ATN1
	HDAC5
	FOXP2
	RB1
	TSC22D3
	FEZF2
	KDM5A
	RBBP7
	RBBP8
	RBL1
	GLIS3
	NR4A3
	E2F1
	NR1H3
	REL
	SALL4
	AKIRIN2
	RELA
	RELB
	E2F6
	HES3
	E4F1
	REST
	RFC1
	ZNF593
	TRIM27
	TBL1XR1
	GSC
	RFX5
	SUV39H2
	LEP
	EDN1
	E2F8
	EDNRB
	HEXIM2
	PRMT6
	HIPK3
	BCL6B
	HEYL
	MLXIPL
	KLF16
	OLIG3
	TAF3
	EFNA1
	DNAJC17
	HMGA2
	ALX1
	RNF2
	ZGLP1
	LMO1
	EGR1
	TRIM28
	ZBED6
	RLIM
	SORBS3
	MED25
	EHMT1
	CELA1
	ELANE
	PRDM13
	TRPV4
	ELP2
	ZNF350
	ASXL2
	ELK4
	HDAC10
	RIPPLY1
	EN1
	ENG
	OLIG2
	ENO1
	LEF1
	MTDH
	EP300
	EPAS1
	MXD1
	CBX8
	COQ7
	SMAD2
	SMAD3
	SMAD4
	SMAD7
	MAF
