# Supplementary material for: The functional synergism of microRNA clustering provides therapeutically relevant epigenetic interference in glioblastoma
Source: Nat Commun. 2019 Jan 25;10:442. doi: 10.1038/s41467-019-08390-z (PMC6347618; doi:10.1038/s41467-019-08390-z)
Supplement: Supplementary file 9 — Supplementary Data 6 [file 41467_2019_8390_MOESM9_ESM.xlsx]

## Sheet: Sheet1
														CHROMATIN
						miR-124					CHROMATIN	CHROMATIN	CHROMATIN	miR-124
			miR-124	miR-124	miR-128	miR-128	CHROMATIN	CHROMATIN	CHROMATIN	CHROMATIN	miR-124	miR-124	miR-128	miR-128
miR-124	miR-128	miR-137	miR-128	miR-137	miR-137	miR-137	no target	miR-124	miR-128	miR-137	miR-128	miR-137	miR-137	miR-137
RAB2A	PLCE1	AACS	GLTP	FSTL1	ITGA5	NFIA	EP300	KDM5A	SL1	KAT5	RYBP	ASXL2	PRDM16	BEND3
MMP2	C15orf27	TUT1	SLC10A7	MITF	RNF38	TEAD1	EED	ELK4	NSD1	SKI		NCOA2	NIPBL	NACC2
SLMAP	BTG2	PRADC1	HOXA13	HOXD11	ERG	DCP1A	FOXP3	MTF2	MYOCD	TBL1XR1		EZH2	SFPQ
FARP1	TMSB10	HERPUD2	BMP3	FNBP1L	DIRAS1	CTDSP2	RTF1	RCOR1	SUZ12	JDP2		TCF3
APBB2	GALNT3	UBE2G1	PAPSS2	ARF6	SORL1	THRB	HIST1H1E	HDAC4	GATA2	TWIST1
TACC2	MSL1	CCNI	TIAL1	CHD1	SLC8A1	QKI	HDAC7	SIRT1	BMI1	PAX5
G3BP1	DDB1	CHORDC1	VAT1L	BSN	KCNA1	UBE2W	NELFE	LPIN1	COMMD3-BMI1	KDM1A
CCDC177	PELI2	PAIP1	PALM2	SRSF6	CCNY	KLF4	SETDB1	MYB	PHB	CTBP1
MYO9B	KBTBD8	TRIM33	CDC6	OTUD4	ZNF280C	AGO2	DNMT3B	MECP2		BCOR
C12orf66	CCDC28B	CHD9	SPRY2	ABHD2	LCOR	DDI2	SUV39H2	HDAC5		ZNF45
CACNA2D1	BAK1	MSRB3	TBC1D9B	RWDD4	CPEB3	FAM78A	HCFC1	YEATS2		DR1
ZEB1	MET	CERK	NEK6	PPP1R9A	SLC6A6	CDH11	GFI1	CDC73		NR1H4
TMCC3	IGSF3	FXYD6	ECE1	CDC42BPA	DUSP5	GNA13	HDAC3
KCNK3	TMEM132E	GRM2	KCNJ6	ADAM23	PTPN5	HIC1	AURKB
EPN2	MED13L	OSBPL8	KCNK10	LUC7L2	H3F3B	MPP6	SIRT2
SLC16A14	KIAA1199	DUS2	AKIRIN1	MAPK10	UBN2	MTDH	TCF21
TOB2	TCEANC2	FRY	LIN28B	TMEM87B	STK40	KCNJ3	CREBBP
SPECC1L	LEP	NAT10	SHH	ZBTB18	MED14	PDE10A	KMT5A
TTC37	DKK2	SYN3	GNS	ZBTB20	TCF4	EN2	CTNNB1
MAP3K3	RPS6KA5	TMEM184A	NAV2	HLF	FAM126B	CHIC1	SNCA
C10orf12	ATXN10	LBX1	CNOT7	TSN	FRMPD3	PTGFRN	PRDM13
BZRAP1	KIAA1033	MAPKAPK2	TMEM229A	AHCYL1	SCN1A	NXT2	BCL6
ELOVL5	PCGF3	LHFPL2	SURF4	AHR	EFNA2	AGO3	VEGFA
EPT1	CAND1	EPS8	DPY19L3	ANKRD52	PXN	CHST1	TGFB1
HOOK3	RAB33B	LUZP1	ALG9	YIPF6	OSER1	TRAF3	SNW1
SLK	CECR2	KRT1	ERC2	PROX1	CPD	JAG1	CTR9
ROCK2	KPNA3	PHF20	HIPK3	ENTPD7	NF1	ZFP36L2	SIRT7
SDAD1	GFPT2	PRR16	CDR2L	ZFPM2	MEGF11	KIAA1147	GATA3
CPNE5	GHR	KCNC1	PTPN9	AMMECR1	PDE3A	MAN2A1	FLCN
FOXK2	GATA6	FITM2	PDE7B	TRAM2	PITPNM2	LMTK2	PRMT5
PARP16	CABP1	SIRT6	RERE	KLHL28	PPM1E	NFIB	NELFA
GSS	ST8SIA4	GOLGA3	ZNF608	SERP1	NRXN1	SP1	SPI1
NT5M	GOLGA6L10	FAM98A	CDK18	EPHA7	NAA15	SPTLC2	EID1
CEP350	NRARP	NAT8L	MDGA1	OSBPL3	BLOC1S5	PIK3CA	SMARCA4
FAM73A	ING5	NEFH	NOL4	GATSL2	LZTS3	C11orf87	ATF2
ABR	GRB2	DUSP4	AGRN	XPO4	GSK3B	FAM172A	HDAC8
NCOR2	HSPD1	RBPJ	CDON	NEGR1	SMURF2	STK35	RBBP7
CNGA3	B3GNT7	ZNF385B	SNX18	DMXL1	BBX	CTDSPL	NCOR1
KIAA2018	GCC2	RASGRF1	PURA	PDE4D	TNRC6B	GXYLT1	DAXX
YTHDF1	MEIS2	FRS2	CREB1	MAP2K4	VASH2	GPRIN3	EHMT1
USP14	TMEM120B	RNF4	BAZ2B	PPP6R2	GFPT1	STAC	BRMS1L
ETNK2	PLCL2	SLC6A15	RAB4A	KANK4	CSDC2	E2F6	TP53
QDPR	WDFY2	EIF1	PLEKHH1	GLCE	SLC22A23	MBOAT2	PRDM5
TRIM2	NDUFS4	DMRT3	SP2	SLC35A1	ELFN2		ASXL1
RNF217	CDS1	DESI1	SEMA6D	PARP8	FOXN3		PER1
UBR3	TMEM151B	TPCN1	BAHD1	KCNH1	SLC6A1		HDAC10
TOR3A	ADAM19	GNAT1	LYSMD3	OGFRL1	USP46		HDAC1
RFX3	USP42	DENND1A	MED12L	NLGN4X	SPTY2D1		IL1B
OTUD3	CNOT1	MAFK	RAPGEF2	KIAA1644	NETO1		KDM2B
PPM1A	POGZ	FAM76B	MIPOL1	ICMT	RPGRIP1L		RNF8
MMP16	SPTBN1	TAF12	C20orf194	AKT2	SLC39A13		SREBF1
ADI1	IRS1	UBXN4	TET1	ZDHHC3	FAM134C		HIST1H1D
ALCAM	THAP1	ERBB2IP	NEURL1B	CAPN2	NCOA1		HIST1H1C
SNX6	SMAD9	TOX3	RAD54L2	CFL2	GRIK3		SATB1
RICTOR	MBD5	RNF39	CRTC1	EML6	CCDC85C		HOPX
PAQR8	APPBP2	AQP2	C11orf84	PDE7A	FBXW7		PRDM14
RYR1	INO80D	C2orf57	LONRF1	GRID2	NABP1		MTA2
MAPRE1	ZNF395	ZZEF1	UGT8	SLC43A2	PPP4R2		TAF7
SDC2	NCAM1	ESRRA	DTNA	FZD8	NREP		NSD2
ARIH1	SLC38A4	SNX25	SLC16A1	PDZD2	SV2A		KDM5C
KCNQ5	CLSTN2	TRIP12	TMEM110	PLXNB2	ADCY2		BRMS1
AGPS	LSM12	KDM2A	ZADH2	SBK1	NOVA1		REST
QRICH1	GNG12	EML3	PDE3B	FBXL7	EFR3A		ZNHIT1
PJA2	CNTN2	TMEM33	ZNF652	KIAA1024	LBH		EHMT2
DCUN1D5	C17orf85	AHCYL2	AFF3	OSBP2	BMP2K		ARID5B
OSBP	NEBL	GLIS2	SOS1	ANKRD13A	SIK1		GFI1B
PCSK6	UBXN7	TMEM125	AGFG1	PURB	TNIK		HDAC9
DUSP18	PKIB	MOB4	TFDP2	GJC1	ZNF385D		TRIM37
PSMD5	ALDH1L2	GCA	FOXQ1	RASSF8	ZBTB34		RNF2
GGA1	DOCK11	LEMD2	TPD52L2	RAP2C	NDST1		LEF1
CHMP2B	FRYL	CBFA2T2	SFXN2	ZBTB7B	DNAJB1		PHF19
RTCB	FUBP1	MARK3	RXRA	IDE	RNF141		DCAF1
EML5	KCNA4	AGGF1	SAMD12	GALNT1	UBE2F		HSF4
HS1BP3	SERTAD2	ENHO	IFFO2	BACH2	IKZF1		NOC2L
BMP6	MTSS1L	FKBP4	CASC3	PPARGC1B	SOCS6		SIN3A
CAPN6	UBE2N	PTPN2	FBRSL1	SESTD1	MIER3		RNF168
RALGPS1	NFE2L2	PALM2-AKAP2	CNN3	GIGYF1	AGPAT3		CBX8
CCDC6	ACVR2A	FAM221B	PAPPA	PDE4A	RCAN2		PCGF2
BRD4	PGM2L1	SMC6	RNF144A	BTAF1	ITGA8		PER2
MTMR6	MOB1B	OSGEP	SLC7A14	PLXNA3	FBXO33		PRMT6
CASC4	WNT3A	TRMT6	STOX2	RYR3	MSI1		SMAD4
PIEZO2	NIPAL4	HK3	ZCCHC24	AMER2	SLC9A7		EPC1
ALDH6A1	TMEM25	PPP1R37	EYA1	AP1G1	RIMS3		CTCF
CELSR3	OSBPL10	ASH1L	MAPK14	C7orf55-LUC7L2	JHDM1D		SMYD2
KIAA1161	DCX	ATP10A	GABRB1	NRP1	CD2AP		HMGA2
TTC3	SNAI1	SLC35E2	VANGL2	AIDA	H3F3C		TBL1X
DIXDC1	SLC35F1	SNN	AFF4	HTR2C	SIPA1L3		HNF1A
TMEM248	TNRC18	ZC3H6	MYH10	KIAA1958	SZRD1		HIST1H1B
C1orf198	HOXB8	PPARGC1A	EBF3	ZNF148	ACVR1C		MEN1
GJA9	ADCY3	NCOA3	IPMK	ATP11A	TMED5		SAP130
NEDD4L	TMEM170A	ADRB1	ZBTB39	RBM24	DIRAS2		EZH1
TRIM45	APBA2	GPR158	RSBN1L	MYO1C	CABLES2		DNMT1
TMED7	SAMD10	EHBP1L1	ZMAT3	FRRS1L	DENND5B		SUV39H1
MTMR12	ASAP1	GRIP1	SEMA6A	MARK1	HEG1		SAP30
FAM177A1	EEPD1	CADPS2	KCNK2	CADM2	CA7		JARID2
RIMBP2	NGFR	JPH2	LANCL3	MEF2A	FOXP4		HDAC2
TANC2	NGFRAP1	PAQR3	CBFB	2018-03-08	ZBTB37		CHD4
SNX13	EDAR	ATP2B2	LRP6	FAM135B	WBP1L		XBP1
RAB9B	KCND3	CACNA1H	MN1	DCUN1D3	SYT1		DMAP1
POLR3G	LDLR	DSTYK	CAPZA1	DHX40	SS18		MBD3
SNCAIP	ELAVL2	KLF2	BACE1	PPTC7	RORA		SUDS3
TMEM256-PLSCR3	RPN1	GPATCH8	RAP1B	MPC1	PLK2		PAF1
AL626787.1	PRMT8	CSMD3	WIPF2	MTF1	BCORL1		UHRF1
LMAN2L	PELI3	CHST10	AK4	NR3C1	RREB1		SNAI2
SLC50A1	FBXL20	NAB2	ANKFY1	PITPNA	TTC28		SIN3B
MAP7	BRSK1	DCLK2	TROVE2	SUB1	DCUN1D1		PHF21A
SCN4B	TMEM189	CYB5R4	NR5A2	XKR7	DAB2IP		USP3
SPAG9	ZNF827	KIT	PRKD1	PLD5	SRPK2		H2AF
SLC39A9	RAB20	CACFD1	MICALCL	SFMBT2	FUT9		H2AF
BICD1	GPR135	AKAP2	BICC1	ZBTB7A	GRM5
PLIN3	CORO1C	ABHD17A	CADM1	SLC30A4	ELOVL6
PLEKHM3	PANK1	ATG7	BRWD3	NEUROD1	EFNB2
HBP1	PHGDH	HYPK	CREBRF	TJP1	MSI2
TCTA	RP1-170O19.20	GRIA1	VANGL1	SLC4A7	IGLON5
ATP6V0A2	CASC10	ZNF710	EYA4	LEMD3	TMEM170B
IMPAD1	SH3BGRL2	OTUD7A	SREK1	PTBP1	KMT2A
ARFGEF2	GPR174	BDP1	RLIM	RNF165	TMX1
ZNF362	C10orf53	VAX1	ELL2	AGO1	RGS6
EPHX4	LYPD3	BMP7	CBX5	CPNE8	SOX11
C1GALT1	KIAA1551	LPPR4	GGA2	CNTN3	HIVEP3
GK5	HOXA5	TEX2	RPS6KB	NBEAL2	GAREM
SMCHD1	CACNG2	REXO1		PHF17	ZNF385A
TOX	CCNK	SCRT2		PLXNA2	KPNB1
MAPK7	HNF4G	ATXN7		PTPRD	SERBP1
CDK4	SLC30A7	REPS2		NFASC	ADAMTS5
KIAA0368	C19orf81	RNF150		BCL2L11	CRKL
GCH1	GCNT2	DNMT3A		PCGF5	AMD1
STRN3	C7orf41	COL19A1		NFIX	SLC16A10
FAM199X	KCNN3	IMPA2		KIAA1671
PLCXD3	KIAA0232	PDCD6IP		TBC1D1
SLC44A5	NFAT5	SYT7		LIMCH1
FAM107B	SH2D3C	PLEKHO2		ZNF449
BTBD10	NR1D2	WIF1		ATPAF1
PODXL	WSB1	FLI1		RYR2
CLIC5	CSRNP1	IRS2		C21orf91
SLC48A1	SLC7A11	LUZP2		RAVER2
LRIG1	DMBX1	HERC3		RBMS3
RASGEF1A	CDS2	SIK2		SRGAP3
EPB41L3	ITGA2	ZBTB47		OXSR1
FAM89A	SLC5A3	HMBOX1		RAB11A
SETBP1	SPATA2	PTP4A3		DNAJB12
AIF1L	SAR1A	CUL3		QSER1
ZXDC	ORC5	TRPC4		ULK2
ZBTB7C	UNKL	PTPN4		DESI2
SLC31A2	ZC3H12C	UBE2K		CUL4A
VAT1	ARID1B	SDR39U1		RRM2B
FRMD4A	FIGN	GRIN2A		KLHL17
C3orf70	E2F7	BCL11B		RRAGD
SOCS3	ARID2	DAG1		ZNF654
ACAA2	SMG1	SLC9A3R2		KCTD12
GPR124	MDFI	PWWP2A		PMEPA1
CGRRF1	HUNK	RCC1		TTC9
PLOD2	RPL36A-HNRNPH2	SP4		STRN
TPST2	BEND4	CTSF		SAR1B
RAVER1	CA12	ZBTB4
VPS37B	ST6GALNAC3	MBD2
CBLN2	LRRFIP1	DUSP10
FAM211A	SEC61A1	MAPK1IP1L
CCDC28A	UPF1	IGFBP5
AMPD3	DLL4	SSBP2
FAM104A	POGLUT1	GABRA1
PIAS1	STK39	CCZ1B
FSD1	WEE1	SSFA2
TMEM134	NR2F2	CTTNBP2
PPP4R1	SRL	PRDM1
CNOT2	FAM84B	C11orf57
HMGXB4	DTX4	B3GALT2
TARBP1	KIAA1109	USP38
FBXO30	VWC2L	CCDC167
REEP1	KLHDC8A	KDM4A
GRID1	MCF2L	YBX1
ZNF287	STK24	GREM2
ZDHHC17	PNISR	MTUS2
NR3C2	KIAA1045	EMCN
FAM20B	C6orf211	CACNA1C
PDCD6	UBR1	FAM3C
CDC27	WDTC1	CNN2
DCTN4	CITED2	NUTF2
GPC4	FNDC4	KDM5B
TMEM178B	FAM126A	DTX2
PPP1R13L	FOXP2	NKAIN1
MDC1	ABHD5	NUCKS1
SLC35F5	MKNK2	RMND5A
LMNB1	SMAD2	FAM19A5
KIAA0408	URGCP	ANO4
CD276	COL11A2	CEND1
SASH1	SHE	SSBP3
CCDC117	ARX	SLC5A7
UNC119B	HECTD1	FAM184B
ZDHHC7	FAM102A	PPP5C
NAMPT	TXLNG	SFXN1
CTNS	MIER2	NEUROD2
MMD2	TSC1	FNIP2
LCLAT1	MESDC1	CHD7
HN1L	ELP6	CEP63
ETV3	GTF2A2	HOXD12
RNF216	CCNJ	PPP1R14B
IAPP	PAX6	C19orf26
THUMPD3	STIM2	SH3PXD2B
TACC1	PPFIA2	EPC2
RHOU	TNPO1	PDCL
PTBP3	ACOT11	SLC17A6
SERTAD4	MAPKAPK3	KLHL15
SPRY1	AFAP1	NBEA
KCNK9	PGAP1	EGFR
EFHD2	ZFP36L1	MAML1
FAM19A2	TTC39A	THBS4
TMED8	ATP5G3	HOXD10
ENOX1	ABCB9	PAPD7
ZNF706	NEO1	SH3BP5
B4GALNT3	RASA2	MTMR4
PAPOLG	STAG1	NECAP1
CDK13	SLITRK3	RPL15
DZIP1	WDR7	HOXC4
LRFN1	AMMECR1L	TSC22D2
AKAP6	C10orf137	RP11-181C3.1
SNX9	TMEM167A	ABHD13
FZD5	CPEB4	VPS37A
GLT8D1	MED13	RNF152
PDGFA	TAL1	CPSF6
CNTN1	MAP2K7	FAHD2A
ZNRF3	TMBIM6	POU6F2
ZDHHC20	SMPD3	ZBTB21
TCEB1	MBTD1	OPCML
TMEM181	ELMO1	LINGO2
EYA3	FAM184A	CEP85L
TTL	SLC24A4	PLEKHB2
SLAIN2	RGL2	TMEM50B
IPCEF1	GSPT1	SYNCRIP
ARHGEF4	DLGAP3	ELOVL2
ARFIP1	KCMF1	NRG3
UBOX5	KLHL31	SCN1B
PHACTR2	WISP1	ACVR1
UBE2O	TMEM189-UBE2V1	HCFC2
EIF3J	MAP3K4	ANKRD44
KCNJ12	SHOC2	UBE2H
PID1	PDHX	SLC6A8
ACSL1	CLCN3	TBX3
CWC22	GPAM	CALN1
SLC25A20	RP13-996F3.5	PPP1CB
RALGPS2	RAB11FIP1	LMBR1L
EXTL3	ADORA2B	IKZF4
HRH1	NR2F6	PCMTD1
EXTL2	PKIA	MBTPS2
PI4K2B	ZMYM4	SNRK
KIAA1239	STK32B	FBXL17
SYT11	FLRT3	ARHGAP5
WWC3	LPPR1	ATXN1L
MPP5	NEURL4	CELF2
IST1	SYDE1	SRC
KIAA0895	TMEM64	SETD1B
NPLOC4	NHS	XRN1
RAB34	TMEM123	SSR1
FKBP15	DDHD1	TFAP2A
GAS2	LOX	INTS2
CACNB2	UBE2E2	ZNF804B
METAP2	UNC80	PHF15
RHOQ	KIF3A	LRP12
RHOG	TGFBR3	SOX6
ZBED4	SUCO	ZFYVE16
MTPN	NEUROD6	CCZ1
ESYT2	DGKE	PTGES2
ZNF507	HCN4	HIP1R
MECOM	N4BP1	NKPD1
SGCD	KIRREL	TRPM3
CAMTA2	PDGFRA	LRRC20
NACC1	MAPK8IP3	UBE2Z
LRRC1	FZD3	AZIN1
NAB1	SOCS5	GRM7
SCN7A	TRPV3	ZDHHC21
GAS1	SOWAHA	RBM41
SEC62	SNX12	PPP6C
ESRP1	SH3RF1	SHANK2
PEG3	RGS17	STK11
TIPRL	RUFY3	LRCH1
P4HA1	ZHX1	RAPGEF5
GPR85	FOSB	ZCCHC2
SP3	UST	C3orf58
RAP2A	UBE2V1	PAXBP1
MYZAP	POM121C	MAP4K2
CNTNAP5	TSTD2	ELOVL1
NAV3	NCAN	LURAP1L
C2orf68	TLK2	SRPR
TMEM41A	RSPO3	TMEM229B
CHP1	RP11-122A3.2	ZNF496
POTEI	DLK1	BAG4
KCNV1	NRBF2	NCK1
MCUR1	SLIT2	ATXN1
GUCD1	NCOA7	GORASP2
KCTD8	LIN7C	RNF10
FAM53B	CNNM2	FAM168A
KDM1B	KCNMB4	USP36
FAM219B	PTCHD1	FKBP1C
SEMA4F	LIMK1	NUDCD3
KLHL42	SEC24A	PIAS4
ABCA2	LPPR5	BNIP3L
LCP1	STAB2	AJUBA
LZIC	NRK	NRXN3
KIAA0226	ROR1	MAF
HELZ	EPHB2	FAM210B
DMD	COL27A1	SLC46A3
RP11-766F14.2	BHLHE41	PTRH2
TCF20	ZKSCAN2	ANKRD33B
SSH3	LPCAT1	NFYB
SMARCAD1	FAM222A	ETFB
NUDT4	ZC3H12B	MXD1
JAKMIP3	KAT7	IDH1
CD164	EDEM3	ANO8
LMF2	KMT2C	STX1B
MED26	HGF	VMA21
NEK9	GPR75	RAB9A
DCHS1	PARD6B	BLZF1
WIPF1	YPEL3	SHOX
IGF2R	RGPD6	MIA3
2018-09-11	YPEL2	NSG1
RFFL	RNPEPL1	GABBR2
SNRPB2	DUSP13	TDRD7
NHSL2	CKAP4	KCND2
KDELR2	TRMT2A	HOXC8
RAB10	SCN3B	SCRT1
KLF13	CBFA2T3	NIPAL1
C12orf23	CDIP1	SLC24A3
JPH1	KLF3	SLC25A51
CPT1A	PTGER3	C9orf169
LRRC57	SOX7	PYGO1
RNF11	IRS4	TESK2
SUCLG2	MICU3	RIMS4
SEC61A2	MPPED2	TSSK6
SPRED2	EPB41L4A	DNAL1
ANXA7	EHF	FAM117B
C2orf88	ID3	UPF2
ELK3	DEPDC1B	DEXI
OLFM3	NBEAL1	PDE1B
P2RX7	HMGB3	KISS1
MACROD2	TRIM23	ZNF804A
FBXO28	GOLM1	SBNO1
GCN1L1	IKZF5	PLEKHA5
XKR4	CEP135	FAM20C
ETV1	UBE2E3	B4GALT5
FBXL4	PHLPP2	SPTBN4
FSD1L	ABL2	EPHA8
PLEKHA6	FUBP3	USP28
MAPK4	ZNF704	HCRT
SAMD4B	PAIP2	CTTNBP2NL
GAREML	MAN2A2	RGS7BP
AAK1	EML1	MGRN1
EEA1	PTGDR	KIAA1432
AKT3	SYT2	MYO1D
ARL5A	NEDD4	SFXN5
RUFY2	GDF6	PHLDB2
HEPACAM	GLRA2	HNRNPU
C4orf46	HBEGF	TMEM56
ZNF503	PRPF19	CALCOCO1
IFRG15	USP49	RALBP1
COL12A1	SLC25A16	TMC7
VGLL4	ABCA1	ABTB1
XYLT1	CSF1	RELL2
BRWD1	ALDH4A1	CCT6A
RBMS1	MGAT1	RANBP9
SLC19A2	FAM105B	LAPTM4B
HDLBP	ULK1	NCLN
EYA2	C8orf4	KAT2B
MYADM	HAO1	GINS2
AGPAT9	FAM133B	CACNA1G
COBLL1	PAX9	SPHK2
DONSON	MAGI3	SLC6A17
KANK1	GALNT5	TTC26
STT3A	COL21A1	STT3B
LPP	FKBP14	DUSP8
OTUD1	GPATCH2L	MLXIP
ATRX	GATAD2A	BAIAP2L1
DHCR24	CCM2	RCN3
RYK	CASP8	TBC1D19
THEM6	NRP2	USP30
MACF1	TBC1D22B	ERBB4
NUFIP2	ITSN2	UGCG
TBC1D14	PPARG	DFFB
UGGT1	ARMC8	MYO1B
TIA1	COLGALT2	PVRL1
ENPP4	2018-03-05	DCHS2
SMARCC1	DTX1	RAC1
IRF2BP2	PPIG	MBNL2
AK3	RUNX1	CLGN
TPP2	ENAH	HLTF
ZFP3	EPB41L1	KLF11
CCDC50	C1orf21	KCNAB3
CHSY1	CPNE2	USF2
KIAA1522	MYT1	GPR180
DIAPH2	PCNX	FHL3
PTPN12	GPR133	DSP
BMPR1A	PPP1CC	BAI3
SNIP1	UBR5	PRR24
STAG2	PEAK1	ALPK3
INTU	DYNLL2	FGF11
YOD1	CCDC120	GPR137B
C1QL3	KSR1	DIP2C
GALNT13	RALGAPA2	SLC22A18
RASL10B	SATB2	CLDN11
RBM33	ZFHX4	DSCAML1
C5orf28	SNAP25	KCND1
DICER1	GPR126	TBC1D12
KLF16	ANK2	FBN2
PGRMC2	SYNRG	PHF3
TBC1D5	VEGFC	DCBLD2
NEUROG3	MEPCE	DVL2
CSTF3	NAA50	KCNA2
SLC15A4	BZW1	GAN
EDC3	HOXA10	ATP1B1
GMCL1	GRIN2B	SGPL1
LRRC58	PDPK1	GREB1
FEM1B	SRGAP2	ARMC1
ACOX1	THOC1	MRGBP
USP24	MPP2	LDLRAD4
CSDE1	MATN3	ZC3H3
MYH9	PRKX	FNIP1
PAG1	KBTBD11	JAKMIP2
NEFM	AP5M1	NOVA2
SPOPL	ADAM10	SLC12A6
COPZ1	P2RY2	HMGN3
RAB14	TGFBR1	RNF180
LIPE	C1orf52	GPCPD1
B4GALT1	PDS5B	ANKRD28
TEX261	CTH	BCAP31
DYNC1LI2	SCAI	FGD4
VSNL1	SEMA7A	PRKD3
PDXK	GALNT7	SWT1
ERMP1	CISD2	LRRC4
KRAS	FOXN4	BNIP2
ATP7A	PTPRT	FGB
SGIP1	NXF1	EPHA5
GPR22	PFKM	TCF12
MYNN	SGMS1	SIPA1L2
ANTXR2	PLEKHH2	CCNG2
MYO10	TRERF1	CHGA
MID1	MANEAL	PRRT4
NUPL1	RBPMS2	SLC1A5
POGK	GREM1	PRKAA1
TSHZ2	AK2	ALDH1A2
EGR1	C16orf52	MGAT5B
STON2	SLC35F3	ESRRG
WIPF3	ARRDC4	SLC12A2
LITAF	LASP1	TMEM252
DYM	KPNA5	PIK3R3
MAGT1	MIEF1	TPBGL
DYRK2	PLAA	AGO4
KLF6	EGR3	ASPH
PIK3C2A	DROSHA	CDCA7L
FSTL4	MSANTD3-TMEFF1	HECW2
SERINC2	TMEM194B	CDC37L1
FLOT2	FGF14	RCOR2
SLBP	MVB12B	MYBPC3
FAM222B	RAB39B	EIF2S3
ANAPC7	CACNA2D3	C2CD4C
PRR14L	YWHAB	PRKAB2
SLC27A1	PDIA5	ZNF76
POC1B-GALNT4	LHX1	AKAP10
LIMA1	ZNF618	FURIN
ZXDA	XPR1	SMARCA5
TLL2	CCDC149	WWC1
RAPGEF1	ZBTB42	PLEKHG3
RAF1	ARHGEF11	INSL5
INF2	RGPD4	UNC79
EFCAB14	UBE2NL	COPS2
STOM	TBC1D4	ZNF516
SOX12	MUC19	FAM167A
EGR2	EPB41	SGTB
JAKMIP1	RARA	DENND4B
LMBRD2	IKZF2	PPP2R5C
AKR7A2	MARCKS	MPP1
ARPP19	MOSPD3	XRRA1
LARP1	PNRC2	KCNC3
ZBTB16	SHISA6	DUSP1
SUGT1	EBF4	SLC44A1
RFX1	NUS1	SEZ6L2
LPCAT2	NCS1	FAM196B
ASPA	BMPR2	PLEKHA7
ARHGEF3	MAPK6	ADO
RBM20	FAM65B	CDC42EP2
RHBDL3	NPEPPS	GPRC5A
CSNK1G2	OTX2	OXR1
KIAA1244	DGKI	PAK3
EDNRB	EIF5	TSPAN33
SCD	NLN	GBP2
ASIC1	HNRNPF	CDC42
PDK2	GSPT2	NRG2
PHC2	LIFR	TULP4
STAT3	SKOR1	TSNAX
ISY1-RAB43	CLCN5	MEGF9
DPYSL5	PPME1	TECPR2
KIF5A	TRAPPC8	KLF12
PCYOX1	ARHGAP19-SLIT1	ARHGEF18
ASCC2	DCUN1D4	USP45
MYO5A	CACNA1A	RIMKLB
UACA	GRIN2D	ABCG4
EBF1	PLAG1	SMEK1
PTER	CCNG1	CYYR1
TNKS	NTN1	CSE1L
COL4A3BP	SRSF1	STYX
TUB	CA10	DOK6
NDFIP2	PPIF	CSMD1
NAPEPLD	EHD3	SLC24A2
ISG20L2	ATP8A1	GRAMD4
USP2	IPO7	LRRC10B
RRBP1	BRSK2	PRPF38B
VDAC3	TMCC1	SGCG
TXNDC5	TGOLN2	DCDC2
RALGDS	DCP2	SHC3
ZKSCAN4	PPAP2B	CSNK1A1
TRIM9	WNK3	SLC35E2B
TMEM129	SMIM14	MAP3K1
FKBP1B	ADCY6	SPATS2
THOP1	TRIP4	2018-03-09
GLI3	PPP4C	TBX15
NFIC	DST	ACTN2
VPS13A	JMJD1C	CLASP2
PRKAG2	MLLT10	GPR88
OSBPL6	C2CD2	MKRN2
HIAT1	SALL4	KIF3B
CMTM6	PAIP2B	BRD1
MLLT3	PCDH9	GPR26
UBE2B	CCDC88C	GLRA3
JAZF1	POU2F3	TEF
GABRA6	SRSF9	FOXK1
LRP10	INSR	TOR1B
TXLNA	OAF	ING2
PLEKHF2	MDN1	C11orf30
PRRC1	MMD	CREB5
SLITRK6	BRPF3	ICK
ATL3	CACYBP	RAB11B
CHODL	SLC39A11	UBE2G2
TMEM184B	ARFGEF1	PKN2
ABHD17C	ZNF800	SLC35A4
ZNF292	UNC13C	PHACTR4
WDFY1	CSRP2	CACNA1D
SIGMAR1	ZNF462	PGP
FUT10	NPTX1	PRKAR2B
SLC7A8	TMEFF1	SYNDIG1
NUDT3	GPR125	EDIL3
LAMC1	ZFHX3	LATS2
PDCD10	KCTD16	TNC
RAP2B	ARF3	EBAG9
PBX3	ITPKC	HSPE1-MOB4
GALNT4	EIF2S2	NCKAP5
USP37	PRR12	MGLL
ANXA5	SS18L1	TRIM67
ONECUT3	BCL3	PIAS2
PRICKLE2	PDE8B	NSF
MCCC2	ADAMTS10	LONRF3
ATF7IP	KITLG	SMURF1
ETF1	STRN4	CHM
MTX3	FAM193B	STX17
ZCCHC14	ACTA2	HDX
THSD7B	GMPS	DGKG
C1orf233	DCC	METTL9
ENTPD5	ZZZ3	GPR137C
RNF213	HOXC6	PLCB1
LYPD6	PRICKLE1	SNX27
GZF1	PEG10	MTA3
VDR	CCDC92	PLXDC2
PHLDB1	PSEN1	SLX4
PRPF40A	HIP1	AIFM2
CLOCK	WNK1	MBD6
THAP2	MFHAS1	GUCY1A2
KATNBL1	RELN	SLAMF9
ROCK1	NKX3-2	HCN2
SLC25A25	KPNA6	JMY
CREB3L2	CAPN7	HNRNPDL
KIAA1324L	UAP1	PLA2G15
PRKAA2	KDM3A	TBR1
SAP30L	ONECUT2	FNDC5
SREK1IP1	GAB1	SCN2A
MYLIP	CLPP	WNT7A
RPIA	TAOK1	BAZ2A
EPHA3	E2F3	CAMK2A
P4HA2	CCDC71	SPOCK2
TRABD	FGD6	PEX3
COTL1	TNR	MED1
PTPN1	FAM155B	CXCL12
PDE2A	NT5C1A	SASH3
DAB2	G6PC3	TFAP2C
PAPD5	SFRP1	ZDHHC5
ZDHHC8	VAV3	GLTSCR1L
SERTAD3	GORASP1	EFEMP2
GPR37	CDH5	STRBP
TBC1D13	ATP10B	SHISA9
CDYL2	NPTXR	THNSL1
KIAA0247	SEC22A	CHIC2
CACNB4	ATP2B1	FBXO41
MLLT1	SMAD5	ALX4
CSTF2	HLX	KIAA1456
SH3BP5L	DNAJC13	GTPBP10
DUSP6	MDM4	WNT2B
GDAP2	FBLN5	ST6GAL2
SDCBP	HAPLN1	DBN1
DENR	SGPP1	PTCHD4
CUL5	RNGTT	IBTK
PHF6	ZNF638	PANX2
PRKG1		SPRY3
UBL3		NFATC2
DIP2B		FAT3
PEA15		PIP4K2C
MGA		ARHGAP44
MAGI2		NECAB3
SLC9A6		NEUROD4
UBA6		SELT
SEMA6C		CHRM2
SLC6A5		SLC12A5
SDK1		BAZ1A
SLC16A13		LRRN3
SLC1A4		NIPA1
IQGAP1		DPP8
EMD		LGI3
OGFOD3		CALM3
RALA		OTUD7B
GNAQ		SUGP2
2018-03-06		FAM84A
C2orf71		ANKRD12
DDX6		UBTD2
DIAPH1		C18orf25
AP3M1		BACH1
GPR50		C7orf31
FAR1		ILVBL
SNX30		CSNK1G3
ANKRD50		DNAJB5
SIX4		ZMYND11
CEBPG		PPP1R16B
ABHD3		SLC45A3
NAV1		CLEC16A
TUBG1		SYNJ1
STK4		ANGPTL2
SHROOM3		MYO1F
JAM2		ST3GAL3
PLAGL2		PDS5A
LRRC40		HEY2
LRRC7		GPD2
TMEM109		SETD7
ANK1		CDK19
ETS1		ITGA9
PPM1L		ACSL6
PCDH8		HNRNPA3
KRR1		KCNB1
PSMB5		VWA5B2
SORD		TMEM55A
STEAP2		PKDCC
VAMP3		SHROOM2
SH2B3		FOXP1
RELA		SLC6A9
TRIM71		CXXC4
ATP6V1G1		SCN8A
SLC41A2		EFNA3
EDEM1		CAMKK2
CBLN4		PAPLN
PRLR		POLR2C
CYLD		PRKAB1
NCKIPSD		YBX3
RAD51L3-RFFL		SSX2IP
MGAT4A		PIP5KL1
AKT1S1		KCNMB2
ERF		ST13
USP48		CDH12
RAD17		ZMAT4
MBLAC2		RBM27
ZDHHC14		TMEM132B
TMEM198		FAM160B2
ACTB		NAA25
RGS9		GIPC1
OSBPL11		ARID4B
IPO11		WWP2
DEPTOR		COL5A1
IRGQ		RNF157
MAP1B		EIF4G2
NKAIN2		C6orf47
XKR6		UBE3C
RANBP10		CD69
TMEM194A		B3GALNT2
MATN2		IFT20
TDRP		AC068987.1
CRTC3		AHNAK2
ITGA11		RFX7
AMOTL1		FMNL2
RASAL2		RANBP2
DYRK1A		YTHDC1
PTBP2		STK38
MORC4		NRG1
MYRIP		FBXO32
ARHGDIA		FAM81A
AP1M2		DDX3X
MYCBP		PHTF2
PITPNM3		TADA2B
TOR1AIP2		KLHL3
CCND2		ABHD6
ADIPOR2		ADCY9
FSTL3		NOTCH1
NPTN		SNAP91
SCAMP2		TMF1
SART3		RPL37
SGSM2		DAAM1
PPM1F		FKBP1A
RSRC2		MSANTD2
RAB27A		NPC1
GPM6B		INPP5A
DLGAP2		ATG14
CTD-2228K2.5		TRPC3
CGN		MLTK
BMPR1B		GRAMD3
DUSP15		EVX2
LPCAT3		CACNA1I
TLL1		ELAVL3
HIATL1		CNST
CERS2		ST18
BLOC1S6		CNOT6L
IL11		TOP1
F11R		DCAF8
CTSH
UBE2V2
PPP2R5E
KIF21B
ETNK1
ZBTB5
ZXDB
ING1
DNER
LARP4B
TMED1
TRPS1
ERN1
LHX2
B3GALT1
DCAF12L1
PNN
MTMR3
C3orf38
TMEM168
ITPRIP
GIT2
CASK
ATP6V0E1
NDFIP1
RAB43
LHX9
FAM160A1
SCML4
GOLT1B
HIPK1
WAPAL
ATMIN
DPY19L1
GRIA2
ANXA11
VDAC2
UBXN2A
FRMD4B
KLHL24
CCDC88A
ITPR3
OSBPL5
SPOCK1
